# Supplementary material for: Predicting disease course in ulcerative colitis using stool proteins identified through an aptamer-based screen
Source: Nat Commun. 2021 Jun 28;12:3989. doi: 10.1038/s41467-021-24235-0 (PMC8239008; doi:10.1038/s41467-021-24235-0)
Supplement: Supplementary file 3 — Source Data [file 41467_2021_24235_MOESM3_ESM.xlsx]

## Sheet: Fig.2a
Fig. 2. Aptamer-based Screening of Pediatric IBD Stool Samples for 1129 proteins. Fig.2a, volcano plot of the aptamer-based screening of 1129 proteins analyzed in 24 pediatric stool samples.
Name	Healthy 1	Healthy 2	Healthy 3	Healthy 4	Healthy 5	Healthy 6	Healthy 7	Healthy 8	Healthy 9	CD 1	CD 2	CD 3	CD 4	CD 5	CD 6	CD 7	CD 8	CD 9	CD 10	UC 1	UC 2	UC 3	UC 4	UC 5
D.dimer	32.2	52.5	110.8	49.3	50.3	38.2	40.9	142.5	533.1	213.1	341.2	127.3	40.9	308	9555.2	162.5	664.5	1454.3	65.3	110096	1322.1	64490.4	101.4	89331
Fibrinogen	55.9	129.8	332.7	22.8	49.8	127.2	81.9	234	3106.4	1509.8	993.6	1345.4	64.2	93753.2	8518.6	180.3	965.2	1996.4	82.9	104988	5045.9	213348	176.7	149528
MMP.9	31.8	60.5	453.7	83.7	123.6	45.9	41.3	697.1	4291.4	7698.8	898.5	19760.4	33.6	70100.8	14284.5	64.2	6092.1	980.7	441.8	80011.9	62422.3	135953	2862.3	150323
Kallistatin	89.2	259.1	155.7	137.7	57	572.6	77.7	327.8	1031.9	7542.7	6778.8	1230.8	135.5	14913	2765.9	207.2	3309.5	1388.1	2027.9	7762.4	7023.8	13192.2	541.7	18265.7
Proteinase.3	22.4	27.3	195.3	17.7	21.6	18.3	37.8	259.9	908.2	1171.2	293.8	697.9	26.4	9177.8	1428	37.5	122.1	1091.7	526.9	13305.3	1575.1	6481.5	123.7	3148.8
Ferritin	24.6	18.9	60	52.6	25.4	15.9	14.3	297.1	2916.9	13460.7	95.2	2955	16.7	12563.4	8459.6	44.2	127	46.4	5668.1	1181.8	10104.5	908.4	12387	6356.3
MMP.8	51.1	39.1	38	33.6	29.7	79.7	45.8	51.1	123.5	1929.2	78.4	95.7	58.1	226.6	114.1	62.2	137.6	69.3	122.7	1946.8	842.3	1826.9	83.6	370.8
Lipocalin.2	1201.7	1126	4226.9	333.1	446.3	1993.4	617.5	4380.5	20426.6	21519.4	9957.1	24103.8	878.9	62975	40789.7	6501.1	25162.7	1689.4	16255.6	49259.6	104229	35726.7	13465.3	120052
SAP	399.2	323	901.6	235.4	185.2	4398.8	182.9	5104.5	28580.5	68855.4	20600.3	54061.2	1171.3	37746.4	43673.4	6755	12095.5	8217	38483.4	26252	55561.9	33390.3	60306.2	56527.6
Myeloperoxidase	164.5	521	16402.2	222.2	110.4	664.1	723.6	22654.4	44098.3	117257	68124	53223.9	895.7	116668	60651.4	16830.7	30607.7	59305.2	105181	107843	89847	119486	7815.1	122303
Lysozyme	375.7	238.3	131.6	161.8	85.9	3304.9	136.7	432	5207.1	5184.8	1284.4	619.4	292.6	15993.1	2847.3	185.8	8458.4	305.3	1611.2	16877.3	13648.6	48160	513	7573.8
Haptoglobin..Mixed.Type	25.2	29.9	36.1	79.3	80.9	25.3	21.4	49.6	1419	946.2	385.9	996.4	22.4	1027.3	954.4	29.3	115.8	1472.7	2417	66.7	4895.8	97.6	2616.4	3733.9
Elastase	223.2	143.4	11404.7	421.3	135	1119	194	14352.3	37215.6	61992.6	72787.6	37640.9	1139.2	33260.9	55983.2	5298.3	19116.9	14380.4	64690.2	10015.6	57991.7	44567.5	5648.7	37175.2
alpha.1.antichymotrypsin.complex	9436.5	9631.2	30662.5	3017.3	2340.2	10176.7	13698.4	26004.9	39915.7	43898.1	46049.7	54264.3	9392.1	35125	35455.8	41295.3	50037.9	31762.4	40079.1	29704.5	47625	53787.3	60152.4	58200.3
Hemoglobin	24.3	37.1	25	8.7	13.9	19.7	13.9	38.5	380.4	100153	1028.5	409.8	15.4	52682.7	127532	25.9	110.2	19.5	500.5	72843.4	26837.3	147416	3138.4	18772.2
X6.Phosphogluconate.dehydrogenase	18	17.3	19.3	8.6	8.3	18	19.7	16.5	16	17	17.3	15.1	18.5	22.7	15.3	16	16.3	267.7	17.4	62232.4	18.5	14.6	16.1	13.5
Desmoglein.2	33.8	36.4	261.8	104.6	46.6	273.1	30.8	157.3	2849	2822.5	19616.6	216	99.3	1393.4	7591.6	464.1	53668.6	83.8	511.3	7275.6	137410	159025	854	105920
DR3	16.3	18	50.6	42.4	23.7	27.3	21.9	29.2	264.4	290.1	1595.7	29.7	21.5	190.1	564.9	66.8	4617.3	28.8	61.1	788.7	14166.4	24244.2	74.1	11832.9
Fibrinogen.g.chain.dimer	73.3	172.6	539.4	39.5	58.8	131	101.8	628.4	2843.6	1165.8	1667.2	684.8	130.6	1726.4	46449.5	991.3	3025	7191.8	261	101968	6905.1	159828	378.3	184098
Lactoferrin	157.4	368.8	374.4	48.2	57.8	177.8	224.4	957.1	6189.2	174056	18442.6	8571.1	135	73684.5	29879.8	732	6112.6	28421.6	11686.5	107968	169380	116586	5007.5	186092
annexin.I	47.6	57.1	210.4	23.7	34.7	24.1	24.5	54.5	397.6	3831.6	47.9	273.8	28.6	1640.6	726.8	29.3	112.5	197.4	41.8	87527	69.2	124.7	98.4	205.2
Rab.GDP.dissociation.inhibitor.beta	39.8	54	184.9	65.4	85.4	26.3	68.1	158.4	355.1	1712.9	27.5	146.3	32.4	11768.7	114.5	72.1	99.7	2587.2	39.7	48729.5	332.7	11983.4	31.7	280.5
TCTP	44.5	53.6	55.5	19.3	40.7	37.8	92.5	101.4	266.5	181	40.1	48.9	40.6	1470.7	445.1	41.4	45.7	746.6	56.7	31305.8	716.6	11362.3	42.7	5199.7
Glutathione.S.transferase.Pi	23.6	21.3	22.6	10.8	29.8	18.3	16.5	22.3	51.8	113.9	19.2	44	19.3	1229	98.5	23.7	28	264.3	22.4	10108.5	201.6	1118.9	22.5	2189.1
MMP.12	20.3	22	23.2	10.3	13.4	22.5	19.3	33.3	30.5	29.1	56.2	70.7	19.8	382.1	91.1	25.6	39.7	31.2	19.6	4980.8	458.3	5189	31.1	1850.9
TIMP.1	23.1	26.2	41.5	12.9	19.7	26	29.2	64.1	162.3	216.3	101.3	155.8	22.2	1670	123.1	24.4	374.1	181.7	54.5	5634.2	1990.6	6900.4	31.1	9570.7
Thyroxine.Binding.Globulin	50.9	45.4	133.6	68.3	45.5	43	50.2	101.7	201.4	146.3	74.2	1036.3	54.7	23840.3	485.8	64.9	137.5	190.1	41.7	6818.5	577.1	4331.2	60.6	11244
HSP.90a.b	31.6	33.7	67.6	59.4	37.8	23.4	38.5	101.1	167.4	178.5	27.5	49.4	31	1653.3	111	30.9	27.8	958.3	37.3	22753.3	186.1	6401.7	31.1	172.3
AMHR2	86.1	118.8	1513.1	223.8	100	169.8	56.9	3693.2	12004	4102.9	25114.1	3296.9	230.7	9481.9	102922	2071.2	77663.7	1852	1374.2	110765	226859	232607	1461.7	233339
Cyclophilin.A	36.2	63.9	99.5	29.9	29.6	27.8	102.7	470.9	4296.3	4785	117.2	56.2	33.5	28518.4	11899.2	95.5	222.3	514.1	741.2	72773	12761.9	106876	42.5	28904.4
NAGK	17.6	14.6	24.3	9.6	21.5	14.1	16.3	36	57.3	26.2	20.7	42.4	16.9	2198.8	284.4	19.6	79.9	57.9	14.1	4721.9	183.7	1570	13.8	946
LDH.H.1	164.5	104.3	467.2	51.7	43.3	36.8	609.1	1570.8	5514.9	9961.3	370.5	1123.7	139	100175	3632.4	222.5	46	1230.7	84.5	87511.3	18713.9	161925	52.4	7112.7
iC3b	34.3	38.2	74.1	21.5	29.9	37.2	40.2	66.1	718.3	167.6	49.2	206.4	31.7	2136.2	808.6	40.9	65.6	305	35.9	14448.4	452.9	23588.1	39.3	5165.9
Properdin	32.5	31.9	36.1	31.4	25.8	32.6	28.9	31	42.8	85.3	31.1	49.5	33.7	1689.9	55.6	31.7	34.5	34.2	32.6	7799.6	290.8	1521.6	35.2	1241.1
UBC9	43.7	46.3	49.3	97.6	71	41.2	86.8	57.6	53.5	63.2	33.5	54.4	41.3	1737.9	149.3	48.6	41	71.5	46	12892.3	141.1	6027.3	40.3	2249.8
FN1.4	100.6	59.8	122.1	204.9	71.2	53.2	172.3	176.4	2350	1038.9	1881	2267.5	77.8	7601.7	9964	376.9	1070.3	1513.5	320.4	35342.8	7675.4	37013.1	100.1	21194
C1r	12.4	13.3	12.2	7	7.3	14	12.8	11.8	14.6	14	13	11.1	12.4	9.8	24.1	14.1	14.1	16.2	12.2	3727.9	14.7	62.6	12.5	11.2
B7.H2	57.7	34.3	49.3	43.6	39.5	28.3	34.9	123.2	404.7	614.4	372	418.6	54.8	3026.1	910	101.4	206.4	87	97.4	11722.5	909.8	9723.2	48.3	1986.5
Catalase	32.6	26	76.8	43.5	22.4	23.4	665.9	132.3	2948.1	2338.4	1461.7	260	26.2	24774.8	4504.5	30.3	336	11765.5	89.5	32428.2	7441.3	34083.1	36.1	27031.2
resistin	36.4	40.8	187.6	96.4	106.3	43.1	62.3	77.9	592.9	1057.5	2000.6	1024.4	49.1	1273.8	1674.1	188.9	1435.6	106.1	199.9	3666	4519.9	19524.5	148.6	8948.1
Protein.S	14.5	13.9	19	6.6	9.3	16.9	22.7	15.9	27.5	17.4	21.8	25.5	13.1	776.5	179.1	14.7	19.7	217.5	14.8	2243.5	30.8	944	16.4	660.7
Protein.disulfide.isomerase.A3	50.6	56.4	53.5	353.2	233.8	51.8	43.6	98.2	472.6	361.8	54.8	62.2	48.7	1305.7	359.9	51.6	47.5	167.4	85.3	26835.4	1142.7	14656	65.6	1187.5
IgG	114.8	196.1	1451.5	238.3	220.3	176.4	69.3	5981.6	21404.1	2565.7	7736.3	7228	298.4	11398.9	165464	3083.4	26333.8	3343.2	1175.4	100535	128435	241797	647.8	204511
CD36.ANTIGEN	34.5	32.3	31.2	27	32.8	38.3	26.1	35.9	146.2	154.8	202.3	43.2	32.3	192.4	100.8	438.2	9978.1	22.8	78	87.4	244.4	449.9	31.4	152.3
CRP	18.5	23.6	37.6	56.1	44.7	24.1	21	356.9	672.3	855.7	4502	1170.2	150.8	49.8	164.5	132.2	418.2	22.4	464.8	7675.2	1156.8	19774	62.3	780.1
Adiponectin	13	15.5	55.6	25.3	22.6	12.7	10.5	23.6	32.1	119.7	468.2	218.1	11.6	339	317.1	18.3	183.8	111.9	108.9	1036.2	158.9	671	280.4	1895.8
Carbonic.anhydrase.III	14	13.1	14.3	11.5	14.7	17.7	14.6	13.9	14.1	16.9	15.1	12.3	14.7	343.4	24.6	13.2	15.3	11	14	2282.8	18	532.6	14	272.7
MDHC	133.6	322.4	359.9	27.3	107.8	20.4	91.5	837.7	2758.2	9688.3	85.9	232.5	84.8	18157.7	4012.4	136.5	98.1	4712.1	259.3	67055.4	5705.7	11821.8	28.9	3654.9
Stress.induced.phosphoprotein.1	24.6	32.8	29.2	135.9	128.5	26.7	21.7	28	58.1	155.2	27.5	26.4	29	336.6	41.9	26	26.4	67.6	39.3	10054.5	51.7	1874	33.3	87.5
PHI	41.4	27.8	117.2	17.2	21.5	15.9	53	257	2721	1498.5	346.2	93.6	35.4	15083.4	2763.5	91.6	14.6	1595.4	63.6	20490.7	18660.4	11700.2	64.9	13461.4
RTN4	50.7	183.3	736	43.9	51.6	35.2	59.2	5033.8	6243.3	592.8	563.7	3446.3	209.9	8134.6	74691.3	1391.2	1966.5	9911.1	154.9	65332.9	7317.6	47641.1	94.5	104180
HSP.70	43	42.3	49.3	47.3	30.7	44	44.8	43.1	68.1	62.2	42.4	95.5	46.2	1242.4	51.9	42.8	42.6	38.2	41.7	5599.7	137	1473.3	42.9	1334.6
prostatic.binding.protein	187.2	22	290.9	63	15.3	622.4	25.3	33.8	2081.3	2870.7	157.7	605.2	185.1	8614	4162.5	2249.3	3599.2	1474.8	265.3	13935.1	7976.2	8190.1	354	25637.4
PARK7	60.8	23.8	30.5	18.3	26	49	43.8	76.4	35	376.4	84.2	1238.5	106	40.5	140.9	426.5	52.3	64.7	356.6	465.5	548.9	3695.2	40.9	878.8
vWF	28	27.7	25	71.4	33.2	34	22.5	25.8	31.3	31.7	31.1	26.3	27.6	28	29.5	29.3	31.6	22.5	33.7	6499.8	32.5	35.4	31.2	35.7
IgM	956.8	227.9	1134	361.1	195.8	1440.7	370.1	4151.9	8311.3	40685.7	57377.7	5723.6	844.9	26739.9	22138.8	24543.3	84243.9	597.6	1294.6	16284.7	52419.2	21470.5	3115.2	37968.1
Topoisomerase.I	37.5	36.5	32.7	61	37	42.4	32.6	35.9	36.1	42.9	37.3	33	39.5	30.4	35.5	35.7	38.3	30.4	38	7336.6	43	234.7	39	39.6
IL.8	64.4	60.8	70.8	65.8	45.8	72.1	64.6	61.8	110.4	412.9	79.8	87.9	65.4	1287.9	116.8	67	190.5	83.6	64.2	9828.1	403.1	639.2	75.4	699.9
FN1.3	78.5	68.4	108.9	44.9	46.7	68.5	117	143.7	178	68.1	62.5	178.5	66.1	919.3	978.3	220.9	74.2	341.5	58.1	8207.6	102.9	2899.7	67.6	5231.8
GRN	143.1	109.6	126.1	88.6	80.3	406.2	82.2	174.4	961.7	1271.2	1406.3	485.4	240.7	2278.2	976.4	259.7	4021	8407.2	641.4	12296.2	2912.9	5775.9	163.6	5987.1
FCG3B	39.6	43.5	62	17.1	26.1	59	41.5	71.4	1143.8	68.9	375.7	663.1	34.9	2196.6	2436.7	309.9	424.3	174.7	46.8	5056.9	3695	6361.7	296	9521
a2.Macroglobulin	31.5	56.5	173.2	22.4	30.3	45.9	46.7	58.6	834.7	48.8	391.9	252.4	31.3	947.4	2775.6	61.8	140.3	698.7	51.6	8662.8	722.6	4372	50.1	7648.9
Cathepsin.G	71	73.1	90.4	108.1	79	58.6	157.4	92.7	134.8	165.6	55.9	607.8	66.8	1156	307	151.4	54.9	280.4	992.1	5563.2	1291.1	3589.5	70.8	1066
CPNE1	23.1	27.6	18.1	54.1	59.5	22	19.2	22.1	30.1	216.9	22.7	26.6	18.6	394.3	21.9	20.4	23.6	117.5	25.8	3704.1	27.2	223.1	21.3	27.5
IDUA	40.5	47.5	45.4	68.8	33.3	79.5	47.1	50.4	129.9	55.5	201.1	157.8	50.4	65.9	116.5	103.5	984.5	149.2	152.2	1661.1	1640.6	1401.3	39.4	2802.6
NDP.kinase.B	13	13.8	14.3	8.9	7.7	14.1	16.9	16.2	14.3	34.3	13.6	12.1	14.1	16.8	12.2	13.3	12.6	64.5	13.2	1709.5	15.6	83	13.3	76.1
Caspase.3	33.8	26.5	53.9	38.5	39.9	22.7	30.4	174.4	77.7	154.2	44	123.2	36.6	2052.5	249	77.4	119.1	117.1	36	1886.7	956.3	1877.9	27.2	810.5
Chitotriosidase.1	41.8	63.4	147.5	187.9	196.7	59.1	99.4	141.7	39.3	2067.1	848.3	1654.5	43.9	1073.8	41.2	208	569.6	953.3	1030.5	2974.5	1851.8	941	183.4	2200.3
RAN	16.1	16.3	16.4	8.6	8.7	17.4	13.3	15.7	45.7	35.7	18.3	17	16.3	95.8	59.8	15	18.3	48	15.4	1232.7	51.9	553.4	18.1	467.6
OLR1	20.4	20.4	21	13.1	20	22	16.9	19.6	35.5	103.4	25.7	24.1	21.5	764.3	49.5	19	25.5	18	24.3	1148.7	64.7	533.4	21.7	264.1
Transferrin	51.2	86.7	957.9	16.2	26.1	46.6	113	3024	10334.2	565.6	219	3196	297.5	20000.9	59537.1	498.3	111	17364.6	92.7	85930.8	10806.5	28528.8	68.4	11125.7
C4	19.1	19.6	19.9	7	9.2	24.5	19	19.2	20.1	22.8	21.8	16.3	21.8	12.7	24.7	19.3	24.6	56.6	22.2	2181.7	22	22.7	23.1	20.3
CD5L	33.8	33.1	35.4	17	22.7	37.5	32.5	30.5	37	33.4	47.4	32.5	30.3	51.7	49.7	32.4	50.9	47.8	30.1	3621.4	40.2	203.4	33.1	59.9
annexin.VI	22.9	24.6	22.6	25.5	17.3	14.1	14.7	19.2	35.4	59.8	20.1	81.4	19.5	940	29.2	19.6	17.9	24.9	17.4	1484.7	21.6	167.1	18	44.6
Cytochrome.c	3049.8	166.8	262.6	85.5	78.7	395.7	134.1	749.5	10295.5	34675.2	4560.8	439	181.9	3592.3	23054.4	21978.7	80057.8	1899.3	11745.2	949.6	26735.9	8346.5	724.4	4555.2
C1q	38.5	33.6	22.6	43.2	48.8	30.4	39.7	39	174.8	118.4	54.3	53.9	27.2	2503.8	90.8	32.4	40.4	48.6	38.6	2866.6	139.9	710.7	23.1	157.3
MIF	53.8	54.7	49.6	51.5	52.3	41.8	34.2	85.3	627	593.4	60	251.3	58.3	1127.7	62.7	145	57.9	51.2	70.6	599.9	6637.1	2731.6	52.3	2034.1
Carbonic.anhydrase.I	2084	159.3	1714.3	350.1	116.7	131.8	1153.6	7354	5980	26251.7	4295.3	2908.9	1457.7	15716.8	55651.6	2580.3	4212.3	5009	712	35971	30467.4	24330.8	1390.5	51577.2
C4b	35.8	33.4	50.6	10.4	19.5	39.2	57.4	45.5	155.2	39.7	56.3	91.2	30.1	125.7	521.9	40.6	53.2	81.8	47.7	1546.9	534	1580.5	37	1101.6
b2.Microglobulin	20	88.3	28.1	12.2	54.8	18.4	64.5	65.9	203	570.1	43.2	48.2	20.2	306.5	283.1	28.2	84	940.8	25.4	2596.5	260.2	1755.9	28.6	151.9
CaMKK.alpha	27.2	24.4	24.5	36.4	61.4	19.3	26.1	41.6	246.4	29.5	39	80.2	33.8	91.9	729.5	36	93.9	35.3	23.5	824.6	537.3	2316.3	24.6	1490.9
PERL	57.1	51.4	35.7	37.7	33.3	33.5	444.6	32.3	132.2	37.8	125.5	156.2	32.5	142.4	204.4	655.4	1021.4	541.9	181.2	637.7	545.9	333.4	53	5606.3
CLM6	22.6	24.6	45.8	63.5	61.5	21.8	20	40.9	157.6	445.1	224.5	173.9	22.8	987	220.2	59	49.4	218.7	378.5	983.1	299.7	716.1	41.6	655.8
BPI	142.2	141.8	141.9	151.9	105	84.1	439.7	274.3	136.1	325.3	70.4	319.4	149.8	1173.7	496.7	201.1	73.5	344.9	118.6	13467.7	220.3	1570.5	87.4	395.7
LIF.sR	12	13.5	27.4	6.3	11.6	13.5	32.6	22.7	80.3	237.2	80.4	76.9	11.4	470.7	128.2	31	17.8	139.9	226.6	321	151.7	310.8	17.8	281.2
PGRP.S	20.6	18.7	25.9	18	13.6	19.3	25.3	24.3	61.9	381.7	46.8	73.1	23.2	176.6	118.2	27.2	46.8	27.3	159.6	118	637.1	455.1	25	239.9
IMB1	24.7	20.8	23	15.4	24.7	22.5	21	28.3	59.3	31.1	24.7	28	22.6	95	91.2	23.4	28.8	109.3	21	449.4	82.2	676	20.2	973.2
Cathepsin.H	65.9	68.3	71	85.9	120.4	2661.8	45.2	80.5	418.4	6620.9	3228.8	138.1	55.1	628.5	447.6	392.3	9644.2	95.4	4002.5	1263.6	5694.4	2050.4	238.4	5408
Factor.H	44.9	45.4	69.9	29	31	38.4	76.3	54.9	43.2	50	34.9	51.8	41	48.2	48.7	46.7	37.2	117.7	37.4	3492	41.2	596.6	38.9	50.9
MMP.1	21.6	22.1	21.6	44.7	48.7	23.9	18.1	20.7	26	24.9	25.8	23.2	22	31.2	27	21.4	23.4	17.8	25.5	1920.4	34.8	382	24.1	53.7
Prekallikrein	23	22.5	26.3	16.2	12.4	21.8	32.4	26.1	23.4	24.1	21.9	22.2	26.8	22.9	30.8	24.5	20.6	40	20.5	1817.8	22.9	34.3	24.6	23
LBP	18.3	18	18.3	13	12.1	20.5	14.3	18.6	17.6	18.1	18.8	14.5	16.4	20.2	18.4	17.2	21.1	20.1	18.7	1192.3	18.4	142.4	17.4	17.5
X41	32.2	36.4	36.5	119.1	153.2	30.9	28.1	64.7	57.6	61.8	33.4	33.3	30.8	594.5	138	28.9	30.3	69.5	36.9	3849.4	70.4	716.9	36.5	80.3
BFL1	292.6	138.2	123.6	68.1	61.1	565.4	80.3	155.4	568.8	453.3	881.3	629.6	335	1472	435.9	2024.8	3804	572.5	233.2	510.7	1774.5	2721.3	176	5174.5
HCC.4	17.9	14.8	14.6	22.1	15.8	106.3	14.7	19.6	138.4	126.1	306.9	23.5	24.5	24.9	97.2	83.4	470.4	11.6	24.9	109.8	164.3	1752	118.1	327.5
Albumin	392.8	2842.2	17750.2	185.3	540	63.3	394.5	8148.6	3834.2	392.9	50.5	7143.4	149.4	96845.2	9645.1	601.9	402.2	18182	45.3	107916	1353.6	55109	84.3	38326.2
Alkaline.phosphatase..bone	1688.9	4684.5	15348.2	557.9	570.4	3237.7	6612.5	61224.4	153852	235783	178095	157420	2927.2	131346	226962	27884.8	152960	171212	197560	110276	284877	242265	79229	234699
AK1A1	18.4	16.6	34.7	11.8	17.4	15.7	28.5	137.4	108.2	108.3	16.4	19.8	20.6	648.8	47.1	18.5	19.2	376	16.4	522.1	171.1	417	23.5	1390.6
Calpain.I	348.6	236.3	422.4	271.7	151	461.3	116.3	1757.4	1801.4	4049.2	82.3	1283.7	109.1	18239	1326.4	249.5	992.2	4445.3	143.9	13478.5	579.2	584.2	133.5	4154.9
Macrophage.mannose.receptor	8.1	8.4	7.7	10.4	7.7	8.4	8.9	8.1	9.1	8.3	8.8	7.8	8.4	33.9	20.2	9.3	17.5	8	7.9	117.9	21.4	164.3	7.4	233.4
CRIS3	19.5	19.7	19.3	17.2	21	19.5	24.4	19.2	126	146.5	45.7	85.7	19.3	408.6	160.8	18.5	43	108.1	65.6	199.6	507.8	271.8	25	375.6
MIP.5	47.3	28.5	29.9	51.4	36.2	93.2	32.2	246.2	429.4	1316.9	749.8	159.8	79.2	490.9	343.5	327.2	377.2	49.1	74.2	720.1	412.6	657.1	41.3	2515.6
calgranulin.B	173.9	80.8	1020	63.9	101.8	73.6	48.6	100.9	1086.4	1448.1	263.8	584.5	332	1301.1	64.9	1024.3	273.2	141.1	49.4	4310.6	90.1	11834.6	142.6	192.5
TIMP.2	33.3	34	42.5	27.8	26	38.1	29.1	42.8	56.3	100.8	41.3	35.2	34.7	142.2	59.3	36	39.5	46.8	37.1	1432.2	151.1	150.1	38.1	265.9
ERBB1	97.4	55.3	122.6	67.9	77	124.1	102.8	114.9	610.6	302.8	249.7	693.1	85.5	1892.3	416.7	318.2	2155.2	372.5	110.6	500.8	1549.8	697.5	142.9	1213.1
Epithelial.cell.kinase	35.9	32.6	35.7	20.4	21.8	36.7	28.6	44.7	127.4	41.2	35.7	62.8	36.4	699.4	221.8	39.9	40.9	98	33.4	342.9	174.2	535.1	48	507.2
Azurocidin	23	24.1	26.1	12.5	24.7	28.9	30.3	26.2	190.7	120.3	38	78.6	25.2	363.9	136.2	29.5	25.2	90.6	400.9	656.8	231.4	532.3	36.4	126.8
Galectin.8	20.9	18.9	19	23.6	15.8	21.4	15.5	19.9	27.1	37.3	37.5	22.5	19.9	155.1	27.5	24.6	252.3	18.4	20.8	379.7	100.4	109.2	22.4	117.3
Tenascin	47.8	44.3	49.3	54.3	42.9	55	45.9	48	59.3	45.1	68.9	53.7	47.1	94.9	205.3	53.1	70.1	45.1	50.4	583.4	74.3	1431.8	51.7	414.7
CD39	70.6	76.7	74.5	209.1	102.3	82.3	146.8	81.7	354.6	609.3	172.5	226.8	74.4	389	671.4	88.1	108.7	3042.3	612.3	245.6	1593.2	171.8	91.1	660.2
ERP29	72.3	69.2	72.4	74.8	67.7	60.6	59.3	124.4	91.8	122.2	97.1	103.5	142.9	316.1	143.4	91.5	102.2	132.8	98.2	3027.6	100.8	232.7	70.1	143.9
Triosephosphate.isomerase	659.4	400.9	1133.7	221.9	200.9	132.8	277.2	1813.5	37316.1	19332.2	97.8	1314.4	249.6	39399.3	6366.6	1262.6	2479.9	8158.9	454.1	53719.4	39604.3	60934.2	415.4	65422.5
TNF.sR.I	25.2	25.7	29.7	21.3	25.8	30.4	46.9	42.6	47	35	32.6	52.3	25.4	272.4	84.5	43.9	55.4	40.4	26.1	407.3	86.1	366.4	26.4	444.8
LG3BP	335.1	195.2	383.5	80.7	150	18.2	191.5	578.9	433	955.8	704.1	1040	473.8	662.3	428.3	1410.6	5405.7	469.7	123	202	912.8	473.9	614.3	1797.4
RAC1	27.9	68	189.2	15.1	24.4	18.5	85.2	93.4	83.8	2014.6	25.1	88.4	21.6	413.4	63	68.1	40.8	501.7	23	407.5	68.6	182.4	18.9	64.2
PA2G4	24.4	24.4	23.4	79.2	20.7	24.8	28.3	28.7	22.8	22.5	23.7	25.1	25.2	16	20.2	23.8	23.8	84.7	29.2	1405.3	22.6	19.2	24	22
DnaJ.homolog	28.5	29.1	32.8	28	40.2	28.8	38.4	36.7	30.4	30.5	27.1	30	29.4	227.5	36.6	33.5	32.8	35	27.2	378.9	50	692.4	27.9	228.9
Galectin.3	156.6	168.3	2244.8	224.4	154.6	194.1	184.2	239.4	38788.2	39457.6	1251.8	190.8	148.6	21654.4	18915.3	2923.2	19575.1	264.8	5653.8	21342.2	43489.9	50863.1	1752.5	41768.7
Fibronectin	25.8	27.3	23.4	37.6	21.8	29.4	32.6	29.5	31.4	31.1	25.9	30.7	25.6	67.3	39.7	32.3	26.7	36.7	29.9	805.1	38	304.3	29.4	109.5
Esterase.D	46.9	43.4	49.6	70.8	51	44.5	42.8	88.3	57.7	57	45.1	95.1	43.8	192.2	98.1	59	47.4	411.2	46	1568.2	167.3	108.6	43.8	110.4
ANGL4	153.9	109.8	150.6	140	102	116	164.1	124.3	239.1	596.1	237.9	319.6	114.4	1928.6	410.7	160.8	109	348.9	563.2	1599.1	350.6	596.4	122.9	621.5
Cathepsin.S	27.5	30.1	44	35	24.4	27.9	25.7	28.7	38.5	54.1	24.2	26.9	26.2	200.7	33.5	24.4	27.4	136	25.2	989.2	37.1	61.4	27.2	28
DRG.1	19.7	17.9	27.8	16.6	10.9	16.8	23.8	30.2	18.2	45.5	14.8	18.4	17.7	291.1	22.3	17.4	18.2	57.8	16.9	368.1	22.6	148.1	16.6	23.5
TNF.sR.II	34.5	49.9	29.6	246.9	299.3	39.2	44	46.2	41.2	49.1	38.8	39.1	33.8	1341.1	52	39	41	36.1	52.4	1737.1	56.5	481.9	58.5	807.6
a2.Antiplasmin	15.8	15.8	17.4	40.6	21.7	18	13.7	17.3	19.3	16	18.9	15.1	16.7	15.3	34.9	16	19	15.9	18.4	735	17.3	26.5	17.4	67.9
PKC.B.II	15	15.7	13.9	11.2	17.4	20.6	15.3	22.4	30.4	121.6	29.8	35.2	16.9	38.1	59	16.9	44.5	23.7	21.1	233	50.1	56.4	18.7	170.3
Cytochrome.P450.3A4	488.7	209.5	266.1	141.8	108.6	400.1	165.7	154.1	305.5	1002.9	316	622.3	224.3	377.8	198.2	1325.4	884.5	275.4	924	563.8	1825.8	2242.4	229	1929.1
DAF	23.4	32.6	40.2	52	96.2	21.5	39.3	50.5	126.8	47.4	28.2	77.4	29.1	340	230.8	47.3	38.6	96	28.2	393.8	96.2	565.9	39.6	727.1
Transketolase	2248.5	1256.2	4349.4	474.9	485.7	230.4	540.8	6723.3	119905	62506.8	126.1	4904.2	687.3	101642	24520.2	4717.4	9977.5	27437.1	1538.3	98369.7	123134	154654	1413.3	168178
Ubiquitin.1	274.9	433.5	784.5	134.6	138.2	76.1	1018.6	295.8	385.3	3613.8	172.2	241.3	125.3	8107.4	597.2	310.4	248	3058.2	184.4	1629.8	431.1	657.7	165.5	552.9
GAPDH..liver	78621.3	17831.7	10278.1	8364.5	1101.6	1885	371.4	93830.9	189321	191615	183348	187007	58705.9	63142.3	157374	131035	235767	149293	154364	99169.5	302120	155204	12528	181417
CK2.A1.B	16.7	17.3	16.2	7.3	23.1	14.3	15.2	17.3	16.3	20.4	12	14.6	14.6	295.2	22.4	12.7	15.1	59.2	14	186.3	18.9	80	15.4	23
ARTS1	47.3	67.5	74.9	129.5	72.8	36.8	383.6	198.5	120.9	31.1	47.1	84.2	32	421.1	163.9	125.6	46.1	2240.9	63.5	730.5	195	54.2	370.9	1706.5
Siglec.7	17.1	16.4	16.4	11.3	15.5	20.4	16.4	17.6	22.9	17.6	19.3	19.8	17.1	168.8	41.7	16.9	26.4	15.7	17.4	117.4	34.6	150.4	18.7	164
Peroxiredoxin.1	47.3	51.9	57	35.9	59	38.3	177.9	101.5	70	72.9	37.3	69.3	44.1	102.5	63.7	52.9	49.2	238.4	50.8	1877.2	83.7	468	39.7	254.5
Cyclophilin.F	61.6	50.6	93.3	36.1	59.1	48.7	89.9	55.2	94.6	121.1	48.6	69.7	46.8	259.1	144.1	55	45	88.3	53.7	763.8	141	1024.8	44.6	253.2
HPLN1	42.5	40.9	44.6	73.8	66.2	49.4	43.8	50.5	144.6	44.9	48.4	48.6	42.8	162.9	54.5	45.8	58	69	41.9	321.7	162.1	1424.6	45.9	344.3
IMDH2	126.5	139.2	138.6	201.9	299.3	171.3	115.7	264.8	193.1	430.6	1694.6	246.1	112.8	946.4	611.7	270.3	852	310	277.5	280.4	579.4	957.6	185.4	802.3
ASAHL	46.2	55.7	64.3	37.4	40.5	56.6	65	91.9	429.7	366.6	81.7	105.5	50.1	1159.8	251.3	66	1037.3	239.1	48.5	238.5	238.2	463.2	49.8	202.7
PSA1	34.1	29.3	33.6	41.6	44.3	32.5	30.3	29.7	66.8	32.4	35.6	156.6	34.4	322.8	52.8	39.3	36.5	33.8	30	131.8	170.4	396.8	32.6	256.5
C5	30.2	28.8	34.7	38.6	36	31	34.1	38	38.2	43.2	34.9	29.9	33.5	33	59.5	34.3	33	37.4	27.3	160.6	31.1	282.5	31.3	678.4
MAPK14	33.8	35.5	36.5	36.2	45.2	35.6	33.8	27.2	32.6	29.7	34	28.4	30.7	23.8	29.6	31	31.1	28.4	30.7	1160.9	27.6	37.6	31.3	25.7
Carbonic.anhydrase.XIII	21.3	21.5	26.3	35.6	43.6	18	32.4	30.2	91.6	79.5	18.1	44.6	20.5	155.1	61.1	38.1	43.4	53.7	18.3	197.4	95.9	536.3	21.5	213.3
TXD12	63.4	61.8	186.9	41	34.9	45.2	95.4	57.9	125.1	77.6	89.3	189.6	59.2	225.1	234.4	65.2	113.1	103	53.8	619.1	189.4	480.4	66.8	958.4
C5b..6.Complex	25.2	25.8	27.4	22.4	20.3	25.5	28	29.7	29	24.8	26.3	27.2	29.5	29.1	41.7	24.6	27.7	26.4	25.2	117.3	26.6	317.4	26.3	380.5
Elafin	500.6	1088.4	1527.5	228	419.4	371.1	795.3	2317.5	16140	8641.6	1520.7	1158.8	1482.8	2332.9	5089.4	847.2	1596.7	2224.1	810.9	4829.7	23306.9	13751.2	1469.3	46146.2
Nogo.Receptor	17.2	15.8	18.6	15	15.9	16.6	15.7	21	29.9	112.4	25.9	16.8	18.4	104.5	20.6	27.8	89.5	16.1	17.6	44.2	57	144.3	17.3	70.9
C9	31.6	31.2	31.6	19.1	31.9	36.3	29.2	27.5	70.8	53.9	58.5	42.6	29.3	57.6	68	34.2	40.2	55.9	49.5	523.6	46.4	309.7	34.8	50.4
TWEAKR	31.7	20.9	26.6	11.6	19.5	21.6	21.3	25.6	33.8	378.5	27	35.5	25.9	27.7	33.4	30.7	26.4	70.2	135.3	40.9	28.4	61	27.4	40.1
PRL	65.4	61.8	67.2	205.1	264.1	50.8	51	71.5	170.4	390.9	185.2	191.5	48.7	691.6	314.8	90.3	58.5	220.5	376.9	611.2	282.3	455.8	78.5	451.7
UBE2N	15.5	16.4	23.4	9.8	16.2	12.7	36.2	26.2	19.7	92.1	12.6	17.6	14.8	27	21.2	15.7	14.3	45.5	22.3	409.5	20	23.2	15.5	17.5
Moesin	33.4	37	50.6	55	38.5	37.6	29.5	39	43.2	178.2	35.6	36.6	33.3	145.6	38	38.1	33.2	77.4	35.5	736.5	61	57	35.7	45.2
DC.SIGNR	1193.8	1068	1044.7	592.9	488	847.4	892.3	919.1	1140.7	3070.6	2276.1	2239.1	1521.3	2299	2235	1568.4	1740	1469.6	3032.9	2566.8	4094	3869.1	1521.3	2066.3
M2.PK	23.4	18.2	29.4	32.9	24.7	17.3	68.7	26.6	20.3	23.1	16.9	266	23.7	22.4	51.5	22.6	17.2	60.7	17.8	384.2	146.8	21.1	17.8	42.7
CK.MM	152.8	436.6	682.3	63.7	369.7	42.6	345.8	1634.3	526.6	2846.2	30.6	459.9	114.8	2303.2	425.8	126.9	44.5	7840.6	29.9	770.5	320	1909	29.1	953.6
IGF.II.receptor	91.9	103.3	91.1	447.2	481.2	82.7	78.5	190.5	283	342.1	98.3	179.7	70	1027.1	364.5	98.4	117.8	187.8	153.1	1276.3	613.2	1932.5	142.8	1296.9
Troponin.I	19.6	18.2	16.8	16.3	27.8	20.1	15.3	17.1	18.3	15.5	18.3	18	18.7	13.3	21.7	19.6	19.5	18.9	17.8	384.9	16.6	105.6	18.6	15.6
BAFF.Receptor	31.1	28.1	26.8	107.9	20.3	16.8	21.3	21.4	37.1	30.6	21.8	48.7	26.6	75.8	94.6	24.9	21.8	39.1	25.5	127	36	418	24	303.5
Notch.1	16.8	16.8	15.7	8.2	20.3	19.3	17.3	19.9	26	20.8	18.2	16.5	14.9	33.4	39.6	17.6	20.2	17.8	15.4	245.6	22.2	79.3	20.2	87
IL.5	93.8	100.3	90	354.4	314.1	93.1	76.3	102.8	188.9	473.7	269.5	240.3	87.1	946.7	227.5	113.4	90.4	247.9	552.5	909	355.7	563.5	120.4	675.7
SNAA	42.4	44.6	65.9	13.9	26.3	44.5	60.6	57.8	66.1	370.5	40.2	52	39.4	404.6	44.8	41.1	42.5	150.3	38	131.6	75.1	224.3	39.3	54.1
Laminin	15.8	16.7	18.6	6.9	13.5	16.9	16.3	16	26.2	17.5	18.2	20.8	15.6	74.4	31.5	17.8	22.7	18.1	16.4	126.6	39.5	88.1	16.6	83.1
NKp46	67.4	91.7	176.3	200.8	146.4	58.5	92.5	298.4	126.1	783.5	277.5	222.8	115.9	109.3	512.7	322.3	346.9	224.1	548.4	187.1	277.8	236.3	749.2	271.9
C6	133	137.4	129	147.6	97.4	108.7	338.5	243.6	110.8	195	86.3	229.7	127.7	135.5	134.7	194.8	91.7	261.5	128.7	3662.4	93.7	267.2	96.3	199.6
Karyopherin.a2	79.1	50.6	62.8	26	30.4	55.6	42.3	67.7	191.9	121.5	181.7	128	86.7	46.6	146.9	161.2	73.6	87.6	692.4	76.2	246.7	146.5	80.4	163.3
MRC2	17.3	18.6	17.4	41.5	38.5	20.9	14.2	19.9	22.8	18.3	21.1	18.5	19	26.9	80.1	20.4	25.2	15	20.8	104	55.4	237.7	30.7	151.2
Arylsulfatase.A	87.7	47.4	70.8	38.1	62	134.1	316.5	182	205.8	63.2	83.6	254.1	151.9	402.3	383.6	250	794.1	655.2	107.2	266.1	263.8	261.2	66.4	572.9
IGF.I.sR	16.6	16.7	16.8	13.6	13.3	17.8	17.3	19.3	22.8	20.6	16.4	16.2	17.8	20	42.8	16.9	19.9	30.8	18.2	195.4	35.6	83.8	18.1	61
NSF1C	10.3	10.5	15.5	5.2	8.7	9.8	24.8	17.3	9	11.4	7.6	14.3	11.4	12.1	14.1	12.3	8.6	21.7	7.7	261.3	8	31.9	10.4	8.7
Phosphoglycerate.mutase.1	39.6	40.5	41.7	16.8	27.3	42.9	42.3	39.4	46.4	79.4	41.2	33.6	40.5	82.2	34.8	40.4	40.4	64.3	37.3	67.6	49.5	553.4	40.1	116.2
FCGR1	53.5	51.3	55	40.6	39.6	40.8	115.7	85.9	152.2	123	146	135.5	56.3	115.6	87.9	68.3	91.7	95.1	62.5	136.3	645.5	211.1	42.6	377
Ubiquitin	8649.1	5186.9	22750.4	3501.2	2898.2	2601.6	9122.4	26645.7	55467.9	68402.6	3882.3	63779.5	9494.8	41619.2	49109.2	38815.1	10773.6	28776	6477	31087.5	38854.1	30349.9	35879.4	56571.8
Nidogen	42.5	38.2	37.4	33.2	29	43	48	43.4	53.4	38.3	80.4	49	41	139.3	55.2	44.4	78.2	39.8	38.3	148.9	91.3	188	41.3	285
GPNMB	13	12	29.9	23.1	16.8	100	11.8	28.8	25.5	78.7	94.2	22.5	19.8	153.9	20.7	32.5	221.2	19.4	27.7	24.2	36.3	64.2	18.9	123
Testican.1	169.1	153.8	240.2	56.4	91.7	55.1	153.7	158.9	148	204.3	150.9	292.1	375.2	424.8	213.6	184	117.9	372.1	160.5	796.4	119.4	809.6	99.6	150.4
UFM1	33.4	33.4	35.9	57.1	69.3	31.6	29.6	31.1	31	32.1	31.6	31.7	32.2	30.9	29.1	31.5	31.8	30.1	30.9	829.5	28.2	53.8	33.8	26.7
Aflatoxin.B1.aldehyde.reductase	24.3	23.9	23.9	19.4	15.9	21.3	42.2	35.1	22.7	23.8	18.8	31.6	26.2	47.8	22.1	25.4	18.4	55.8	19.5	445.5	22.8	21.4	19.5	29.9
NADPH.P450.Oxidoreductase	27.2	27.3	29.6	19.1	23	32.5	29.5	45.8	72.9	79.9	33.9	26.5	24.8	28.4	22.7	26.7	33.6	80.4	28.4	342.6	122.2	197.1	29.1	29.9
Nucleoside.diphosphate.kinase.A	167.6	153.9	239.6	174.4	120	133.1	328.3	232.9	437.2	292.5	108.3	241.1	164.2	810.9	198.1	183.9	138.7	322	128.1	1844	457.6	1020.3	123.7	1107.9
Angiogenin	16.1	14.3	14.8	9.5	13.5	15.6	10.7	23.5	24.7	81.6	16.7	11.2	13.3	15.8	20.5	14.9	14.1	23.9	16	192.3	22.9	36.8	16.5	15
annexin.II	212.6	1355	10099.3	81.1	955.7	137.6	370.2	613.2	2145.7	7329.4	73.2	942.6	161.6	1600	203.2	333.2	454.6	10745.3	167.5	33863.8	111.2	438	195.9	156
Fucosyltransferase.3	18.9	26.5	23.9	26.1	36.8	17.6	16.8	36.1	79.7	95.4	26.9	22.1	18.6	18	64.1	20	21.7	19	25.2	487.2	88.9	16.8	20.5	57.8
Siglec.9	40.2	37.2	39.4	16.9	29.1	46.2	33.6	34.8	43.8	37.8	42.7	35.6	39.1	103.4	63.4	39	43.4	29.3	37.4	212.8	74.8	285.7	40.6	45.4
BST1	1130.1	143.3	859.5	186.3	69.5	48.3	5069.6	2471.1	3550.9	68.1	281.2	4070.5	1569.8	4129.8	9381.6	1812.6	154.7	15928.4	2047.4	1027	1122.3	289.3	493.3	4910.5
XPNPEP1	48.7	48.9	60.6	14.5	29.7	53.3	73.2	51.8	66.7	75.5	51.6	55.4	46.4	71.1	56.8	56.8	66.4	276.3	46.9	173	73.3	217.7	46.3	250.2
LIGHT	21.6	23.1	22.1	48.3	80.7	24.7	18.1	22.3	22.9	582.5	25	21.3	22.5	36.9	22.1	22.5	22.5	16.1	24.6	47.5	25.9	39	30.6	40.9
Caspase.10	303.9	110.4	137.1	49.9	104.5	341.4	255.7	209.8	340.3	350	162	795	179	202.2	467.9	906.2	213.4	333.2	328.1	469.9	532.8	623.7	114.3	709.4
TS	26.6	28.9	40.3	21.8	32	34	25.5	38.3	108	143.2	57.5	25.5	28.2	94.9	48.8	38.1	81.5	89.3	50.1	368.1	43.8	69.8	31	34.5
FUT5	30.7	35.2	34.9	13	20	33.5	29.1	34	48.9	56.8	34.2	28.9	30.6	24.8	38.8	28.6	31.3	23.5	28.4	465	59.7	28.6	31	35.7
PIGR	24272.2	7446.5	70155	4967.2	520	2116.7	4568.5	84114.1	124093	101015	69077.1	110058	20753.1	18778.8	92196.9	112984	175010	15264.9	15420.8	25756.9	130426	62815	5972.9	118186
Coactosin.like.protein	90.3	72.9	78.2	74.3	76.5	61.1	69.6	59.8	68.4	79.3	62.4	92.9	102.4	78.6	83.3	80.5	63	123.1	64.1	636.1	94.7	179.1	63.9	347.6
GIB	8631.2	7342.7	39771.9	11418.2	2604.6	20561.7	74930.7	31057.9	46290.2	72040.9	93936	9791.7	71313.3	64277.4	78318.9	49177.8	86763.7	69746.5	64421.2	14184.7	24571.7	61842	13637.5	19879.2
C3	39.3	39	39.2	36.3	24.9	65	33.2	33	56.4	64.1	60.6	41.3	45.1	27.9	92.4	54.4	70.7	66.8	63.4	355.9	74.4	51.5	67.6	58.1
GOT1	149.2	90.5	90.7	59.9	67.9	76.5	68.2	106.9	123.2	110.8	108.4	217.7	96.6	338.5	145.4	383.2	81	172.7	80.9	170.9	165.3	269	192.4	177.2
RUXF	30.4	34.1	36.9	61.2	57	113.8	21.9	69.1	73.9	83.3	179.2	65.3	42.9	71.6	159.2	83.6	160.1	36.7	143.9	73.6	75.4	167.5	31	233.2
TAFI	33.9	30.9	31.1	45.5	21.2	31.6	33	32.6	32.8	36.2	29.9	34.2	34.1	39.5	43.9	31.8	31.7	36.4	34.7	285.6	57.8	53.1	32.7	157.3
bFGF	44.1	43	46.5	99.1	77.4	42.2	48.3	51.5	43	52	43.7	39.7	41.6	36.8	35.6	39.4	46.8	92	43.6	279	599.6	152.3	41.2	41.8
a2.HS.Glycoprotein	79.1	143.4	87.1	107.4	166	47.8	57.1	70	87.9	62.8	54.1	151.5	85.2	326.8	81.2	62.2	56	102.4	51.9	163.1	60.5	97.9	55.3	1261.7
CK2.A2.B	16.1	13.9	12.2	5.2	7.7	32.9	12.6	12.2	13.3	17.2	13.6	19.6	81.5	22.3	9.7	11.4	13.9	83.3	12.9	40.1	12.9	33.5	14.6	11.5
ALCAM	16.6	16.1	17	22.3	28.7	17.4	14.1	18.8	39.8	46.1	23.2	24.3	17.7	69.2	51.4	15.9	19.9	49.8	35.7	48.6	43.7	77.2	18.1	60.4
PGP9.5	821.2	356.9	363	62.1	205.9	59.8	509.3	312.1	449.5	1254.1	158	1348.3	421.3	250.6	942.4	781.3	380	1091.5	696	371.6	257.3	483.4	833.6	616
TFF3	170241	12109.8	12260	7144.6	2595.5	146422	8199.2	54489.6	161552	147325	154959	101112	56788.2	94834.8	78094.4	152303	183359	15071.6	154330	38660.5	162999	132750	188357	140703
PAPP.A	19.6	20.5	72.2	21.4	20.6	22.5	20.5	31.2	28.4	55.7	27.2	37.4	20.3	102.7	35.3	25.3	34.4	31.7	21.9	173.3	34.9	58.8	21.8	123.5
ASM3A	3388.1	1079.7	3790.9	635.5	403	449	16159.2	7560.6	12908.7	13332.3	5322.4	7970.6	6074.3	7385.3	15206.2	18548.1	21444.6	14441	3648.5	3966.8	6173.8	4007	2276.3	14946.8
Cystatin.C	18.8	18.9	18.1	6.4	10.2	20.1	15.3	18.5	31.8	122.8	18.9	16.4	17.4	20.9	25.1	20.8	18.5	30.4	17.6	78.8	24.9	37	18.6	22.4
CONA1	19.1	23.2	23.5	53.3	34.5	20.9	29.8	27.9	32.7	46.4	36.3	38	20.8	91.3	25.5	21.8	40.2	25.3	29.2	74.6	125.9	107	20	106.4
CYTN	258.6	129.8	115.2	72.4	41.7	1825.2	212.3	111.1	763.3	95.2	119.9	1430	138.4	278.6	2204.2	580.8	2205.5	638.5	191.3	41.5	201.7	189.4	73.8	2384.3
GX	78.8	131.8	210.3	96.1	81.6	58.5	144.7	280.3	256.2	776	499.4	130.3	109.1	129.3	226.2	212.5	535.3	338.4	197.5	83.3	176.9	293.8	47.3	283.5
SREC.I	26.9	27.5	27.4	77.4	57.4	27.9	22.5	25.9	31.6	26.9	53.9	29.6	26.1	38.9	34.2	25.6	63.1	21.6	29	255.7	34.9	186.4	28	107
SLPI	103.6	64.4	92	51.7	45.5	117.6	87.1	96.5	130.8	220.7	92.4	80.2	67.7	155.5	96.6	83.8	308.1	91.8	69.8	265.6	224.1	292	75.1	212.2
ASAH2	3313.6	4799.6	6614.9	2597	2639.4	1566.5	5704.4	17419.1	5961.9	4215.5	7257	2735	4611.6	5011.2	5268.1	14131.6	63552.3	9953.9	17146.4	522.2	3453.3	1751.3	5878.4	4225.3
FCG2A.B	32.9	31.6	31.6	34.3	33.3	32.5	40.8	33.3	29.2	45.9	42.4	72.9	32.1	39.6	127.6	38.5	30.6	40.3	29.4	40.1	94.4	44.5	35	171.7
IL.1a	32.9	26.2	36.3	43.7	29.4	43.4	19.6	53.4	37.8	29.3	100.2	70	33.8	51	121.2	51.2	126.2	42.6	70.2	46.2	43.6	64.3	20.8	56.7
TSG.6	8.8	10.2	13.5	10	10.5	10	17	11.3	10	10.1	10.2	10.4	10.6	12.8	12.8	9.7	8.9	15.2	9.3	38.9	24.3	97.1	10.4	7.3
IL.12.RB2	38.1	65.5	32.5	35.3	47.3	42.6	66.7	47.9	33.6	462.3	29.5	106.9	44.5	36.3	32.6	33.6	27.7	116.8	38.2	41.6	83.2	35.4	29.2	44.3
Sonic.Hedgehog	17.4	17.7	17.7	9.9	10	19.5	15.7	18.5	23.6	25.8	19.4	18.8	16.3	19	23.1	18.2	19.5	15.4	17.1	24.7	42.5	31	18.1	111.8
LIMP.II	22.2	24.9	25	30.2	42.1	22.1	22.2	29.1	58.8	54.4	30.9	41.8	27.5	60.4	67.6	44.3	134.3	43.5	35.1	26.9	59.9	33.2	23.8	90.9
Mn.SOD	527.6	683.2	735.4	414.3	689.5	738.5	663.4	1493.1	1305.3	1851.4	706.7	985.4	860.6	923.4	2078.2	954.4	1269.6	1235.9	947.7	2784.3	1226.4	1637.6	690.9	2109.4
HRG	50.4	45.8	45.2	97	76.1	52.5	37	41.3	50.3	48.1	51.1	42	45.3	37.6	61.9	49.1	80.5	40.9	49	567.5	51	56.1	49.6	132.1
Calcineurin	14.3	13.8	11.8	14.8	17.3	14.8	11.5	10.7	13.6	13.9	14.1	12.2	12.4	10.3	7.1	14.3	13.6	14	13.5	157.2	13.3	14.4	15.1	10.9
ILT.2	15.1	14.4	20.3	6.9	21.3	15.8	17.8	13.9	16.5	14	14.8	17.8	13	42.3	20.3	14	18.4	21.3	14.4	36.9	15.8	83.8	14.8	41.1
IGFBP.7	40.1	39.9	46.9	114.7	38.2	41.5	45	41.9	37.6	49.8	37.2	43.5	40.6	43.3	37.9	40	224.5	35.8	53.7	31.6	125.1	200.1	40.4	195.3
BASI	188.9	116.6	157.5	214	182.9	96.9	214.9	151.9	158.4	201.1	124.8	308.8	123.5	593.6	193.4	135.1	96.9	263.4	178.6	918.8	186.8	263.2	112.3	260
C7	27.8	28.7	27.6	64.8	43.3	28.1	29.7	28.5	26.8	25.8	27.8	27.2	26.6	31.4	32.4	28.6	27	27.4	27.4	366.9	25.9	41.6	26.3	67.4
PBEF	23.4	22.6	26.3	33.3	36	24.1	22.1	25.2	24.3	23	24.5	22.5	24.5	186.5	28.6	22.9	22	23.9	23.6	57.5	30	83	21.5	33
TPSB2	53.3	49.4	47.8	21	25.1	59	44.7	45.7	52.4	51.2	53.9	45.9	51.4	47.8	76.2	53.3	52.5	46.8	50.6	310.4	53.4	49.5	54.4	52
IDS	63.5	105.5	99.8	51.1	53.5	49.1	164.1	77.2	44	51.6	30.2	163.3	77.4	188.7	44.7	83.6	39.7	265.1	37.2	233.8	88.8	93.7	29.4	430.1
gp130..soluble	49.5	48.4	53.3	59.4	53.2	51.3	49.4	87.5	84.5	87.4	48.4	53.9	49	186.8	116	88.7	58.6	66.2	52.1	112.2	109.3	164.9	51	158.6
ARSB	101.3	56.6	70.8	224.6	58.1	124.2	66.7	57.9	72.5	173	73.5	133.7	90.2	49.4	62.2	280.9	86.3	70	122.2	41.7	261.5	315.9	72.3	329.1
Mammaglobin.2	298.7	206.7	234	132.4	116	128.7	187.6	308	205.3	310.7	331.1	420.5	242.8	323.1	301.1	267.7	157.3	353.8	225.4	420.8	381	356.7	200.7	383.5
IL.1.sRI	16.3	13.8	10.8	10.7	10.2	19.5	11.7	13.7	16.5	27.4	14.8	20.2	13.4	15	25.4	12.9	14.3	10.9	15.7	29.3	29	38.7	16.1	31.3
SIRT2	478.6	227.4	447.2	335.8	118.4	139.9	568.1	150.4	963.3	260.5	101	543.1	412.9	394.5	2408.6	800.7	120	1669.5	193.4	461.6	157.3	541.7	322.6	334.1
ON	49.8	49.4	55.5	65.6	67.2	31.3	40.9	46	75.3	52.9	40.7	58.1	77.2	142.6	79.6	57.6	36.2	93.9	53.2	217.2	47.7	148.8	39.3	77.9
Coagulation.Factor.XI	39.8	38.8	40.9	30.2	49.5	42.3	55.8	45.3	40.4	37.5	39.9	35.3	35.5	43.8	36.9	39	39.6	43.2	40.9	351.4	38.7	110.9	38.1	41.1
TYK2	139.4	101.2	184.4	312.5	254.2	87.1	108.6	102	142.6	481.7	106.2	216.6	102.4	231.1	167.2	103	91.8	613.4	144.5	599.5	153.1	307.5	102.7	188.1
CK.MB	44.1	40.6	48.4	31.7	33.7	43.5	38.3	70.4	46.5	52	38.3	54.5	40.9	163.3	35.7	38.5	41.8	171.3	36.9	126	35.8	75.4	38.9	50
C5a	26.4	21.9	25.5	16.6	15.4	24.7	21.7	26.5	27.1	27.1	24.8	41.6	39.2	31.5	29.1	31.1	24.2	30.4	26.8	106.9	25.3	26.7	30.4	21.3
Cathepsin.B	80.4	62.3	46.3	70.8	62.1	53.4	45.4	35.2	52.7	55.3	41.7	270.1	60.6	64.3	65.1	131.1	35.7	117.5	50	126	45.7	68.3	37.1	99.7
FGR	34	30.3	31.6	17.4	17.9	38.3	27.4	30.5	32.6	33.4	35.3	29.6	32.7	24.4	37.3	33.2	34.2	25.1	32.3	194.6	33.2	30.8	33.9	36.2
contactin.1	30.4	29	33.6	14.9	28.3	31.5	33.1	27.9	33.1	29.7	28.9	31.2	31.5	59.4	50.1	30.8	36.3	36.9	29.7	150.2	30.4	32.8	31.1	38.9
GP114	25.5	23.5	20.5	18.7	26.1	24.5	23.1	26.8	33.1	46.2	30.5	34.4	22	44.7	39.7	24.6	25.6	30.9	45.5	43.8	37.8	47.5	20.2	55
ST4S6	14.5	12.8	16.4	11.7	9.6	15.8	16.7	14	14.1	14.7	14.7	13.2	15.4	14.6	13.5	12.6	15.1	12	13.2	33	17.3	74.2	13.8	31.5
CAPG	25	25.5	32.8	27.2	33.4	26.7	30.7	27.1	28.9	52	26	39.3	29.2	34.2	32.1	25.3	29.6	34.1	24.2	190.1	24	27.9	26.3	34.1
Factor.I	15.2	16.9	14.4	15.2	13.9	14.6	16.4	15.1	121.3	13.7	16.9	13.6	17.8	17.8	343.6	14.8	20.4	31.4	14.6	19.7	17.8	18.9	16.4	15
Peroxiredoxin.6	34.3	37.4	34.9	53.3	50.4	39.1	28.9	30.5	45.8	136.3	37.8	34.7	34.4	28.8	36.8	35.4	40.4	56	47.8	140.6	38.4	81.2	36.8	72.2
AGR2	44.1	42.5	36.5	98.4	69.6	42.4	33.6	38.5	60.9	66.9	46	40.5	41.5	104	47.3	40.4	42.3	33.1	51	175.7	54.2	283.1	43.1	52.4
EMAP.2	137.5	129.9	109.3	46.6	61.1	93.6	96.9	97.7	109.4	171.8	86.4	166.4	116.1	96.1	128.2	98.9	99	158.5	93.6	228.7	125.4	291.6	92.9	148.3
CTAP.III	25.2	24.4	28.3	6.7	12	28.7	24.2	22.8	25	25	24.4	20.6	22	17.7	15.8	24	27.4	23.9	23.5	144.1	23.6	22	24.1	24.7
FLRT1	22.3	25.8	27	30.8	37.6	23.2	26.3	25.2	30.3	45.4	31.4	31.2	24.1	66.5	34.4	24.6	22.2	34.3	49.5	59.4	34.9	47.7	24.8	50.6
LYNB	24	20.5	18.1	8.3	10.2	21.8	19.6	19.9	21.1	24.2	21	19.8	22	22.7	19.1	21.2	21.3	20.2	19.9	81.1	23.8	24.6	22.3	18.1
LYVE1	48.7	49.7	49.6	54.5	37.4	54.9	52.7	49.2	48.4	49.8	49.3	46.8	50.6	127	50.4	52.4	52.2	50.1	47	112.9	60	76.6	48	162.4
VEGF121	34.1	33	32.3	24.3	36	42.9	39.1	35.9	39.5	42.4	41.8	33.1	33.7	42.6	43.6	43.4	40.4	37.6	34.4	68.9	51.3	86.4	35.7	98.8
Plasminogen	18.4	18.3	17.9	17.7	12.4	22	18.4	20.7	19.7	28.8	20.1	18.1	19.7	17.8	23.5	18.4	20.4	19.5	19.8	74.6	20.8	40.6	19.3	19.3
AMPM2	69.3	65.7	72.1	53.1	47.6	70.1	85.2	72.3	62.4	78.6	60.5	68.6	65.2	54.8	59	66.3	64.8	112.6	60.5	353.4	60	145.7	61.1	61.9
DR6	19.3	19.7	20.1	22.9	29.4	25.1	15.3	27.9	27.3	25.9	20.8	21.6	20.2	32.3	32.9	25.9	25.9	23.9	21	48.8	34.9	61.9	20.8	53.5
ESAM	29.8	28.1	29.2	29.1	32	30.3	32.4	25.8	30.1	33.8	27.5	30.1	29.3	117.6	32.9	30.5	30.2	38	27	68.1	27.9	45.5	30.6	36.8
amyloid.precursor.protein	26.1	29.2	34.3	66.7	36.7	27.2	48.4	32.4	25.2	27.8	24.5	26.1	29.8	24.7	25.4	29.8	26.1	86.5	26	244.6	26.7	26.2	26.6	88.6
Cadherin.E	135.9	156.1	136.1	81	106.7	111.3	225.6	326.7	166.9	353.4	307.3	188.5	133.3	151.5	211.2	208.4	325.7	424.8	117.9	188.3	154.7	268	89.7	135.2
phosphoglycerate.kinase.1	344.9	211.3	504.5	86.3	95.2	49.9	77.2	112.3	155.9	75.9	74.9	369.8	1015.5	175.4	186.7	371.5	50.9	548.5	76.6	210.3	61.4	133.9	195.9	140.8
TLR2	37.5	66.2	26.1	23.9	39.8	27.3	31.4	32.5	42.3	34.8	34.6	42.3	40.1	74.7	36.4	31.2	50.6	37	29.1	94.5	35.5	95.3	33.3	65.4
PPase	80	97.3	159.1	152.9	85.2	81.6	54	146.8	91.2	113	193.9	101.7	163.6	79.4	123.2	99.2	309.1	116.1	110	211.3	74.9	290.4	56.6	82.9
Kallikrein.6	70.3	77.1	84	70.1	58.6	64.2	59.1	76.1	72.7	90.3	83.5	77.7	73.9	86.1	129.2	66.2	70.7	102.3	84.4	218.5	68.4	98.2	67.6	88.7
ER	15.2	15.2	17.4	18.3	16.7	15.7	15.9	14.8	14.6	15	14.2	14.3	16.1	57.5	16.9	16.1	15	13.8	17	28.5	19.5	36.5	15.4	21.1
HIPK3	66.5	56.1	58.3	38.8	40	68.5	48.5	57.1	85.7	79.3	83.9	69.4	57.6	51.5	79.8	74.6	103	78	81.6	45.5	112.1	71.5	60.6	93.7
TrATPase	35.1	35.5	32.5	110.9	72.7	37.1	36.9	38.8	37.4	40.2	40.7	34.3	37.4	49.1	34.3	35.3	84.3	36.2	38	98.5	46.3	293.8	34.5	57.1
Thrombin	71.8	65.9	86.5	29.1	40.4	72.2	81.3	70	78.8	75.3	67.1	74.1	68.9	59.3	66.7	70.9	71.6	71.9	62.8	188.2	78.7	189.9	67.5	83.4
HPG.	130.3	127.9	182	152.9	111.2	75.2	280	108.4	142	191.8	115.2	188.2	161.1	291.3	175.5	151.2	70.8	252.5	162.1	287.7	158.8	295.3	138.6	200.1
NPS.PLA2	2545.7	5194.8	15905	478	6725.4	609.4	3018.4	8657.8	11691.5	23324.9	4162	7762.8	4191.7	2903.2	16699	7377.2	6573.1	11086.8	11417.9	1917.2	7475.4	8622.6	705.8	4599.3
SHBG	17.2	19.4	20.1	56.6	46.1	21.4	15	17	18.4	15.9	19.2	16.8	17.4	15.8	17.6	19	17.4	35.7	20.7	227.9	16.9	19.3	18.5	22.5
XTP3A	93.4	86.4	81.4	105.2	56.3	96.8	75	73.2	81.8	99.2	84.6	81.9	88.2	47.4	86	83.8	84.3	294.8	83.9	259.6	84	70.7	89	75.7
Endostatin	25.4	28.2	29.9	53.6	41.4	24.8	44.2	36.8	27.2	38.8	25.3	33.2	32	57.4	36	31.6	25.4	42.5	26.8	133	47.9	66.5	24.7	46
UNC5H4	1.4	1.4	2.5	0.5	0.5	1.7	1.4	2.5	1.6	2.4	1.5	1.5	1.6	1.8	1.7	2	2	1.3	1.1	1.5	2.2	2.4	1.5	4.2
Cadherin.5	44.8	45.4	52.7	31.5	39.4	41.3	35.6	36.3	43.3	64	37.7	37.1	46.4	39.2	66	43.4	39.7	41.4	49.9	104.5	48.8	91.8	39.1	34.7
PF.4	34.3	26.8	29.9	35.6	36.6	22.3	29.4	38.8	31.1	46.7	26.4	30.9	40.9	27.3	35.9	25.3	22.7	50	32.4	38.3	49.3	118.9	27.8	29.7
Kallikrein.7	98.4	95.9	167.2	32.4	76	92.8	140.1	123.4	110.4	180	90.4	124.7	139.3	67.5	50.2	242	127.4	177.9	165.9	107.8	65.5	107.7	118.1	201.6
Factor.B	15.5	13.9	15.5	12.7	13.9	16.2	32.8	14.9	13.2	15	14.2	12.8	14.6	15.6	14.6	14.2	14.3	18	14.2	97.7	15.4	17.2	14.4	16.6
Gro.a	64	60.9	66.2	50.5	53.9	70.6	61.8	60	67.7	86.9	68.5	60.7	64.8	129.9	69.3	63.6	68.7	59.8	67.6	91.1	76.6	92.7	66.9	84.9
PRKACA	7.2	7.4	8.5	14.5	9.4	6.7	11.4	12	8.8	35.8	6.3	7.9	7.8	21.8	9	7.9	5.7	18.4	7.7	18.7	7.5	9.1	7.2	7.2
Integrin.a1b1	16.9	18.3	15.7	7.7	10	21.5	14.2	16.9	23.4	27.1	17.3	17	16.8	15	15.8	17.8	20.2	19.5	17.6	40.2	18.6	19.4	18.6	16.7
TGM3	123.7	92.7	172.6	37.4	59.6	90.5	54.8	97.5	94.3	91.3	121.2	111	124.3	37.6	29.3	348.9	51.1	289.6	196	23.3	31	52.2	123	59
IgD	12.6	13.5	12.9	16.2	14.3	14.6	12.1	14.2	14.3	12.4	12.9	13.1	13.9	9.4	13.6	13.8	14.1	11.8	13.9	72.8	12.5	14.6	13.8	12.7
ERK.1	45.4	44	44.6	57.6	42	46.9	54	49.1	42.8	43.8	43.6	43.1	48.4	44.3	35.7	46.3	43.8	46.2	47	254.9	43.5	42.1	46.3	42
TIMD3	26	26	25.5	19	45.5	26.2	26	26.3	23.9	23.6	26.1	25.2	22.8	81.4	28.6	24.7	27.1	26.3	26.7	61	27.3	44.9	25	28.5
Activin.A	17.2	17.2	15.7	8.7	14.5	16.1	16.3	16	16.3	14.9	16.5	15.9	15.7	17.4	15.4	15.6	16.4	15.7	15.7	28.6	18.5	41.6	17.2	16.6
PSME1	52.2	82.8	50.2	97.3	75.3	36.7	38.3	45.7	41.2	46.4	43.5	46.1	49	56.6	50	39.3	41.7	44.2	41.3	392.5	41	69.8	39.9	59.5
NID2	68.9	116.8	113.9	106.3	134.4	46.9	147.2	299	239.4	249.7	140.9	127.2	58.3	290.8	103.8	121.6	64.2	170.5	71.9	411	204.3	285.8	79.5	210.9
IF4G2	8	8.7	7.3	2.8	4.5	8.9	8	7.8	8.2	7.2	9.7	7.5	9.8	9.1	10.1	9.4	9.8	7.2	7.5	14.1	8.6	6.6	8.5	5.5
RBP	48.5	62	41.7	499.3	321.1	53.9	38.1	70.4	118.2	246.1	245.8	75.4	44.8	363.3	332	51.3	95.3	63.5	116.2	289.8	221.6	159.5	85.9	154.3
SEPR	22.6	19.6	18.8	23	36.2	20.8	17	20	20.8	52.2	26.9	34.3	21	32.5	24.6	20	21.3	23.2	23.9	28.5	25.4	23.2	22.5	23.7
Protein.C	23.6	20.5	23.5	41.7	28.4	20.5	21.4	24.8	24.7	22.8	26.3	22.5	25.6	25.7	30.1	25.8	28.8	28.2	26.4	30.5	23.8	30.2	28.1	89.5
Semaphorin.6A	19.7	20.5	18.8	32.4	45.6	17.6	20.2	21.5	22	21.4	20.4	18.9	17.6	77.4	23.7	18	19.1	19.8	20.8	71.5	23.8	41	19.8	25.4
Carbonic.anhydrase.6	24.4	21.6	22.2	12.4	14.6	26.7	23.7	20.2	25.3	21.4	22.5	23.5	24.6	14.3	28.3	23.9	34.2	27	22.6	13	26.4	20.1	23	58.3
IR	21.5	21.7	18.3	15.5	12.3	23	18.5	18	22.9	21.8	21.9	18.9	21	22.1	23.3	20.9	20.6	34.3	22.7	27.8	24.3	22.5	21.1	20.8
DLL1	128.1	169.7	518	161.6	123.6	255.9	91.9	249	195	282.7	557.3	144.9	236.8	256	228.3	201.3	551.8	150.1	169.7	216.4	178.8	253.2	114.9	248.4
ERBB3	15.8	14.9	16.4	14	13.5	15.7	18	19	20.8	21.2	14.8	16.8	16.6	27.9	19	16.7	16.9	18.7	15.4	19.7	21.4	35.2	16.6	18.2
Noggin	4619	4322.2	3699.4	692.3	1541.9	3040.3	2938.7	2802.1	4576.8	3905.3	2920.4	4772.1	4067	2128.1	3734.1	4404.3	2594.6	3027.8	3753.9	2911	4283.2	4555.4	4420.9	4328.9
JAG1	22.4	23.7	23.9	45.4	48.7	26.5	22.1	26.3	28.9	27.2	29.8	23.9	26.3	36.9	24.6	24.1	24.1	23.1	24.1	72	28.8	68.9	25.9	69.1
MMP.2	62	58.6	68.6	19.2	32.3	70.8	70	60.5	62.6	65.2	64.9	59.8	61.7	48.3	49.9	63.1	66.4	58.4	59.7	148.7	60.3	72.3	63.6	53.5
MAPKAPK3	66.9	62.6	53.9	27.7	34.1	71.2	53.6	53.3	62.2	66.2	66.4	58.6	65.5	45.3	54.9	58.6	69.4	49.1	63.4	95.8	62.2	67.8	70.6	62.8
C3adesArg	55.7	46.5	48.4	18.1	25.5	61.3	37.3	41.6	52.9	54.8	48.9	52.3	51	40.7	55.2	61.7	41	40	77.7	29.2	49.1	50.3	63.8	46.4
C1QBP	382.1	341.8	347.3	284.3	236.9	351.2	272.8	328.1	331.9	391	394.6	348.6	465.1	291	400.1	351.4	354.4	369.6	370.4	293.4	434.3	389.1	366	437.6
IgE	20.4	18.7	18.6	13.5	15	21.4	22	16.6	21.2	17.8	20.1	18.8	19.7	16	18.9	19.5	21	18	19	47.2	19.6	26.1	19.2	27.6
TSP2	52.7	52.4	49.4	25.8	32.2	45.5	79.3	58.6	46.9	40.3	39.9	51.9	51.7	55.7	37.8	51.1	42.4	81.6	38.3	30.9	40.9	44.9	214.9	45.5
granzyme.A	23	27.2	24.5	19.5	21.7	26.1	24.5	36.6	23.6	22.7	24.7	18.3	23.3	37.1	23.2	28.8	29.7	22.2	26.2	68.9	28.2	46.1	23.7	19.3
ENPP7	14367.8	20875.8	32731.8	4775.5	6963.9	2590.5	21771.1	32358.5	21278.5	13798.4	39536.2	24586.5	16384.2	12975.9	18052	41962.1	61029.3	18127.9	22715.5	1133	19266.6	1929	6950.8	9283.7
Kallikrein.11	72.7	69.9	101.9	45.7	59.2	66.6	129.2	102.1	77	115.3	62.9	91.4	74.8	218	79.2	93.1	79.8	119.4	77.2	51.1	83.9	112.8	65.1	87.4
CSF.1	68.8	60.2	62.8	167.9	183.6	58.2	78.7	65.6	101.6	92.2	66.8	71	54.9	192.2	81.9	60.7	52.8	79	54.6	143.3	155.7	125.9	68.6	348
Epo	44.4	41.4	41.1	16.1	27.4	46	53.6	50.8	42.8	44.8	40.1	46	44	79.7	40.6	42.5	47.2	42.7	37.4	44.4	50	53.7	41.3	50.9
IL.18.Ra	31.4	31.4	27.2	82.9	48.2	33.5	27.5	32	30.5	32.3	32.6	30.8	31.6	23.2	26.2	29.8	31.3	26.8	33.1	230.2	33.7	41.8	32	32.9
CATE	26.6	28	38	21.9	46.1	26.9	36	29.4	27.7	34.6	30.7	29.5	25.2	67.9	37.9	27.3	31.1	45.1	32.7	39.3	35.1	41	28.7	36.5
WNT7A	39.8	37.8	46	25.3	28.8	45	32	35.6	51.8	42.7	45.3	35.1	41	29.6	43.5	101.6	66.2	30.4	44.2	27.6	37.6	36.5	40	38.7
LY9	15.2	18.8	19.5	7.3	16	17.4	23.8	18.1	15.1	16	17.5	17	18.9	30.5	21.4	18	18.6	17.8	17	18	20.5	22.2	18.5	19.8
Coagulation.Factor.Xa	18.8	19	17.4	19.6	11.5	20.9	15.2	19.1	19.6	18.2	19.1	16.3	18.6	14.3	21.9	19.9	20.6	15.4	20.1	35.6	19.5	29	21	20
Ficolin.3	19.3	19.4	18.8	37.7	42.2	18.5	18.6	22.2	19.1	17.9	24.5	19.5	23	14.7	19.4	19.6	63.7	16.4	19.2	29.5	27.9	24.6	19.3	75.3
C2	26.4	25.6	27.8	41.2	37.4	26.2	35.3	30.1	27.1	24.8	27.7	28.4	27.6	49	26.4	27.3	27.4	34	27.3	39.3	62.7	54.6	26.8	48.3
C34.gp41.HIV.Fragment	26.1	29.9	33.4	56.6	53.3	27.6	26.3	31	35.2	35.6	28.7	39.3	45.7	35.7	43.9	29.6	31.1	38.5	28.7	78.7	34.1	80	33.4	27.6
SLAF7	42.1	42	35.6	59.4	60	46.6	34.4	37.3	48.6	40.2	44.6	41.3	39.4	31.8	51	39.9	131.6	40.7	44.6	38.5	54.8	56.1	42.5	78.5
LCMT1	54.1	56.5	64.5	76.5	57.2	55.9	81.2	70.6	52	70.6	116.2	72.2	57.9	76.4	57.6	63.9	44.8	73.7	56.7	117.4	59.9	97	46.4	74.7
Granzyme.B	27.2	27.9	31.6	26.8	17.8	27.8	43.7	34.1	25	27.4	25.1	29.4	28.3	25.2	22.5	31.8	26.4	33.2	24.4	65.8	28	82.3	23.8	26.2
PAFAH.beta.subunit	66.1	62.7	72.1	28.5	41.1	54.6	73.1	54.8	74.5	51.8	51.1	64.7	63.7	82.3	63.1	58.9	54.9	73.7	51.1	143.3	51.8	86.2	52.9	54.9
PTP.1B	114.9	109.2	109.3	166.8	127.1	112	107.5	112.1	119.1	146.3	132.4	114.9	106.8	115.6	118.7	109.6	119.5	117.5	192.4	252.1	129.5	145.2	111.4	140.1
LEAP.1	44.5	42.3	40.7	29.7	26	47.3	39.4	39.2	42.5	43.1	43.3	41.8	43.3	92.7	36.6	44.3	45.1	37.8	40.7	27.8	42.8	40.5	47.8	40
EPHB2	17.6	17.8	19	21.5	28.8	19.3	17.4	18.8	22.1	17.2	18.2	16.3	19.3	16.6	21.5	16.4	18.3	29.8	17.9	51.5	23.6	36.8	18.6	23.5
BTK	50.7	45.4	52.4	47.8	53.1	52.9	47.9	49.5	47.4	44.4	47.9	53	50.6	40.4	45.3	48.3	47.4	48	46.1	193.4	45.7	42.7	47.1	44.5
Angiopoietin.2	41.9	38.8	40	14.5	22.5	48	35.5	37.3	40.8	38.9	41.9	38.4	41	30.2	37.4	38.6	44.7	31.7	38	58	41.2	35.9	43.8	42.4
HSP.60	70.3	67.3	68.6	61.3	58.8	75.8	106.6	66.3	71	69.1	71.3	64.9	72	76.2	62.3	74.1	73	88.3	73.3	76	73.1	196	68.4	77.6
JNK2	3269.9	3788.3	2885.7	678.4	1199.1	3243	2407.4	3210.1	3593.5	3277.2	2321.9	2787.4	3618.7	2419.5	4151.6	3239.6	2631.4	2310.8	3136.2	1363	3950.5	3359.5	3409.6	3681.7
IL.1.sR9	42.5	38.2	31.1	43.7	63.5	31.2	34.3	33.4	33.5	41.7	31.6	42	34.6	36.1	31.4	32.5	31.7	42	149.6	56.1	28.1	35.2	33.4	33.8
AMNLS	47.5	45.7	49.8	20.8	22.1	49.1	46.9	42.7	50	44.8	42.2	45.6	45.2	49	33.4	45.9	47.1	41.6	42.2	48.6	50.6	57.2	47.1	62.6
EphB4	168.2	149.5	181.1	374.3	241.7	107.1	101.2	114.2	132.3	181.8	138.2	169	131.5	337.3	161.2	113.4	99.4	132.9	193.4	629.2	147.3	198.8	109	200.5
Olfactomedin.4	86.1	94.8	96.5	34.4	47.6	99.1	76.9	83.9	83.5	85.4	87.9	105.9	93.1	50.1	76.6	90.8	115	175	87.7	29.9	77.6	69.2	103.1	69.7
NG36	52.7	46.9	56.2	23.5	46.5	43.5	48.8	48	60.8	76.5	42.9	67.9	52.6	60	52	53.3	45.2	47.9	47.7	52.3	47.6	55.1	50.9	47.6
HTRA2	14.4	16.7	21.9	10.1	16.7	17.4	20	15.9	16.3	20.4	17.2	16.3	12.5	23.6	8	16.1	18.1	21.8	17	35.6	20.6	20.1	15.4	16.7
DAN	31	27.8	32.1	22	35.1	34.7	28	31.7	34.3	28.9	32.9	30	46.7	25.4	32.8	31.8	33.4	30.3	30.1	34	33.6	51.8	29.9	45.2
PFD5	18.3	19.2	15.5	22	15.8	19.8	16.2	17	17.6	14.9	20.9	17.3	19.2	13.4	19.2	16.8	18.9	15.9	18.3	60	18.1	14.5	18.9	14
SKP1	496.7	475.4	487.1	146.3	280.3	515.5	528.9	447.2	493.8	458.4	457.1	444	509.6	535.2	528.7	458.5	476.4	406.1	562.4	418.3	469.5	472.4	534.9	454.9
DC.SIGN	50.6	52.9	55.8	43	42.9	54.1	44.7	48.2	51.6	53.6	54.3	52.7	51.4	38	70.7	48	53.8	46.9	48.6	69.1	50.7	75.6	51.2	59.2
NKp44	19.9	20.2	19.7	11	14.3	18.2	19.2	19	18.5	19.2	18.5	18.3	20.3	20.2	17.9	19	18.3	16.4	20.6	16.7	25	24.4	19.3	22.5
MBL	18.4	18.9	26.1	26.7	38.3	18.2	24.8	21.5	16.2	17.1	17	20.5	17.7	51.7	22.8	17.5	18.2	23.9	24	46	21.3	38.2	20	31.7
MPIF.1	24.6	22.5	22.1	21.8	14.7	25.2	20.9	22.5	27	29.6	23.5	24.6	23	22.7	26.2	22.7	24.5	18.4	23.7	28.3	25.2	24	25.1	30.4
PSMA	135.9	87.8	73	240.1	98	122.9	190.5	104	159.7	149.8	102.8	136.8	109.3	136.7	82.5	267.7	332	164	123.9	64.3	120.9	85.6	78.4	283.1
Met	48.2	44.7	42.9	23.2	22.2	54.3	43	43.1	46.3	46.6	48.9	41.3	47.1	36.3	33.9	49	51.3	43.8	42.2	44.8	47.4	51.1	49.7	44
Discoidin.domain.receptor.2	82.5	75.6	103.7	91.8	113.1	59.8	88.3	68.5	74.4	82.5	68.5	108.3	69.4	126.8	87.1	71.9	57	110.7	81.7	187.7	77.5	93.3	73.7	97
IL.1b	121.9	166.6	164.8	61.2	69.9	120.4	248.3	139.7	115.9	127	115.9	148.2	113.9	177.2	145.1	113.3	111.6	292	130.3	223.2	117.1	136	116.9	150.3
MK01	49.9	47.9	50.4	41.5	81.9	54.3	61.3	53.6	49.3	46.4	51.8	44.9	48.3	40.8	46.6	47.2	55.2	39.9	49.2	239.1	46.3	48.1	51.8	43.5
Apo.D	82.2	78.4	74.9	344.9	254.5	74.8	62.4	84.5	97.8	159.3	101.9	112.4	65.8	268.8	110.2	81.6	68	96.3	174.5	346.5	115.4	163.2	87.8	165
Hemopexin	11.4	11.3	10.4	5.1	6.8	14.1	9.1	10.1	9.1	8.9	12	9.9	11	6.8	11.8	11.2	10.1	9.2	10	20	9.5	10.5	11	8.2
I.TAC	13.7	14.9	13.7	8.3	9.2	16.2	11.1	13.7	16.3	14.3	15.1	12.8	14.9	11.3	13	14.3	16.9	9.9	15.9	11.8	17.6	14	13.9	18.6
NAP.2	39.1	37.3	35.2	36.3	26.3	41	30.3	32.3	37.8	35.6	41.6	33	37.6	25.7	36.4	35.9	39.5	30.7	40.4	71.8	39.8	34.9	38.7	35.6
Angiopoietin.4	51.2	46.1	81.2	41.5	48.1	25.5	135.3	146.7	45.3	43.4	27.2	219.6	91.2	70.3	60	68.3	29.2	220.3	39.9	42.2	68.6	60.3	30.1	64.2
RS3	37.2	34.7	41.5	23.6	33.6	40.4	42.9	34.9	38.2	38.1	40.2	35.1	38.5	30.6	36.8	37.5	37.6	33.8	37.7	45	39.3	70.3	37.1	38.9
WISP.1	1736.2	638.1	982	209	316.4	67.2	499.4	458.3	284.2	453.4	152.4	1436.2	665.7	743.9	443	488.5	226.7	1110.1	132.1	878.4	365.3	1169.4	384.2	805
G.CSF	39.4	41.9	83.4	20.4	18.9	32.8	153.5	64.1	44.8	36.3	38.3	43.3	40.4	28.2	104.4	57.7	28.5	138	30	169.2	45.7	59.6	34.6	54.5
DHH	52.8	49.9	69.5	14.5	29.4	55.1	67.4	50.1	50.1	64.6	52.4	47.5	47.8	90.4	48.7	52.6	55.1	60.7	50.4	29	49.7	48.9	52.5	47.7
Periostin	19.3	21.5	25.9	9.2	15	22.4	25.3	20.5	19.9	20.4	21.3	19.1	19.4	30	16	19.8	22.6	25.6	20.6	23.9	22.9	24.6	19.5	19.8
VCAM.1	71	67.4	60.2	63.1	69.1	64.5	78.9	78.8	70.9	68.5	67.6	84.5	68.1	103.6	70	66.1	70.1	87.5	72.9	77.8	78.1	80.6	58.4	80.6
Cystatin.M	23.4	20.6	22.1	10.2	12	23.6	20.6	20.9	19.2	19.5	17.8	18.5	22.9	53.8	18.4	21.6	19.5	19.8	20.4	11.1	16	17.2	20.4	16.2
Cofilin.1	68.1	65.8	63.5	97.4	62.6	50.9	83.5	57.8	52.4	87.5	53.6	82.5	62.6	44.3	68.1	79	44.7	131.8	57.6	82.2	74.2	100.6	49.2	72.9
OCAD1	47.4	48.3	42.3	89.5	119.6	46.4	38.7	41	48.6	66.6	52.5	49.5	41.5	72.5	47.5	44.8	48.9	47.7	59.4	116.3	65.1	109.4	51.6	72
GDF.11	31.6	32.3	39.6	26.8	33.1	31.5	36.7	43.1	32.8	30.6	36.8	34.2	37.6	43.6	32.4	33.2	36.3	31.9	30.5	34.8	52.6	52	29.7	39.7
C1s	71.3	80.7	56.2	328.1	362.5	62.2	62	63.8	74.6	99.8	70.3	81.3	50.8	338.9	68.5	67.5	60.9	76.3	102.9	471.8	86	313	95.4	111.4
HDAC8	101.8	98	91.5	214.1	175.6	109.8	88.5	93.1	111.3	147	114.1	110	97.9	164.7	155.7	99.2	100.3	114.5	142.8	188.8	122.1	142.5	103.7	145.6
TFPI	76	66.8	80.1	31.3	41.3	72.2	80.6	66.6	65.9	68.8	68.6	123.1	61.8	70.4	48.6	73.3	72.6	74.8	63.7	58.8	65.3	61.4	67.8	64.4
HB.EGF	47.3	42.2	44.4	12.1	20.3	55.4	38.5	39.5	43.6	44.9	48.5	43	45.4	31.8	41.5	47	51.1	30.6	42.2	19.4	44.8	38.7	48.5	38.8
PTH	30.9	27.8	26.3	28.3	31.2	28.9	25.9	29.8	29.8	33	29.3	34.7	31.1	39.7	26.7	26.5	24.9	29.3	31.1	36.6	28	32.7	28	32.9
BGN	63.6	63.2	59.3	52.6	45.5	83.9	97.1	80.7	74.8	77.5	105.2	73.6	66.9	62.4	52	85.2	107.5	75.1	91.6	40.2	68.9	67.5	55	84.9
Caspase.2	16.6	15.3	15.1	13.1	31.7	14.6	15.3	14.2	17.6	14.7	16.3	15.9	17.1	22.5	15.3	14.7	17.1	13.7	15	22.9	29.1	26.4	15.8	17.7
GP1BA	18.2	19.7	20.3	45.9	46.2	19.9	15.8	17.8	19.4	17.5	21.6	18.6	18.3	14.7	29.3	19	22.1	16.6	20.4	98.2	19.3	22.3	20.6	40
SIG14	56.2	53.3	52.9	36.9	53.9	55.9	51.3	49	54.2	54.2	58.7	60.5	54.7	57.1	48	48.5	50.3	48.4	56.3	72.1	51.7	54.4	56.5	55.7
MCP.2	50.3	48.8	49.3	13.9	24.7	59.3	46.9	43.2	50.3	52.1	53.9	46.6	50.6	35.7	43.1	52.4	54.9	38.5	49.2	23	49.3	43.4	53.7	42.9
LKHA4	58.5	62.8	63.5	146.5	59.8	58.5	88.9	71.5	56.7	57.7	55.1	65.1	61.2	186	56.1	60	56.6	75.6	58.1	231.8	52.3	60.5	57.3	54.4
CNTFR.alpha	32.5	31.2	32.5	24.8	26.5	36.2	27.3	30.7	32.8	33.2	32.6	31.7	34.3	54.7	32.4	32.9	34.5	25.1	32.1	18.6	30.1	34.6	33.2	28
kallikrein.13	104.5	76.8	81.1	78	70.3	55.6	86.2	70.6	52.3	77.9	46.6	107.3	80.1	200.4	51.2	89.3	51.7	126.2	56	37.1	47.2	60.9	91.1	77.4
GPVI	47.8	48.4	48.9	30.4	37	47.1	59.1	47.6	43.3	42.2	44.8	46.6	49.3	87.1	36.3	43	48.1	62.6	44.6	31.5	50.2	44.4	50.1	46.7
CK.BB	29.2	33.4	32.5	81.3	101.2	27.2	24.3	36.9	40.8	152.7	26.9	28.9	33.8	65.7	25.3	26.2	27.4	134.3	28.6	34.6	26.6	55.1	29.8	26.6
Kininogen..HMW	35.4	34.8	40	22.2	37.5	40.5	39	34.4	33.5	33.6	39	33.4	36.6	43.9	35.3	37.2	41	32.2	34.2	46.5	34.8	38.9	39.1	37.8
TCCR	62.7	28.1	25.7	64.9	38.5	28.9	33.6	30.7	32.3	37.8	32.1	46.7	47.2	22.5	60.2	35.3	30.2	34.1	36.1	32	42.6	44.9	49.3	62.4
IL.3.Ra	46.5	46.4	47.7	15.5	34.6	50.3	52.7	41.7	45.8	42.6	56.3	42.7	50	47.2	45.5	49.3	46.8	42.8	44.4	30.6	43.6	42.3	47.3	45.1
RGMB	40.4	40.2	37.6	42.8	35.9	33.4	76.3	50.9	37.6	37.3	34.2	55.9	40.2	93.6	28.3	41.6	34.5	60.4	34	61.7	44.9	48.9	32.6	52.9
AREG	28	30.4	32.7	28.4	42.6	28.4	42.2	32.7	30.1	26.1	27.5	31	31	48.2	30	31	30.7	33.1	27	35.1	52.5	51.8	28.7	40
GA733.1.protein	44.1	40	40.3	17.5	28.3	50.1	34.9	36.7	40.8	40.7	44.8	37.1	42.5	31.8	39.5	42.7	54.8	31.4	40.6	23.8	43.5	36.1	42.9	37.4
CYTT	35.8	34.3	28.1	32.9	18.4	137.5	25	29.6	71.2	21.4	25.9	27.9	31	39.6	36.6	53.9	151.7	23.7	27.5	15.6	34	179.3	26.3	37.1
sRAGE	24.5	23	23.4	20.7	19.2	28.3	19.3	21.7	20.8	22.5	24.8	25.9	23.4	17.8	23.4	23.7	24.7	18	36.7	26.3	22.6	19.9	27.6	18.6
CRK	30.6	34.9	33.2	89.1	81	34	32.8	38.8	36.4	67.2	30.6	31.8	33	70.9	34.3	30.9	31.2	41.4	35.4	140.2	36.2	76.2	34.4	33.9
Siglec.3	17.6	18.9	15.9	7.8	12.2	19.2	16.8	17	18.3	16.1	18.8	15.9	19.8	13.3	18.5	18	19.9	14.3	18	11.9	17.2	17	19.3	15.9
DPP2	87.7	105.3	90.2	306.4	197.6	64.3	101	94.3	112.1	128.6	99.3	107.4	80.8	125.9	349.6	90.7	76.1	214.7	101.8	198	121.5	133	87.1	133.1
IGFBP.1	13.5	15.5	15.3	13.1	15.3	15.3	14.9	19.8	13.6	23.2	18.4	12.3	17	12.4	22.4	16.1	16.9	14.4	18.3	8.1	18.3	14.3	13.4	15.3
Trypsin.2	31293.9	166.6	3807.1	3050.7	45.2	80523.9	17.5	6827	12864.1	916.8	3936.9	32176.7	24186.1	4552	6394.6	23857.7	57729.7	20.2	2001.1	980.1	4252.4	5368.3	40863.5	37395.4
CTLA.4	31.5	30.3	28.8	8.4	13.5	37.2	25.6	28	30.7	30.1	30.6	25.9	31.6	19	29.5	31.6	33.8	20	28.1	16.8	29	28.2	32	26.7
BCAM	29	27.9	27	22.4	21.3	32.6	24.8	27.2	29	27.1	29.9	26.4	28.7	31	33.8	30.8	31.1	22.7	29.4	19.9	26.9	27.2	30	30.7
TPSG1	35.3	35	36.5	17.8	24.5	40.3	33.6	32.1	33.9	36.9	39	32.5	36.7	28.8	36	37.1	38.3	28.4	33	22.7	36.1	33	36.4	34.6
Protease.nexin.I	35.1	37.4	39.8	232.8	64.1	39.8	43.1	40.6	34.1	35.9	36.8	37.6	34.7	260.5	34.1	34.7	34.5	46.8	57.8	145.2	53.2	94.7	36.8	55.8
MMP.3	53.7	50.9	54.6	19.7	33.4	66.6	48.9	46.6	53.2	58.2	59.8	48.7	48.9	39.9	51.9	55.1	60	40.4	54.6	27.8	54.8	50.1	52.7	49.4
EG.VEGF	21.1	23.7	20.6	19.6	20	22.4	34.4	23.5	20.3	18.3	20	19	21.8	17	17.9	19.6	41.3	44.8	19.5	17.4	24.5	21.8	20.4	38.2
MFGM	13.9	14.1	14.8	11.5	11.2	12.5	16.4	15.4	13.6	11.8	12.8	12.4	15.4	14.4	13.4	13.1	12.1	12.8	12.3	17.8	12.4	33	13	10
TWEAK	53.9	51	59.9	34.3	42.5	59.1	64.1	56.4	52.5	53.1	53.6	55.3	55.3	78.4	45.5	54	56.6	56	52.7	48.4	53.4	59.9	51.6	58
kallikrein.5	32.9	25.4	34.3	15	18.4	20.4	32.4	27.1	26.3	28.8	22.5	27.3	35.9	19.3	14.5	34.2	22.1	41.3	29.6	12	19.6	25.9	26	48.6
FSTL3	64.9	56.4	57.3	45.7	36.6	69.6	62.9	54.4	55.7	62.3	62.5	55.6	59.2	50.7	34.2	63.8	62.1	65.5	58.3	64	60.1	69.3	60.5	55.4
SPINT2	47.5	44.8	42.3	21.7	25.6	49.9	42.3	40.8	45.6	45.9	48.7	42.9	45.5	32.3	37.3	47.9	48.8	38.3	42.6	24.5	45.4	39.6	51	41.5
Angiotensinogen	15.2	15.1	14.3	10.5	10.5	16.9	13.3	13.6	14.1	12.9	14.7	18.6	14.4	11.8	15.3	14.6	14.7	13.5	15.4	12.4	14	15	16	13.2
MMP.14	28.4	24.3	23	36.3	23.5	24.4	21.4	21.5	25	25.5	25.9	25.6	26.1	20.9	28.4	26	28.1	22.3	25.9	30.6	30.4	25.3	26	31.9
MMP.7	35.4	35.9	37.6	33	31	39.7	33.4	35	38.8	34.7	39.3	36.6	38	27.8	32.7	34	37.2	30	37.8	28.9	35.8	55.1	37.8	52.8
FSH	17.4	18.7	16.6	24.9	34.7	19.5	14.7	17.9	18	15.6	21.9	16.3	23	61.6	17.1	16.4	24.9	14.5	17.6	16.5	21.1	18.1	17.3	16.5
CD23	49.9	48.8	45.2	111.4	45.5	48.5	51.1	52	48	48.2	50.8	54.5	48.7	124.9	52.9	51.8	53.5	48.5	51	72.7	51.5	43.9	53.1	67.4
HGF	46.6	44.5	51.3	42.2	30.1	50.1	41.9	41.7	44.2	46.3	48.4	41.9	49.9	36.8	50.1	47.9	50	33.8	54	29.8	56.1	43.3	50.6	45.5
OPG	76.7	69.2	54	166.6	98.2	50.8	149	119.1	66.1	93.7	130.2	103.7	55.9	107.7	104.9	83.6	61.9	105.8	133.3	111.4	132.8	83.4	48	122.9
EPHA3	28.6	29	25.3	8.3	15.6	30.4	24.6	25.6	28.4	26.4	28.1	25.8	27.1	17.9	22.5	27.6	30.9	20.9	29.5	12.9	26.8	24	30.1	24.7
p27Kip1	25	24.9	22.6	26.2	30	24.7	24	26.2	28.4	27.9	26.3	25.8	27.9	22.1	23.4	25.9	26	23.3	25.4	29.7	27.8	42.9	26	22.9
C1.Esterase.Inhibitor	23.9	24.5	26.1	34.1	21.4	23.6	36.3	29.2	23	21.9	23.3	24.5	26.4	21.7	24.7	24.8	22.6	29	22.2	70.3	20.8	39.6	24.4	24.3
SP.D	30.2	30	30.5	9.9	15.1	30.7	31.5	28.3	28.4	25.2	27.8	30.5	30.6	25.3	26.6	31.4	28	25.3	37.2	14.6	25.7	23.5	31	24.5
Apo.E	64.4	55.8	51.7	108.7	45.1	62.8	52.2	53.3	64.3	70.1	74.9	64.9	54.1	45.4	63.1	63.9	67.7	46.4	81.7	58.5	75.1	67.3	60.5	73.4
LAG.1	27.4	28.9	20.5	17.5	26	21.6	58	35.1	22.6	25.7	19.2	31.9	25.3	40	16.9	28.1	21.6	54.1	21.8	24.5	27.6	38.4	22.5	48.2
LGMN	71.7	66.1	71.2	309.7	205.1	59.1	79.1	70.5	75.7	98.9	70.8	108.7	59	151	74.5	82.5	99.1	93.5	90.7	392.7	101	102.2	68.4	151.3
FGF.20	41.3	43.4	44.4	15.8	27.8	46	40.1	36.7	40.3	41.2	43.4	41.3	44.3	33.1	40.3	42	45.7	31.8	39.8	22.8	39.9	37.9	43.3	34.1
ERBB2	23.7	21.5	20.8	14.1	17.8	23	20.8	21.4	20.6	19	19.8	20.2	22.3	35.2	19.9	21.3	20.6	19.7	21.5	16.7	18.5	22.7	20	20.2
CYTF	50.3	50.2	48.7	69.2	49.9	40.4	80.2	71.7	42.5	50.9	36.5	77.4	55.1	70.4	40.4	47.8	37.7	74.6	39.7	115.5	50.6	65.3	43.1	63
NKp30	25.6	24.4	23.4	12.5	16.3	28.8	24.5	22.9	25	21.6	27.2	24.6	26.9	17	27.1	22.9	25.6	19.9	24	15.3	24.2	23.8	26.8	23.8
Coagulation.Factor.IX	62	57.9	61	29.5	35.7	68.6	51.3	54.4	56.6	59.2	62.3	51.8	59.7	40.3	48.6	62.9	65.4	49.4	60	31.1	57.5	53.3	66.2	54.6
BMX	55.3	50.9	60.2	30.9	32.7	64.4	51.8	49.4	54.2	51.9	58.3	48.8	55.1	42.9	53.1	59.6	62	48.2	54.6	28.8	53.4	51.6	58.2	48.3
MK11	20.4	25.4	21	21.8	20.9	23.6	33.8	19.6	20.3	66.2	20.7	22.5	20	18.2	20.9	19.6	21.3	20.7	22.5	19.2	20.3	19.5	20.5	23.8
FER	6.5	7.1	5.4	2.1	3	9.3	6.4	5.4	5.2	5.9	5.2	4.9	7.1	5.8	7.4	4.9	5.8	5.8	6.4	5	6	6.7	5.8	4
HCG	42.8	41	42.5	18.8	33.8	47	36.2	38.8	42.2	40.9	46.9	37.4	44	30.4	42.3	42.5	46.7	33.1	40.8	24.9	40.9	37.9	44	37.5
MIP.1a	53.5	54.9	67.9	30.9	50.4	58.7	66.3	68.5	57.6	57.7	60.6	66.6	54.3	50.2	45	57.3	65.8	78.9	57.8	55.2	61	55.9	55.5	53.1
CATZ	23.7	27.6	23.7	73.5	54.2	27.7	24.1	29.4	26.4	38.4	27.1	55.2	27.7	58.6	26	22.5	23.6	45.9	31.4	63	30.1	30.9	24.4	28.5
EDAR	29.9	30.3	32.5	15.5	35.7	33.9	33.6	29.6	31.6	31.1	34.1	32.1	29.8	40.3	29.6	31.5	33.2	33.1	31.8	21	31.3	31.5	31	27
Prothrombin	61.7	69.2	58.9	267.2	265.6	64.9	45.4	59.7	69.9	104.9	86.1	82.4	55.6	134.1	74.3	63.1	65.5	82.7	110.3	418.8	97.3	97.2	80.1	100.4
sTie.1	39.1	37.3	37.8	26.2	21.6	42.2	45	36.5	38	39.3	42.4	35.8	39.3	29.2	34.2	39.6	40.2	47.6	37.5	26.9	36.1	32.9	40.4	34.3
IL.13.Ra1	43.6	38.9	42.3	36.6	22.6	47.7	33.7	37.3	39.3	40.2	42.8	39.8	38.3	27.2	47.3	43.5	44.6	35.2	41.1	22.6	42.2	39.9	42.5	39.7
FGF7	56.3	56	82.3	22	42.7	61.8	77.5	59.2	55.9	60.3	59.2	58.7	57	55	64.1	61.3	57.5	76.7	55.6	40.9	60.4	64.8	56.5	53.4
discoidin.domain.receptor.1	38.9	35.8	42.7	16.4	18.9	42.3	33.6	34.4	38.7	36.5	39.7	35.2	39.2	25	36.5	37.1	39.7	28.4	35	22.1	34.1	34.8	40.9	32.4
IL.11.RA	100.5	87.5	82.8	44.5	67.5	103.3	83.1	84.2	88.7	86.2	96.6	84.2	92	74.6	79.9	95.1	96.9	85.8	86.2	48.3	88.6	81	91.1	82.8
PSME3	88.6	95	90	55.7	74.1	87.6	67.4	84.1	91.4	80.6	82.7	81	99.3	66.1	110.4	84.7	78.5	61.6	92.7	45.8	90	86	101.1	94.7
SHC1	66.6	48.3	635.6	37.8	115.8	19.8	356.9	90	80	155.3	22.3	147.5	27.4	157.4	501.9	31.4	22.5	937.4	24.6	262.4	34.1	38.2	85.4	31.3
bFGF.R	24.8	27.3	24.3	34.9	29.7	22.3	41.9	32.6	25.3	25.3	22.2	28.1	25.1	37.3	28.6	28.7	26.8	38.6	30.1	27.5	36.1	34.2	24.1	36.6
hnRNP.A2.B1	20.8	33.4	19.1	43.7	76.4	21.3	16.3	21.8	28.7	28.6	23.3	24.6	21.7	44.5	25.4	20.9	23.5	25.1	35.7	45.7	40.2	65.1	26.6	29.6
LYN	44	35.4	39	12	22.8	43.8	36.6	32.7	38	35	39.6	33.4	38	28.1	34.3	37.3	40.5	28.3	35.1	31.4	35.1	32	39.6	31.7
IL.1Rrp2	33.3	30.9	32.5	33.2	35.7	37.1	32.6	33.5	35.5	34	34.6	32.3	33.8	38.5	32.3	33.5	38.4	28.1	35	33	40.3	38.2	34.3	32.5
ERBB4	32.7	32.3	31.4	13.8	17.7	37.1	27.8	29.8	33.1	30.6	33.4	30.6	33.5	20.9	29.3	32.7	32.8	24.9	32.5	13.6	30	28.5	35.9	26
LSAMP	61.6	54.9	57.5	32.6	30.3	72.6	55	66.1	59.3	55.7	58.1	55.9	61	41.1	55.2	60.1	71.2	50.3	62.5	33	55	53.8	64.2	56.4
BMP.7	24	25.6	23.2	15.5	13.6	27.1	25.4	24.2	22.7	21.4	24.5	22.9	25.1	16.6	23.5	23	25.3	29.8	24.3	12.5	22.2	23.2	27.4	20.2
CTGF	41.4	39.9	40.3	29.4	39.7	40.3	40.7	37.8	36.9	33.9	38.5	42.1	39.2	35.8	40.6	40.7	41.7	35.2	36.3	28.8	54.6	42.2	42.5	36.2
MCP.4	45.4	46.8	51.7	26.6	41	52.9	49	44.6	45.7	44.6	48.3	45.5	46.2	54.1	38.5	46	48.8	42.3	48.5	37.1	46.4	48.9	45.2	44.9
Testican.2	14.7	16.3	15.3	13	26.2	18.3	17.8	15.1	31.6	15.4	15.7	14	16.8	12.5	72.8	15	16.1	21.8	16.2	10.7	14.9	15	16.1	12.5
Lymphotoxin.a2.b1	66.2	60.3	48.4	61.5	72.9	64.2	69.8	64.8	66.3	66	71.9	69.7	55.1	54.2	59.8	61.8	71.2	55.2	75	58.4	73.5	77.1	47.7	77.2
MICA	12.7	11.5	10.4	4.7	6.1	14	13.1	11	12.3	10.9	12.3	11.8	12.1	7.2	12.5	12.3	12.6	9.4	11.7	5.3	10.4	11.6	12.8	9.5
EphB6	33.8	30.7	31.9	36.3	28.6	29.4	25.3	28.2	32.3	32.1	30.7	28.7	31.1	28.4	31.8	28.8	28	31.5	30.9	41.5	28.1	39.6	28.3	28.9
Thrombospondin.1	34.2	34.3	38.2	58.9	37.8	35.1	36.1	35.4	32.1	32.7	35.2	35.4	34	36.9	33.2	40.4	33.3	53.5	38.1	41.5	43.4	46.6	33.7	41.5
FAM107B	68.9	61.3	65	55.1	55.6	71.8	64.7	55.4	66.5	65.7	66.5	60.6	73.5	49.3	59	71.8	68.4	58.8	64.5	55.4	67.7	68.1	68.8	57.1
Myoglobin	52.8	45.8	53.7	43.5	46.2	54.9	46.9	56.5	49	68	53.5	45	51.3	58	43.5	49	51.5	62.9	49.1	38.9	48.1	45.1	50.9	45.6
IL.17	40.2	37.3	39.6	19.5	26.5	44.6	33	33.5	37.8	37.9	41.8	36	39	26.5	35.4	40.4	40.8	30.5	36.8	18.4	35.5	33.5	41.7	33.8
MIP.3a	57.1	53.1	73.9	15.7	29.9	66.3	65.1	55.2	56.5	58.1	59.7	55.9	59.2	47	45.6	60.6	62.1	55.1	53.4	28.3	55.1	52.2	57.6	50
Coagulation.Factor.IXab	17.4	16.5	16.6	19.2	18.1	20.8	14.4	16.1	17.7	18	21.2	15.3	17.6	14.2	16.3	16.8	18.3	13.8	17.5	18.7	19.3	19.3	18.7	20.2
IL.4.sR	26.8	26	24.1	16.4	19	28.8	21.9	25.2	26.7	27	26.2	24.8	27.7	17	27	24.9	26.1	21.2	25.9	18	23.8	22.2	28.5	22.9
PKB.a.b.g	40.9	35.3	33	73.2	45.5	42	37.6	37.9	42	38.3	38.6	40.8	35.3	48.6	39.9	36.9	44	34.7	40.9	42.2	70.9	60.9	32.6	49.9
NRX1B	18.7	19.6	20.3	10.8	16.5	19.5	23	18.8	18.5	17.6	21	18.4	20.6	18.7	18.4	18.3	17.9	18.1	20.5	18.5	17.4	16.7	20.2	17.5
Thyroglobulin	52.8	49.7	50.6	25.2	29.5	61.1	58.9	46	53.1	52.6	52.7	48.5	53.7	37.4	45.9	55.6	54.9	47.9	49	24.5	50.6	45	55	46.4
CCL28	74.9	64.3	57.7	41.3	39.3	86.5	61.5	54.4	88.7	74.8	64	71.1	63.2	43.5	62.9	69	68.7	53.4	67.2	48.1	69.9	69.8	66.2	66.6
RET	57.8	54.3	54	53.5	37.6	60.7	49.8	51.8	55.2	54.3	60.7	52.9	58.6	39.8	47.4	52.7	59.5	47.2	59	46.7	56.9	52.3	56	56
ADAMTS.4	30.2	29.1	26.6	22.9	23.8	32.4	26.5	27.8	28	26.2	32.9	36.6	31.6	19	28.4	27.5	28.2	25.6	29.1	24.2	28.2	24	30	25.2
Activin.RIB	29.1	28.5	22.6	18.6	24.6	32.8	25.7	26.4	29.5	28.4	28.4	26.3	28.2	21.7	28.2	28.6	28.8	25.9	28.1	18.3	26.5	27.1	29.8	26.3
MMP.13	25.8	28.5	25	14.5	29.6	24.7	28	27.2	28.9	27.1	27.4	26.6	24.5	24.2	20.6	25.9	26.4	27.7	24.9	19.4	30.3	23.9	26.1	35.9
PCSK9	16.3	16.2	16.8	14.3	13.8	18.4	13.7	14.8	16.1	18.3	16.3	14.8	16.8	12.4	16.6	16.7	16.7	12.1	15.7	10.7	16.6	16.7	18.4	17.1
Vasoactive.Intestinal.Peptide	38.8	39.3	42.3	12.4	27.9	46.1	41.5	36	39.6	38.1	42.4	38.4	36.2	28.2	30.6	42.4	44.3	32.5	39.4	19.7	39.3	34.4	40.1	37.3
EMR2	20.7	19.8	24.1	8.6	13.1	22.5	23.1	18.4	19.5	19.8	19.8	18.5	19.4	16.4	17.6	19.8	21.1	23.1	19.1	15.1	18.2	17.8	19.9	19.1
FCN1	25.3	32	37.1	65	94.2	24.1	39.5	37.8	26.3	32.7	26	35.5	26.7	168.5	18.4	26.7	27.7	43	27.1	51.5	33.6	34.8	30.5	56.6
Gro.b.g	23	23.4	24.5	46.3	28.3	24.4	21.4	23.4	25.1	26.8	24.7	21.7	22.4	27.9	28.6	31.2	25.6	21.2	23.4	46.8	21.6	26.6	23.8	29.5
IL.1.R4	10.9	10.6	12.4	3.5	6.4	12.6	12.3	9.8	11	10.5	10.8	9.6	10.2	7.3	9.1	9.4	10.7	15.2	10.7	5	10.5	9.5	11.9	9.5
kallikrein.12	78.5	66.2	48.7	123.9	77.4	70.5	84.3	72.4	87	89.9	73.2	89.8	56	51.7	92	70.7	98.8	69.6	95.2	92.8	86.7	85.2	47.9	87.8
FGF9	40.1	37.4	36.9	19.3	30.5	44.6	34.5	35.3	38	37.9	38	36	39.1	29	30.2	40.7	41.3	31.8	38.2	21.8	37.3	34.8	40.4	33.7
SARP.2	65.7	66.6	87.4	22.6	35.4	75.8	81.3	66	66.3	66.2	69.3	66.6	66.4	55.5	55.8	77	70.1	68.8	64.1	31.3	63.6	62	69.1	63.2
CAMK1	120.9	93.8	98.7	211.7	242.1	50.3	70.3	108.8	96.8	161.7	146.6	139.7	101.5	138.5	76.3	102.8	60.6	147.1	78.9	234	76.3	142.6	103.4	119.1
a1.Antichymotrypsin	24.8	22.4	27.4	11.4	19.8	26.9	25.3	22.8	23.3	24	24.9	23.4	22.8	18.7	24.4	26.8	24.5	21	22.5	14.1	23.2	22.1	26.3	22.5
EPI	52.5	43	44.2	41.7	62.1	47.6	34.9	40.3	48.7	47.5	44.1	52	45.9	37.5	43.5	44.9	44	61.4	41.3	37.7	45.2	59.5	46.3	42.8
sICAM.1	107	106.2	89.2	54.1	57.6	102	98.1	93.2	96.5	90.1	91.8	100.3	113.8	53.3	119.1	98.3	96.5	94.9	82	44.2	86.5	86.6	102.7	82.4
C3b	10.9	13.2	9.9	3.4	5.6	11.4	12.9	11.2	9.9	8.3	11.4	9.7	11.2	7.6	10.9	9.7	10.1	9.9	10.6	8.8	10.8	10.2	11.3	7.1
TGF.b3	38	34	32.8	24.6	28.3	35.7	39.9	35	31.6	33.1	31.4	34.2	35.3	40.1	31.4	35.2	33.1	38.5	31	28	33.8	30.8	31.2	33.4
Integrin.aVb5	26.2	30.4	33.8	39.4	54.2	27.9	36.1	29.2	32.7	52.2	30.4	37.4	32.7	30.8	38	31	27.6	44.1	29.1	35.1	33.7	37.6	29.1	28.1
NRP1	35.8	36.1	36.9	71.8	51.1	38.2	32.2	35.9	35.7	35.7	38	35.3	37	37.1	36	37.2	40.7	30.9	39.8	86.5	38.4	50.6	40	39.8
X4.1BB.ligand	41.2	41.5	39.6	26.6	24	45.5	36	38.5	38.8	37.3	38.6	38.7	42.1	28.8	40.3	40	40.7	31.9	39.6	22.1	38.3	36.7	44.2	33.4
PDGF.Rb	40.3	39.5	41.9	34.3	41	41.4	38	38.8	41.2	42.6	42.2	38.6	41.8	37.2	39.6	42	45.1	34	40.2	29.2	41.3	39.6	41.9	38.3
pTEN	58.3	59.2	55.5	35.9	70.1	66	56	53.8	58.6	61.8	63.8	61.5	57.1	48.7	45.6	61.7	62.7	50.1	58.4	37.4	74.9	56	59.8	55.4
HPV.E7.Type.16	18.2	16.3	17.5	8.3	10.6	20.5	15.5	18.6	16.7	14.7	20.4	14.2	18.1	14.6	17.5	18.7	17.7	14.3	14.8	11.2	15.1	14.8	18.9	11.7
LRP8	59.9	57.1	53.9	53.3	50.1	58.6	84.2	70.4	57.3	58.5	56.6	81.4	56	81.8	43.7	63.6	55.1	63.8	53.2	52.7	57.1	58.3	53	72
ULBP.2	24.7	28.2	21.4	18.4	32.4	24.7	18.1	22.5	22.9	25.3	25.5	25.2	24.4	23.6	25	22.6	27.5	18.9	25	22.1	21.6	24	23	21.3
SAA	21.9	20.6	20.8	47.4	58.9	20.9	17.5	19.8	22.1	97.1	23.5	21.8	22.9	22.2	21.7	19.3	22.8	17.1	24.2	28.3	20.3	22.9	24.3	27.1
HSP.40	18.4	17.8	17	9.9	15.4	18.5	19.1	16.6	18.3	15.7	18	16.3	17.9	16.4	18.1	17.4	18.9	16.8	17	12.8	16	17.9	17.4	14.4
FGF.18	55.2	56.1	56	28.4	28.9	60.6	55.3	53.6	52	52.5	56.5	53.1	55.1	39.7	44.9	55	56.5	51.5	49.4	24.3	50.3	46.7	60.3	45.1
Carbonic.anhydrase.9	92.2	93	95.6	62.5	78.2	100	122	99.4	96.8	91.7	97.4	108.5	91.8	84.9	73.5	97.2	101.1	100.1	90	67.5	99.1	85.9	91.1	114.6
UNC5H3	23.7	24	21	62.8	37.1	27.1	18.8	21.7	61.6	21	22.1	21.2	21.7	17	176.7	21.8	21.4	18.4	34.9	33.8	20	21.4	24.7	18.4
Galectin.2	69.6	71.1	79	44.2	62.9	80.3	71.7	65.6	70.1	103.1	73	65.4	70	55	59.8	72.6	76.2	64.6	68	46	66.7	62.5	72.8	64.5
sL.Selectin	60.8	65.9	62.2	243.7	220.1	60.4	55.7	60.7	60.4	91.4	68.6	61	57.5	82.5	61.6	65.7	62.8	61.4	75.9	492.2	69.2	74.2	72.3	80.5
Fas.ligand..soluble	57.6	55.3	59.1	41.5	46.1	65.3	48.3	54	57.1	60.1	66.1	51.4	58.3	39	48.2	58.3	63.8	49.2	57.2	37.3	54.8	48.9	58.5	52.4
CD70	49.2	48.5	44	47.4	68.9	47.3	51.6	42.6	46.3	57	51.7	46.4	46.4	49.4	44	44.9	47.9	43.5	52.3	52.6	52.9	50.7	47	52.8
b.NGF	27.4	26.2	23.2	28.2	17.6	29.9	23.5	28.3	27.7	25.7	26.5	25	27.8	19.3	25.7	26.3	28.2	20.4	27.2	28.7	24.8	25.5	29.7	23.4
PTK6	75.1	73.1	86.1	28	51.9	87.1	76.9	69.5	73.7	70.6	80.4	67.5	74.6	56.3	65.2	76.6	83.2	65.1	72.9	37.3	71.4	63.8	76.4	67.5
HCC.1	19.3	17.5	17.4	10.1	11.1	19.9	15.6	17	16.7	17.2	17.4	16.4	18.4	11.7	16.2	16.7	18.1	13.6	16.9	10.5	18	15.1	17.3	15.8
PSA6	34.7	31.9	36.1	32.6	53.4	32.6	40.8	34.1	31.1	30.4	29.7	33.5	33.8	65.3	29.8	34.3	34.6	33.2	29.9	30.9	39.2	42.2	32.4	42.4
ILT.4	17.9	16.8	19.9	19.1	23.6	18.4	26.6	17.6	18.2	17.5	20.2	17.4	20.7	16.4	18.6	17.1	16.7	24.9	18	40.9	16.9	17.1	17.8	14.5
Apo.B	44	32.2	30.5	21.3	19.2	35.6	32.2	30.7	32.7	33.8	31.3	29.1	33.2	22.7	31.2	33.5	35.1	24.2	31.5	31.1	31	31.1	32.4	29.4
Activin.AB	14.5	13.2	18.6	4.1	9.1	17.2	17.8	13.2	13.7	13.5	14.9	13.2	14.6	11.8	13.5	13.6	15.1	17.2	13.6	7.7	14	14.1	13.3	10.7
BCMA	32.3	32.6	36.7	21.9	28.8	35.5	34.8	30.6	31.8	31	34.8	29.8	34.3	30.4	28.3	32.3	34.9	28.5	35.9	23.3	31.5	31.1	34.5	30.7
IFN.lambda.1	40.1	37.8	56	10.4	20.7	45.1	49.1	38.3	39.9	37	39.4	38.6	39.2	33.5	40.4	39.6	42.5	48.5	38	16.7	35.9	34.5	40.3	33.5
TBP	59.3	58.6	60.2	36.6	31.6	66.9	60.6	55	55.4	52.7	59.4	54.5	59.3	42.7	51.2	57	60.5	56.9	55.4	30.7	55.5	50.1	60.6	53.2
a1.Antitrypsin	25	32.3	39	102.4	140.6	23.4	40.6	36.7	26.5	36.4	28.9	32	24.1	47.5	19.2	26.1	26.1	56.7	35.4	260.5	39.8	47.8	35.2	54.1
CLF.1.CLC.Complex	46.2	43.8	45.6	38	32.7	49.9	39.9	41.7	43.3	43.3	47.6	43.9	49.7	32.3	40.4	47.1	48.8	36.4	44.4	26	42.5	39.4	47.9	38.6
FGF.10	23.2	21.4	25.7	12.2	14.9	25.6	23.9	21.8	21.4	22.2	22.8	21.3	22.3	16.1	20.9	22.3	23.9	19.5	21	12.3	23	22.1	23.1	20.5
OX40.Ligand	27	27.5	32.8	18.2	30.4	29.2	33.3	29.2	27.3	24.7	27	25.8	29.7	37.2	26.7	27.6	29.7	36.9	26.4	22.7	25.4	29.1	26.7	24.3
MIA	59.3	58.7	70.5	29.2	37.6	63.8	74.4	58.6	57.6	60.9	60.6	57.2	60.9	45.6	57.3	64.6	60.7	69.8	55.7	30.6	56	49.9	58.8	50.4
TGF.b2	48.4	44.7	61.4	20.4	28.8	51.7	60.8	49.8	46.1	45.4	46.7	49.3	46.2	45.3	32.3	49.5	48	56.5	43.6	26.1	51.4	47.1	44.2	46.5
Sphingosine.kinase.1	16.3	14.8	15.9	13	9.3	16.2	15.2	14.1	16.8	13.8	16.2	16.1	15.6	12.4	12.9	15.1	14.9	13.8	16.5	9.3	16.2	14.5	16.6	12.6
GPC2	20.8	21.6	24.5	16.2	23.6	18	36.6	23.1	19.3	24.8	17.6	22.1	21	39.8	17.2	22.1	18.4	24	19.4	22.5	20.4	24	19.7	21.9
MASP3	41.3	42.1	38.7	135.7	118.7	42.6	32.4	40.2	43.5	61.8	50.3	43.9	38.5	80.4	53.7	42.3	43.6	42.2	64.3	138.2	51	61.9	45.3	62.4
TECK	45.7	41.7	49.8	32	33.6	47	48.3	45.2	40.6	43.6	44.2	43.1	48.4	40.5	39.6	43.9	44.6	40.7	45	31.8	39.8	39.3	46.7	39.8
Granulysin	13.9	15.1	14.6	15.4	13.9	15.9	12.9	14	16.8	16.9	14.4	13.7	16.3	15.8	13.2	14.1	14.7	12.5	13.5	17.8	12.7	13.5	16.5	12.1
Lymphotoxin.a1.b2	9.6	10	9.3	2.9	4.4	11.2	8.7	8.8	9.5	8.3	9.5	8.8	9.8	5.8	8	8.7	7.8	7.7	9.2	4.8	8.2	9	10.2	6.4
IGFBP.4	38	36.4	40.9	36	58.1	39.7	36.5	35	35.4	34.9	36.8	33.9	37.1	40.6	40.7	37.2	40	34.8	50.8	34.8	38.6	41	39.7	43.2
Carbonic.anhydrase.VII	54.1	56.1	66.4	20.3	33.2	61.3	79.2	59.7	54.8	60.3	56.8	57.4	50.2	56.2	41.5	59	57.8	59.1	54.9	28.6	52.2	61.8	49	51
CSK21	21.6	21	19.9	31	23.1	23	20.6	20	21.4	22	22.8	19.9	22	26.7	17.5	19.6	22.2	17.8	21.4	30.4	21.5	27.4	21.8	17.7
BMP.1	38.5	40	48.7	29.4	22.5	42.6	41.3	39.9	36.1	39.8	41.8	41.3	39.9	34.1	36.2	40.6	38	38.6	36.2	20.5	37	37.2	36.6	37.4
Troponin.I..skeletal..fast.twitch	101.5	39.7	40.5	50.9	66.7	31.2	32.2	37.8	56.4	58.1	54.3	61.5	53.2	43.3	35.7	38	36.5	45.8	56.1	88.9	37.9	55.5	45.8	37.3
IL.16	43	39.7	38.8	36	28.2	47.5	42.4	38.7	42.7	42.2	41	41	42.4	26.8	39.2	42.9	44.5	33.5	41.3	26.1	42	37.7	40.4	43.2
IFN.lambda.2	42.5	40.5	45.2	22.1	30.8	44.6	43	40.9	40.4	37.9	40.2	40.2	42.4	39	33.9	43	43.1	36.5	37.5	23.6	38.8	38.7	43.3	34.4
TNFSF15	55.4	53.1	63.1	33.2	48.1	61.1	60.9	52.9	52	54.2	58	54.3	54.1	48.2	48.5	59.6	55.9	54.3	52.1	33.1	54.1	48.7	56	53.7
Endoglin	17.1	17.2	15.3	10.2	12.5	18	15.6	15.5	16.3	15.6	17.9	15.1	17.4	14.8	12	16.7	15.6	12.8	16.5	9.9	15.1	15.6	17.9	12.3
HIV.2.Rev	16.7	16.7	16	12.6	13.3	15.3	23.6	19.3	15.3	13.6	13.4	18.1	16.7	14.6	17	17	13.3	17.9	15.6	14.4	15	22.1	14.8	19.8
IFN.g	32.6	32.3	34.5	20.3	39.3	36.3	34.7	33.6	33.3	31.2	34.4	32	35.3	30.4	33.2	35.8	37.5	27.9	31.6	22.8	35.5	32.5	35	30.1
EPHAA	11.9	12.2	11.4	10.1	22.5	13.5	11.4	10.8	12.4	11.2	12.8	11.2	11.5	12.8	9.7	12	12.5	12.1	12.8	24.8	11.8	11.1	13	10.5
EPO.R	26.9	26.9	21	24	22.4	27.1	23.1	25.2	26.1	22.9	27.5	23.9	29	20.2	25	25.1	24.6	19.4	26.5	19.2	24.9	23.5	29.2	22.8
Apo.A.I	30.9	30	29.6	29.8	29.3	37.6	27.3	26.7	31.3	30.1	32.8	28.9	32.7	21.4	28.5	32.5	35.1	25.2	33.7	20.9	30.3	29.3	33	30.5
BMPER	29	30.9	34.2	23.4	51.9	26.9	29.7	28.7	33.3	30.1	29.1	27.7	27.8	32.9	29.7	29.8	29.7	31.9	31.2	30.8	38.4	32.3	31.3	37.4
PSD7	33.9	30.7	37.8	14.6	30.2	37.1	33.6	31.5	32.2	31	31.3	30.2	35.3	25.2	33.3	34	34.2	27.4	32.5	19.5	31.9	29.9	35.3	28.5
NMT1	36.7	39	35.9	201.7	86.5	38.8	31.6	35.5	37.1	38.2	42.7	36.8	36.7	51.4	43.7	36.5	37.3	32.3	44.5	235.7	49.3	110.6	40.7	49.3
G.CSF.R	58.5	63.1	76.5	50.1	45.6	58.7	78.5	56.7	54.3	58.8	56	66.3	55.5	64.7	48	56.9	57.7	74.8	60.5	55.7	57.9	57.8	56.5	55.3
Bcl.2	40	39.1	37.1	66.1	81.6	35	51.3	45.8	35.5	44.2	32.9	39.4	38.7	105.5	34.4	42.7	32.8	43.2	36.9	65.7	40.7	63.7	34.4	46.9
HPV.E7.Type18	101.8	103	94	211	78.1	103	115.7	111.6	125	139.1	81	101.5	100.9	81.6	101.6	106.2	112.3	91.1	121.7	70.7	135.9	180.7	110.9	161.8
PSA2	17.6	17.8	21.2	81.1	48.2	16.9	22.9	17.9	20.3	15.4	17.4	32.8	17.7	132.8	21.9	17.7	15.7	20.4	19.6	19	27.2	25.5	18.4	27.6
WFKN1	60.3	53.5	61.7	27.8	35.2	61.9	67.6	56.8	52.7	51.4	52.6	56.5	59.2	48.1	47.7	63.1	56.5	54.2	57.5	24.5	49.7	45.4	55.5	54.3
PIK3CA.PIK3R1	42.4	41.7	42.1	38.6	26.8	43.4	42.5	47.6	37.9	43.7	40	45	47.9	34.9	35.4	44.1	40.9	39	39.3	28	37.3	35.1	42.7	36.6
ATS13	10.5	10.7	12.4	11	9.1	9	13.6	12.3	10.3	10.6	10	11	11	8.7	9.2	11.8	10.1	14.7	9.9	16.1	8	9.3	11.3	8.9
hnRNP.K	36.3	35.4	37.1	29.6	32.7	42.4	31.3	31.7	39.3	35.1	41.2	33.2	36.3	26.5	32.3	36.8	36.6	28.9	39	27.3	36.1	31.8	39.3	32
FGF.4	28.8	28.1	36.9	22.1	23.9	32.6	35.6	33.1	29	27.3	29.1	32	33.3	30.2	27.2	34.5	30.6	30.2	26.8	18.8	32.1	29.3	29.3	27.5
ART	24.5	23	23	13.9	17.5	27.2	20.6	21	21.7	21.1	22.8	21.8	21.7	20.3	16.9	24.5	20.2	18.9	22.4	13	23	20.1	25.6	19.5
VEGF.sR3	38.2	37.4	54.4	15.3	22.8	37.9	49.6	39	39.6	37.5	38.4	39.9	35.2	32.5	26.8	37.2	39.4	50.6	36.2	21.3	38.6	34.8	37.6	35.3
GCP.2	47.5	41.2	44.2	21.9	25.9	49	39.6	41.7	42	40.1	44.4	41	43.2	29.9	36.6	41.6	44.2	31.9	41	21.3	39.9	36	43.3	37.3
PLXC1	25.2	23.9	25	42.8	17.7	25.5	26.2	26.1	25.1	23.9	23.8	24.1	26.6	24.1	25.5	25.2	23.9	24.2	24.8	39.4	25.4	25.5	25.3	22.9
TARC	35.4	33.2	35.4	52.9	30.4	36.7	31.9	34.8	35.3	36.2	35.1	35.5	36.2	32.1	32.7	34.6	34.4	28.5	36.8	30.2	42.5	38.9	36.6	37.5
Ephrin.A5	53.5	52.5	57.1	44.5	38.5	57.7	60.1	65.1	53	51.5	51.8	53.9	59.2	66.9	51.4	61.3	54.3	50.7	50.5	26.9	51.4	50.5	53.8	45.9
Secretin	22.9	22	20.1	15.6	22.5	24.7	17.9	19.5	22.1	20.7	23.2	20.6	24.4	14.5	20.9	21.2	22.7	17.5	22.6	13.3	18.6	20.1	22.8	19.5
IL.17B	16.1	15.7	12.4	9	10.7	17.6	14.7	15.2	15.7	15.8	13.5	14.1	16	11.1	15.1	14.7	13.5	15.7	14.3	8.1	13	12.9	15.4	12.1
MAPK2	52.5	41.9	46	61.3	58.1	39.2	44.3	35.3	49.6	42.4	41.1	55.9	36.1	42.7	32.1	52	35.1	31.6	56.9	57.8	49.3	54.5	49.1	54.4
Fractalkine.CX3CL.1	52.9	48.7	33.2	42	75.2	53.8	46.9	46.7	56.6	55.2	46.2	51.6	43.2	37.5	55.8	49.3	59.6	37.1	55.4	55.6	50.6	47.2	38.5	52.9
Bone.proteoglycan.II	33.4	33.4	37.1	37.8	63.5	36.8	34.8	31.7	33.3	30.5	33.9	31.3	33.3	64	37	35.1	35.9	31.3	32.9	37.9	35.6	42.4	35.7	34.5
YES	29.4	29.8	25.5	44.5	25	32.9	31.4	30.7	29.9	29.2	28.7	28.7	30.6	27.5	26	28.4	28	24.5	29.1	37.1	29.2	47.7	30.1	25.1
PECAM.1	23.2	23.6	22.1	40.8	44.3	24.1	29.1	26.1	22.9	21.9	21.6	22.8	21.5	52.4	24.4	21.8	22.6	26.8	25.1	45.4	26.1	32.2	22.1	26.1
JAM.B	52.5	50.3	54.2	87.6	55.1	54	58	54.4	50.5	50.3	53.5	56.9	49	61.6	48	55	57	52.1	62.4	59.2	56.6	58.9	54.4	57.2
ABL2	29	26.9	29.7	59.9	103.3	27.2	28	26.6	28.8	33.3	27.9	29.6	23.4	49.8	35.8	24.7	23.6	29	32.2	98.6	30.3	70.4	32.3	37.8
PTN	48.8	48.2	50.4	49.2	57.4	54.1	39.1	45.3	50.5	49.1	48.1	43.5	49.2	39.3	50.9	48.1	52.5	42.5	50.2	54.6	46.6	44.3	49.7	44.5
IFN.aA	13.7	11.7	10.6	8	7.8	11.2	10.9	12.7	9.1	9	7.9	13.5	13.1	9.5	11.3	11.5	8.3	14.8	9.2	5.1	8.6	7.8	12.2	12.2
Cardiotrophin.1	35	35.8	29	40.7	42	36.7	44.7	37.3	34.6	39.7	36.8	33.9	36.2	24.4	43.1	35.2	34.6	42.1	39.4	28.2	33.2	36.3	37.4	39.8
Glypican.3	11	11.5	8.7	10.1	18.9	14	8.3	10.5	11.1	11.9	11.4	9.3	10.9	8.5	10.3	11.5	10.5	8.2	12.4	17.4	12	11.6	11.5	9.9
UFC1	32.7	30.8	31.2	34.7	25	38.8	30.1	30.7	32.7	35.4	35.8	32	34	23.2	26.6	34.2	36.7	26.7	34	17.1	31.5	29	34.6	29.5
PPAC	37.4	36.9	48.9	15.8	32.9	41.8	71	44.6	37.4	37.3	40.1	37.7	35.9	39.9	31.7	40.1	42.5	51	36.9	47	37.8	39.9	35.9	35
MIS	103.8	146.2	75.3	65.5	71.6	75.8	67.3	73.2	75.4	106.5	70.3	94.5	84.7	84.2	68.4	77.9	72.2	75.3	69.7	77.8	75.5	96	81.7	75.4
MDC	25.3	24	21.4	21.5	18.9	26	22.6	22.8	23.1	22.1	21.5	24.6	24.3	16.4	23.9	23.2	22.6	21.5	21.4	17.4	22	21.2	25.3	22.5
ADAM12	44.1	45.5	45.2	60.8	39.3	48	50.6	44.6	47.9	46.8	45	47.6	42.8	45.4	40	44.5	47.4	50.7	45.5	43.2	47.1	44.4	44.2	48.7
FAK1	13.9	13.3	13.1	10.5	10.8	15.7	12.2	12.3	13.8	12	13.9	11.7	13.6	9.1	13.1	14.9	13.1	12.5	14.1	8.5	12.3	12.4	14.6	9.6
X40S.ribosomal.protein.SA	31.7	30.4	35.6	66	55.9	26.1	39.7	37.4	37.8	35.8	31.9	33.3	27.9	50.2	64.9	31.1	24.2	61	35	45.6	34.1	40.4	29.3	33.6
Protein.disulfide.isomerase	15.8	17.6	16.6	11.8	10.2	16.6	19.3	16.9	13.2	15.3	13.6	15.8	14.5	13.4	15	13.2	13.5	26.8	13	11.3	14.4	14.4	14.6	12.5
CD27	524.6	483.7	404.1	320.6	273.2	319.4	348.2	282.7	368.7	304.5	244.9	564.1	489.6	202.8	283	416.1	262	296.2	271.8	386.6	330.6	552.6	314.7	408.2
MEK1	16.3	14.9	11.2	13.9	21.1	16.7	12.6	15.5	14.3	13	14.8	13.1	16.1	12.1	14.6	14.1	16.7	12	15	22.5	12.8	12.9	14.6	14.3
IL.20	26.7	25.6	30.1	23	14.4	30.7	26.9	25.4	26.5	26.2	26.3	24.7	29.4	19.3	26.6	27.2	27.1	21.9	25.1	13.5	26.3	25.5	25.7	22.4
sRANKL	19.1	19.9	17.9	23.9	17.8	20.6	15.6	18.3	20.3	18.6	21.2	17.9	18.9	13.5	21.9	19.6	20.7	14.4	21.8	12.4	19.3	19	20.5	17.9
NANOG	22.2	25.1	23.7	12.1	14.4	27.7	24.2	23.4	20.8	18.6	22.7	21.9	24.5	16.7	22.1	22.7	21.8	19.8	24.2	12.9	19.9	19	24.7	18.4
TSH	12.5	14.8	13.7	8.6	10	13.6	21.5	14.9	11.5	14.9	11.4	13	14.8	12.1	12	14.2	13.2	14.3	14.3	8.5	14.7	14.5	11.4	10.4
b.Endorphin	34.3	35.2	34.2	38.6	59	39.4	30.3	32.6	36.5	39	40.4	34.3	36.9	38.4	35.6	35.9	38.1	27.5	40.7	32.3	36	35.9	38.5	34.3
RSPO2	42.9	42.5	48.2	20.2	37.1	47.3	50.7	41.7	42.1	41.7	42.9	39.8	41.6	35.7	31.4	43.9	45	40.6	42.6	23.7	43.3	39.9	44	39.6
sICAM.2	56.8	53.9	66.6	32.8	43.7	56.1	65.2	56.8	55.5	51.2	56.7	57.6	54	50.9	52	57.9	52.8	62.9	51.1	32.8	48.2	46.7	54.4	48.8
SDF.1	16.6	16.9	15.5	11.4	16.3	19.2	20.2	17.3	15.4	19	15.9	15.6	17.8	15.1	12.8	17.4	16.3	16.9	16.4	10.9	17	14.1	16.5	15.8
NCAM.L1	11	11.3	11.5	3.7	5.7	13.4	9.4	11.2	11.8	10.3	10.5	9.1	12	7	12.2	9.9	8.6	8.5	9.4	6	10.1	8.8	10.6	9
Cystatin.S	8.2	9.3	8.3	16.2	14.8	7.8	7.1	8.1	7.6	8.1	8.2	7.1	8.2	7.8	19.7	6.2	9.3	7.9	9.4	17	9	7.1	7.5	6.9
X4.1BB	29.6	31.6	31.2	18.2	25.4	34	31.5	29	31.1	29.8	29.9	30.8	32.5	23.3	26.1	31.6	29.8	26.5	29.6	16.6	27.2	27.3	30.6	25.4
GAS1	63.4	63.4	70.3	64.6	57.8	61.8	79.2	62.5	61.7	62.3	62.4	67.2	59	86.1	42.1	64.7	60.1	62.2	63.2	53.7	61.4	66.6	62.5	57.8
TSLP.R	28.2	27.5	31.9	29.9	37.1	29.3	36.6	28.5	26	26.6	26.1	28.8	26.8	46.6	25.5	28.9	26.1	28.2	27.6	32.7	27.4	31.4	28.6	26.5
Stanniocalcin.1	18.1	18.4	19.3	13.1	22.6	19.8	16.1	17	18.3	18.1	18.9	17.7	20.6	13.5	17.4	19.2	19.5	14.8	17.4	11.4	17.8	16.7	19.5	16.5
METAP1	29.8	33.3	29.4	28.1	31.3	30.9	40.6	33.7	28.7	27.8	27.7	28.3	31.6	26.5	26	31	30.6	30.8	26.8	43.2	25.3	36.6	29.7	33
BOC	14.3	14.3	18.8	7.7	8.7	17.3	13.6	13.6	14.8	14.2	14.8	12.4	15.3	11.1	12.5	14.2	16	12.6	14.2	6.6	14.1	12.7	14.8	10.4
LRIG3	47.7	51.6	52.9	31.3	33.8	48.6	77.7	58.8	43.2	44.3	44.1	51.1	50.9	43.3	43.6	50.7	76.5	65.7	41.3	25.9	41.6	41.8	48	39.8
FGF.16	30.6	33	47.3	22.7	47.5	28.9	57.2	41.7	31.5	25.1	25.1	42.9	32.7	52	43	32.5	26.4	60.6	30.8	31.8	31.3	36.5	31.8	38.7
RAD51	83	70.3	54.8	109.8	74.6	77.5	76.9	71.3	83.8	84.4	78.1	84.1	61.7	46.1	86.8	72.1	96.9	60.9	93.1	54	84.3	72.9	55.5	84.8
ADAMTS.5	45.2	42.9	39.4	38.6	34.6	53.4	44	40.7	44.2	44.8	48.4	40.8	45.3	31.2	36	45.2	47.1	35.6	44.7	22.3	43.3	38.9	46.6	38.5
PAK6	25	24.9	25.3	17.2	30.7	25.3	22.8	22.7	22.8	24.8	25.9	22.3	23.4	22.4	19.4	23.9	26.3	18.6	25.2	16	24	24.2	24.1	23.9
TIG2	40	40.9	41.9	48.1	37.2	45.2	30.9	34.6	41.4	41.7	42.1	34.6	40.5	36.1	32.6	38.5	41.2	33.5	40.9	30.8	40.3	41.7	41.4	36.2
FCAR	26.1	28.1	32.1	25.6	33.1	31.6	26.6	25.2	29	29.4	32.5	26.5	28.7	22.5	26.7	29.5	30.1	23	30.1	21.8	28.2	26.2	30	23.5
CSK	22.6	21.9	25.9	10.9	13	22	26.7	24.8	21.4	23.4	20.2	22.2	24.1	17.4	19	21.4	20.3	22.2	19.5	14.1	20.1	18.1	21.7	16.7
Neurotrophin.3	17.2	17.8	21.6	8.6	13.1	18.8	23.4	18.5	15.7	16	16.8	16.5	18.4	16.4	16	16.3	17.5	16.9	15.1	11.1	17.1	18.8	17.8	14.9
gpIIbIIIa	31.1	32	32.8	70.2	70	26.5	35.8	36.7	32.3	35.3	29.2	34	30.3	59.6	34.3	29.5	25.4	43.3	33.7	57.2	34.8	41	29.9	65.7
NRX3B	24.5	24.9	23.9	30.5	39.6	25.3	20.9	24.4	26.3	26.2	27.5	24.5	26.9	22	26.8	28.2	24.8	19.3	26.7	27.7	27.7	22.5	25.3	25.2
CKAP2	221.8	231.3	201.9	324.5	293.7	209	180.8	279.3	198.8	214.3	299	215.2	231	186.5	266.1	206.2	210.5	224	264.6	189.7	239.6	215.2	222.1	212.3
Sialoadhesin	12.2	12.5	13.5	4.1	6.6	12	13	11.2	11.8	9.9	11.9	10.9	11.5	7.2	12	10.7	11.9	9.4	11	5.3	11.1	10.1	13.5	7.3
BMP.RII	20	19.5	18.1	20.4	33.1	20.9	16.7	21.5	22.1	19.4	23.4	17.7	19.3	23.6	26.8	20.9	19.7	16.6	22.6	18.3	18.3	19.2	21.7	17.5
Ku70	18.4	18.6	14.1	12.4	11.5	20.1	17.9	17.1	15.8	16	17	16.3	17.4	14	13.1	16.4	16.8	13.7	17.2	8.9	16.4	15.2	19.5	13.5
HCK	43.4	40.3	40.5	24.2	26.1	43.9	37.7	39.4	39	36.2	36	37.1	44	26.8	37.7	39.3	38.8	31.1	37.8	20.6	35.5	34.1	43.1	32.4
cGMP.stimulated.PDE	105.3	109.6	89.4	534.5	469	84.2	83.1	100.4	112.5	183	108.5	144.2	79.2	314.4	121.8	95.2	79.7	122.3	182.4	610.8	143.1	185.9	119.4	186.3
TrkB	17.5	17.9	16.6	19.2	21.2	18.4	14.6	16	17.8	18.7	19	17.8	18.1	12.9	16.2	17.2	17.8	14	17.1	16.1	17.6	15	17.1	17.7
IL.27	46.7	48.1	46.2	52.7	46.1	54	44.1	44.4	44.4	46.4	50.7	44.2	48.3	34.4	44.6	48.4	48	40.7	48	40.9	45.6	41.6	49	44.9
WFKN2	53	49.9	48.9	38	36.5	51.9	59.1	57.4	46.9	43.1	47.9	54	55.1	41.6	38.9	52.6	49.5	54.5	46.1	28.8	46.2	43.8	50.3	46.3
ARMEL	34.5	36	32.5	61.9	55.9	42.2	30.7	35.1	38.7	33	46	33	35.2	26.1	44.3	34.6	57.1	27.1	46.8	36.7	41.2	39	47.3	33.8
CATC	23.2	24.1	20.6	37.1	33.6	22.7	53	25.6	25.6	25.2	24.1	36.4	22.2	26.2	25.3	22.7	23.8	48.1	25.2	22.6	31.1	26.8	24.3	35.5
SCGF.beta	25.8	24.1	25.7	29.8	26.1	28.9	21.5	23.4	25.4	24.5	25.4	24.2	26.9	19.6	27.1	23.5	25.3	22.3	25.2	22.3	25.7	23.5	26	22.5
FGF.12	27.5	27.1	30.5	17.1	30.3	29.2	30.8	27.2	26.1	24.7	26.5	26.6	27.9	22.2	27.6	29.3	26.9	28.1	25.5	18.9	25.4	24.9	29.8	23.5
EDA	71	63.6	64.5	83	50	73.7	83.8	65.5	65.8	71	69	69.3	65	50.5	66.2	73.1	70.8	68.5	70	43.4	66.6	66.6	63.9	65.3
OMD	19.5	19	19.1	16	28.7	20.8	16.1	18.3	18.8	18.8	21.8	16.6	20.5	14.5	20.5	18.2	20.5	14.6	17.9	18.3	18.9	19.6	19.7	17.5
BMPR1A	16.9	15.5	13.7	21.7	12.9	16.8	12.4	14.9	15.7	16	16.6	13.2	15.4	10.5	17.2	15.9	15.8	12.3	15.8	13.3	16.2	13.3	16.1	13.8
CDON	20.9	24.6	23.9	39.9	43.2	17.3	41.2	29.2	21	20.9	17.9	26.3	22.8	37.8	20.4	25.3	17	40.4	20.3	31.3	38.8	39.5	17.2	35.6
OSM	48.1	43.4	38.2	117.4	59.3	47.1	44.1	44.6	43.6	45.6	47.5	52.8	43.1	35.6	43.3	46.6	46.7	42.6	55.9	122.4	48.2	41.2	40.7	52.6
SBDS	74.3	71.9	73	61.7	98.8	69.6	87.6	80.6	68.3	66.1	70.2	72	74	85.6	69.1	85.8	67.7	70	69.2	64.6	74.1	73.4	70.2	67.5
PD.L2	41.3	34.4	40.5	51.4	33.4	42.4	33.7	38.3	35.3	33.5	36.8	32.9	47.7	35	48	35.4	38.9	40	36	24.3	35.5	35.4	38.9	33.2
PGCB	17.6	18	21.4	10.9	19.1	18.8	24	22	17.8	16.9	18.1	19.5	18.5	16.6	18.3	19.7	18.2	23.1	17.8	11.3	18.3	15.9	18.7	15.8
BLC	22.3	23.1	22.4	22.4	18.2	22.4	23.1	21.4	22	21.8	21.7	24.2	23.6	18	20.3	21.6	19.3	21.8	22.4	14.8	19.2	19.6	20.5	21.4
Hat1	35.8	36.3	38.7	24.3	29.6	37.5	39	37.8	35.6	31.4	35.2	35.7	39.8	32.5	30.4	40.4	37.2	29.1	33.2	18.5	31.7	31.5	37.4	30.6
IL.4	37.8	38.4	35.2	25.5	41.5	39.9	45.2	44.4	38.2	35.4	37.9	39.8	39.9	32.9	36.2	41.8	40.3	35	35	20.2	37.9	34.8	40.1	36.5
DRR1	25.3	23.4	22.2	27.6	19.4	26.1	22.6	22.9	23.6	22.3	23	23.4	23.9	17.3	25.3	24.1	23.6	20.4	24.1	18	23.5	21.2	23.4	21.2
IL.2	28.6	29.1	31.2	46.8	56.5	28.8	26.4	29.3	28.6	31.1	33.2	27.5	31.1	40.1	33.1	29.4	29.8	24.7	32.7	40.5	37.6	29.5	30.7	28.5
LD78.beta	57.2	54.3	50.8	83.8	50.1	60.4	55.2	52.1	54.6	53.1	57.8	53	55.1	40.8	54.6	50.8	57.8	55.7	64.8	52.7	57	50.1	56.5	54.4
X14.3.3	44.1	40.9	43.4	59.2	30.8	48.6	46.3	43.2	42	47.3	42	41	42.5	48.4	37.4	42.1	40.4	51.4	39.5	38.2	39.9	37.6	40	38
MFRP	58.3	62.6	55.6	87.3	141	65.6	71.3	68	60.7	67.1	64.9	57.1	56.7	107.3	57.9	60.7	66.2	55.8	72.5	97.1	66.7	78.2	70.3	74.1
HGFA	16.8	16.4	18.3	23.5	32.4	16.1	15.8	16.7	17.1	16.4	18.3	13.6	17.1	16.6	17.5	14.9	16.7	18.2	16.5	22.6	21.2	19.3	17.4	25.3
MATN2	57.5	53.7	64.3	137.9	59.3	49.8	88.8	196.9	57.4	88.8	45	63.7	54.9	185.5	52.5	52.3	44.5	73.2	54.8	92.7	136.7	112.7	48.6	95
Peroxiredoxin.5	15.2	17.3	14.3	18	29.1	16.9	12.7	14.7	17	13.7	17.2	13.4	16	16.3	15.9	15	16.7	17.7	15.2	28.6	14.5	15	15.2	13
Cathepsin.V	42.6	40.4	54.2	37.2	32.8	42.6	47.2	45.1	42.3	55.2	40.4	47.6	44.7	29.4	33.2	49	39.6	48.9	42.3	20.6	37.4	33.8	41.2	39.3
dopa.decarboxylase	18.7	16.5	25.7	7	12.1	17.6	22.7	19.1	15.5	15.1	15.6	17.5	16.6	16.1	20.1	16	16.7	24.6	15	8.6	14.7	14.1	18.5	13.6
kallikrein.8	35	39.5	66.6	66.6	74.1	35.6	48.4	45.1	36.8	51.2	34	42.4	37.1	95.3	55.7	39.2	37.3	45.4	39.7	58.4	37.5	47.9	38.1	42.5
BSP	19.6	21.6	19	43.1	30.8	21.4	20.3	20.9	21.4	21.5	18.8	21.1	21.5	29.3	23.2	19.8	20.4	16.8	21.8	40.3	20.6	22.9	21.3	22.5
IL.20.Ra	13.2	13.4	13.9	7.3	14.2	12.9	16.2	13.3	12.4	11.9	13.1	11.9	15.3	10.7	13.2	11.5	13.2	13.6	11.8	9.1	11.4	11.5	13.8	10.9
HVEM	24.6	23.5	23.5	32.8	36.5	28.4	18.5	22.5	25.6	23.6	30	23.1	25.6	21.8	28.8	24.4	25.5	16.1	40.4	21.9	20.8	22.3	23.7	20.9
PDE9A	18.7	20	24.1	22.9	33.6	18.4	21.1	20	19.7	23.2	22.9	18.9	21.5	19.8	23.5	18.3	17.9	29.1	19.5	19.7	17.5	21.5	18	19
CD22	75.9	81.4	66.1	83	101.9	68	157.7	109.7	68.4	66.2	65.3	132.2	74	75.6	74.9	94.3	65.5	109.4	82.3	59.4	87.5	77.2	68.3	137.2
IL.17.RC	22.2	24.6	18.6	48.6	58.7	22.3	18.6	23.3	23	26.4	24.1	23.6	21.7	20.2	31.2	21	49.2	20.6	27.7	37.6	27.3	23.4	26.7	25.2
PKC.G	15.5	17.2	13.9	10.8	17	17.8	14.3	13.5	15.4	13.6	14	14.4	15.4	14	10.1	15	17	14	14	10.4	15	12.7	16.4	15.4
IL.17.sR	33.3	31.7	36.9	23	38.4	35.5	40.9	30.1	31.5	30	32.6	29.5	37.2	23.2	31.8	30.4	33.6	27.8	31.2	36.7	31.4	31.4	33.7	29.9
STX1a	19.5	18.9	22.2	20.6	34.5	20.4	19.2	19.9	20.9	19	19.8	18.5	20.7	25.3	21.4	18.1	19.1	24.4	19.4	21.6	18.5	18.9	20.6	20.8
PDPK1	13.4	13.3	12.6	11.5	10.4	16.4	12.3	13.5	13.2	13	14.5	12.9	14.9	10.5	11.1	14.6	12.6	10.7	12.7	6.1	13	11.2	13.5	10.7
ITI.heavy.chain.H4	28.6	27	26.5	28.7	36	33.3	25.2	25.7	28.1	28.7	30.2	24	30	19.6	29.2	29.6	32.3	21.5	29.9	18	26.8	27.3	32.5	24.7
IMDH1	21.1	20.7	20.3	22.5	22.2	20.6	17.8	18.1	20.4	18	25.4	18.8	21.3	13.5	21.6	21.4	20.6	15.1	21.6	15.7	18.6	17.4	20.8	16.8
TBK1	34	33.3	34.7	27.7	30.3	32.9	35	32.2	31.3	27.9	30.6	32.9	35.9	27.5	32.8	32.5	29.8	29.6	29.9	24.3	30.7	29.1	34.3	26.5
RANTES	64.6	64.7	73.7	75.1	59.2	55	137.3	126.9	52.5	57.4	50.1	157.6	80.8	74.9	44.3	78.9	55.4	150.6	52.3	51.3	64.3	59.4	56.6	70.9
PDGF.AA	44.3	44.3	54.2	24.3	43.4	46.4	68.8	45.3	42.7	44.6	43.3	45.1	41	45.4	40.8	42.1	47.2	55.8	42.7	30.5	41.3	39	45.3	40.5
MEPE	15	14.3	18.6	11.1	12.4	16.7	18.6	15	13.3	13.2	14	14.8	14.9	14.2	15.1	14.6	15	16.7	13.6	10.3	13.6	12.9	14.8	12.6
Cathepsin.D	63.9	58.4	46.9	213.8	100.1	60.1	64	61.2	71.8	74.6	57.3	76	57.9	61.1	76.1	72.5	81.7	75.2	108.3	90.9	70.3	95.5	48.9	106.7
GIIE	37.2	38.2	37.4	35	30	43.1	46	42.1	37.6	35.2	37	36.9	38.4	35.3	35.5	38.2	38.1	32.3	40.6	25.5	34.5	35.2	41.7	35.2
C3a	12.2	13.1	10.2	8.1	13.4	12.9	12	11.8	12.5	11.5	12.9	10.6	10.5	9.6	9.2	10.5	12	9.5	11.8	9.1	12	11.5	12.6	12
HDGR2	46.1	46	44.4	42.7	43.7	45.9	49.8	45.5	43.1	46.3	44.9	46.5	40.9	37.1	34.2	46.5	45.8	44.9	42.8	29.9	43.4	41.6	45.2	43.7
CNTF	34.5	33.4	34.9	20.5	30.7	36	29.5	31.1	33.2	31.8	33.2	28.8	34.7	22.2	30.3	33.6	32.7	24.9	32.3	20.9	28.9	26.4	34.8	26.1
IGFBP.5	80	72.1	63	90.1	94.2	77.3	112	84.5	68.1	65.2	62.4	80.1	71	83.6	72.4	91	65.5	74.7	81.6	93.9	77	82.6	66.3	86
BARK1	18.3	18.2	18.8	12	18.5	18.3	20.6	19.9	17.4	14.5	16.2	18.3	20.8	16.4	19.6	18.1	14.2	16.9	16.6	12.3	17	16.6	17.4	17.1
BMP10	78.2	79.8	149.3	143.6	169.3	53.3	161.5	109.2	72.6	80.8	53.5	129.7	70	213.2	118.3	78.1	53.4	188.3	70.1	166.6	82.6	104.1	67.2	103.6
Aggrecan	37.4	34.8	39.8	34	35.4	39.8	33	34	34.3	33.8	35.4	33.8	37.5	31.2	35.3	35	36.5	26.4	34.9	25	34	34.3	37	30.8
Chk2	28.4	30	28.6	19.6	18.4	29.5	27.1	26.8	26.3	24.1	24.9	27	29.2	20.6	23.7	26.7	27.7	23.9	25.8	12	25.4	22.1	27.4	24
IL.17E	20.4	19	21.4	16.1	17	20.1	19.4	18	18.3	17	18.1	18.8	21.4	15.5	17.5	19.7	18.1	18	18.4	11.7	16.1	17	20.6	15.5
ACE2	16.8	16.1	15.3	19.9	13.8	17.8	16.9	15.7	15.7	15.1	16.2	16.2	15.3	15.1	17.1	17.1	15	14.2	15.2	14	15.3	13.5	15.5	14.8
SET	692	172.3	624.2	164.5	174.7	48.7	151.8	861.3	236.1	73	33.1	2247.7	755	353.5	276.7	190.9	48.9	511.2	36.3	43.6	48.5	55.3	87.1	87.8
SLAF5	55.4	57.1	82.1	89.9	159.1	38.7	106.8	59.1	48.9	57.3	43.5	88.7	42.9	110.2	65.1	51.3	38.9	104.1	53.6	186.2	57.1	63.6	50.4	68
Dynactin.subunit.2	16.3	16.9	24.5	16.6	35	15.2	20	18.5	17	15.9	20.5	14.7	19	20.6	24.6	16.2	18.3	22.7	17.6	16.4	15.1	22.1	16.7	18.6
Luteinizing.hormone	30.8	30	35.6	30	40	31.2	36.1	31.2	28.2	27.6	30.4	30.8	33.1	37.9	28.1	32.7	30.9	28.9	33.4	22.5	27.7	28.3	35.2	26.5
RS7	40.2	41.1	43.6	38.8	46.5	48.6	37.1	37.5	40.8	38.9	42	36.9	43.1	32.3	39.6	44.2	43.2	30.9	42	24.8	40.5	38.5	47.1	35.1
COMMD7	91.9	75.7	70.5	74.8	65	67.4	113.2	93.8	67.4	82.7	66.4	97	73.7	75.6	64	78.9	65.1	91.6	73.3	63	70.2	69.3	65	77.8
Angiopoietin.1	37.8	38.9	42.9	33.8	38	39.9	50.8	44.7	37.6	34.6	37.6	39.9	39.2	38.7	33.1	37.9	40.7	44.2	37	30.8	38.9	37.3	36.8	37
IL.10.Rb	33.2	32.4	32.1	80.9	49.4	35.2	34.7	33.4	33.3	36.1	33.9	32.4	33.8	31.7	32.5	35.2	34.8	29.2	95.6	32.4	36.2	31.2	37	31.9
MP2K2	46.6	37.8	44.9	61.8	101.5	32.3	33.6	41.4	36.8	36.2	33.4	53	44.4	33.6	37.2	33.6	31.7	138.5	37.2	43	36.9	40	37.6	38.6
FABP	66.2	58.8	64.1	65.6	66.3	64.9	54.3	57.8	60.6	58.8	72.2	58.8	62.8	46	58.3	61.1	62	51.3	62.2	39.9	58	57.1	63.9	50.8
HO.2	66.9	65.2	74.3	37.8	55	56.2	117.9	110.9	61	58.6	50.3	114.5	83	65.8	61.9	77.4	50.7	108.2	54.7	39.2	50.5	51.7	58	72
SHP.2	42.1	42.5	64.6	33.2	26.5	60.1	49.7	48.5	38	37.4	42.7	38.8	52.6	31.2	40.8	50.9	55.3	40.8	37.5	27.6	36.6	40.6	50.9	42
MAPK5	30.9	31.7	34.5	69.8	54.5	31.2	36.7	34.5	32.2	38.7	35.1	35.5	28.4	49.4	36.6	30.1	28.2	34.3	37.9	56.9	32.7	38.3	31.7	35.9
GFRa.3	82.4	82.7	88.2	102.9	75.7	59	198.7	166	72.9	99.4	57.9	178.5	92.9	97.4	78	102.3	93.7	169.8	60.8	72.4	74	69.5	59.2	127.7
tPA	42.6	41.4	42.3	23.6	31.4	45.7	65	50.4	42.5	41.3	39.6	41.1	38.6	38.5	30.6	41.8	43.8	44	42.9	32.5	39.8	39.2	40.3	40
CD40.ligand..soluble	41.2	41.6	52.5	12.9	26.8	47.5	70.8	43.8	40.5	38.8	41.1	39.6	38.7	32.6	38.7	41.5	44.2	58.6	38.4	19.4	37.9	35.6	41.2	36.4
Aminoacylase.1	19707.1	11778.6	2272.8	7851.4	6159.3	348.8	33635.7	9641.5	4620.1	718.9	4731.3	8724.1	5208.9	31101.2	1016.4	5009.9	23939.6	27470.8	67.4	6309.2	10670.8	4597.2	2288.4	16207.8
STAB2	216.2	127.2	113.7	289.2	95.9	100	281.1	291.2	138.6	206.7	87.9	178.3	260.7	127.8	124.9	155.8	101.8	393.5	115.9	80.3	190	135.6	105.8	283.9
PDGF.BB	46.8	43.7	54.2	45.6	32.6	48	45.8	43.3	43.1	41.3	45.2	42.4	47.8	38.3	41.7	42.3	43.1	41.4	43	25.8	43.5	40	46.5	39.2
Afamin	60.9	46	45.2	288.9	73.2	37.1	94.8	76.2	41.1	75.3	34.2	56.6	47.7	48.1	41.6	48.1	36.6	292.8	49.8	279.6	39	42	37.6	47.9
IL.23	22.4	21.4	23.9	11.3	14.6	24.4	23.6	26.5	20.3	17.7	21.2	23.7	23.3	14.9	19.2	20.4	21.4	22.7	19.1	9.8	19	16.5	22.8	18.4
Collectin.Kidney.1	39.4	39.6	48.2	20.3	33.1	43.9	53	39.6	38.9	38.4	41.9	40.5	37.2	40	23.5	40.1	39.3	36.9	37.5	24.3	38.6	37	37.2	35.5
PYY	11.9	11.2	12.9	7.9	12.6	10	14.3	13.1	10.2	8.7	10	12.3	12.8	15.7	10	11.4	8.9	14.8	10.4	9.2	9.6	9.6	9.7	7.1
TF	42.4	41	40.2	53.1	51.2	46.9	35.6	37.1	42.3	44.6	46.5	39.4	40.8	32.6	40.3	40.9	43	34.1	40.8	32.1	42.6	39.6	42.9	39.3
Midkine	52.7	52.2	44.6	88	49.6	53.9	63.5	52.3	48.6	54.5	49.8	53.7	50.1	37.1	51.5	55	51.6	57.1	58.7	56.1	51.5	45.5	48.6	56.4
Antithrombin.III	35.7	34.3	35.7	38.4	44.6	38.2	32.1	35.3	33.3	32.4	36.2	32.3	37.4	26.5	33.9	35.8	36.5	28.4	33.1	24.5	33.3	36.8	38.9	37.3
FGF.17	25.6	31.3	26.5	21.3	15.8	25.2	25.9	28	24.4	24.6	23.3	25.6	24.8	18.8	25.4	25.4	24.2	22.8	21.2	15.4	25.5	21.1	21.8	23.9
PKC.Z	99.8	113.2	93.8	128.2	111.5	49.3	298.7	325	93.4	78.2	43.2	394	152	173.9	156.2	132.8	44.7	351.7	62.6	83.9	60.4	69.5	64.4	147.1
Ephrin.B3	90.3	93.7	106	96.3	84.5	72.3	215.6	146.2	78.3	110.4	64.8	160.3	91.6	120.9	74.5	122.7	69.2	140.2	88.4	74.7	102.3	93.2	76.3	118
TNR4	19.9	21.8	22.8	48.4	53.9	22.7	20.8	24.1	21.9	20.8	25.3	19.7	22.6	23	24.8	20.2	45	20.2	21.1	30.8	25.3	26.3	24.6	43
TSP4	27.8	29.3	28.3	21.6	31.1	26.8	45.8	29.6	26.7	27.6	25.4	31.9	26.3	28.4	22.5	25.9	25.9	39.7	24.8	23.5	26.2	27.2	27.3	26.3
Coagulation.Factor.X	42.8	40.6	39.8	57.6	56.7	50.2	35.1	36.3	43.1	43.7	47.3	37.7	41.8	32.5	39.3	45	45.1	33.6	42.8	35	42.2	41.3	45.8	42.5
SPHK2	53.6	49.5	56.4	56.8	37.1	57.1	50.7	49	52.9	48.8	53.9	49.4	53.8	38.6	45.7	51.4	53.4	42.6	50.6	26.4	50	46.2	51.9	45.9
Macrophage.scavenger.receptor	28.6	25.9	21.2	56.2	63.3	26	24.3	24.6	26.1	31.9	31.4	28.6	23.7	33.8	22	25.2	30.1	25.3	31.9	43.6	32.2	31.1	27.6	34.5
Persephin	27.8	26.7	30.3	29	20.4	30.8	28.5	27.5	26.8	25.2	27.1	27.7	28.5	21.2	22.7	28.7	28.2	23.9	27.7	14.1	24.6	22.8	29.8	26.5
Factor.D	63.2	61.6	61.2	142	90.4	62.2	52.8	53.3	60.2	77.2	63.5	58.9	64.5	54	68.5	59.1	60.7	54.6	73.5	101.9	62.2	63.2	60.3	66.3
IL.22BP	17.1	17.8	15.1	19.1	30.9	18	18.4	15.4	18.6	17.3	19.5	16.4	16.8	20.9	16.7	15.9	17.1	15.2	21.6	16.7	15.3	17.8	17.7	15.2
FABPE	46.1	46.1	53.3	45	55.2	48.5	40.1	42.2	42.8	44.9	44.5	46.5	46.7	38.9	44.9	45.3	43.4	37.9	42.5	34.8	41.6	42.9	47.3	37.7
ROBO3	14.4	14.3	16	18.7	23.7	16.1	16.3	14.6	14.3	13.9	15.7	15.4	14.1	16.3	13.1	13.5	16.2	14.7	14.5	16.8	16.2	16.2	15.1	14.7
Glucocorticoid.receptor	30.1	29.6	38	14	18.9	28.8	42.6	31.9	26.7	23.2	26.2	30.6	32.5	22.3	29.3	33.7	26.9	36.2	24.2	13.3	23.4	22.2	30.6	22.4
SLIK5	17.1	18.4	20.5	16.3	19.7	18.5	19.1	18.8	17.9	16.4	18.5	17.3	19.4	16.8	17	18.3	16.7	17.5	17.4	11.2	15.7	17.9	20.2	13
MMP.16	42	44.6	44.4	95.8	132.9	47.6	40.7	48.2	43.2	47.2	55.9	42.2	66.8	55.3	66.9	47.6	56.5	42.1	72.5	75.3	49.2	49	45.9	48.7
ERAB	54.7	56.6	61.5	49.4	57.4	56.5	80.7	62	55.2	51.3	53	58.5	55.3	59.1	46.4	56.3	53.6	65.8	52.1	38.7	60.2	52.6	53.8	55.9
Neurotrophin.5	38.7	44.8	41.1	38.3	25.1	41.4	37	35.9	33.8	38.4	36.2	36.5	37.9	30.2	35.4	39.2	36.3	35	34.9	19.3	33.8	32.1	36.5	29.4
PESC	51.2	49.6	62.4	28.5	40.1	48.6	84.3	64.2	46.3	42.8	46.7	65.7	57.8	46.2	47.4	55.5	48.1	61.9	43.2	29.2	41.3	42.1	49.1	45.5
Thrombopoietin.Receptor	17.6	17.2	17.4	10.9	13.9	17.8	16.1	15.6	15.9	14.1	15.7	15.2	18.7	10.9	16.7	16.7	16	15.4	14.7	7.9	13.1	13.1	16.5	11.7
PDE5A	56.8	56.8	56.4	77.9	147.8	46.9	60	49.6	55.2	66.4	53.6	57.8	55.5	74.1	61.1	53	43.9	56	57.2	96.9	56.1	67	57.5	66.2
FGF.19	31.5	34.8	33.6	38.5	37.2	34.9	42.5	39.9	33.3	36.7	33	39.3	37.7	26.8	28.7	39.9	33.2	34.3	33.5	21.9	33.9	28.5	35.3	32.4
Apo.E3	74.2	67.7	69	100.3	42.9	68.9	69.9	69.4	62.2	63.2	67.1	66.3	69	48.1	56.7	71.8	72.2	66.8	64.5	40.8	65.3	58.6	69	67.6
PAK3	49.1	46.8	30.9	61.7	62.9	51.1	41.5	46.8	49.3	48.6	46.4	47.7	42.4	29.1	50.7	44.8	50	37.6	53.6	39.3	47	47.2	37.7	45.2
X3HIDH	65.7	62.1	63.5	82.1	78.8	74	56	59.1	64.1	63.5	69.4	60	65.9	44.8	63.8	66.3	71.3	53.2	67	44.5	63.3	57.2	70.2	57.2
DKK3	77.2	80.3	84.2	113.1	121	81.3	100.9	82.3	75.6	76	71.6	82.4	72.8	84.1	85.3	72.1	78.9	90.6	78.8	109.3	81.1	79.4	91	83.1
ICOS	60.2	60.3	63	60.8	69.8	66.8	82.8	68.5	60.2	58	60.9	59.5	59.9	59.5	58.7	60.1	59.5	55.8	61.1	62.7	59.5	59.2	63.2	59.1
Insulin	13.6	14.6	17.4	5.4	13.4	13.7	26.6	15.1	11.9	11.5	12.5	13.6	13.1	11.8	22.7	11.8	13.2	21.2	12.1	7.4	12.4	11.3	13.9	10.7
LY86	554.1	253.3	547.4	326.3	319.9	106.2	263.8	226.6	282.4	509	121.4	554.4	420.7	271.8	274	405.8	123	327.6	175.3	256.9	194.4	309.7	182.8	228.8
CLC4K	19.1	18.8	18.8	19.8	21	20.6	18.4	19.2	20.4	18.1	18.5	18.3	21.4	15.8	18.9	19.7	18.3	17.3	18.3	12	18.4	17.4	19.2	14.5
M.CSF.R	23.9	24.4	20.1	30.9	26.3	20.6	48.1	32	18.4	16.3	18.1	25.1	24.5	24.8	19.6	24.4	16.8	36	20	29.9	24.2	29.1	20	40.9
SRCN1	21.3	17.9	17	17.7	24.2	16.4	16.4	19.9	16.3	17.9	17.2	15.9	17.5	17.3	20.2	17.6	17.9	16.9	15.2	15.6	16.8	17	15.9	13.2
NCC27	50	53.3	46.9	221.5	108.8	51.9	46.1	48.2	51.5	55.5	55.3	48.9	49	116.4	50.2	47.4	51.6	66.6	64.1	196.9	52.6	57.7	54.6	54.3
SMAC	79.8	56.2	53.5	79.2	79.9	51.5	54.1	51	53	56.9	61.3	61.7	55.8	51	60	52	55.9	58	52.2	55.3	55.9	57.3	53.1	53.8
PDE3A	38.1	36.1	42.9	87.6	107.1	36.2	41.8	37.7	37.9	46.4	40	40.9	36.6	51.9	41.6	35.4	45	39.9	42.6	96.7	42.9	45.3	38.1	55.5
CLC1B	19.8	18.5	18.1	13	13.4	17.6	22.5	20.7	18	14.7	17.4	16.3	19	13.3	17.4	15.3	16.8	22.5	15.4	10.4	15	16.2	17.9	14.8
X6Ckine	20.9	24.9	24.9	14.8	18.8	15.6	46.5	44.6	17.2	15.4	14.4	41.6	25.5	31.7	23	24.4	15.8	51.4	14.6	14.8	15.2	17.2	17.2	20
Contactin.5	21.3	19.7	22.2	23.1	22.3	21.8	21.7	21	18.3	17.8	18.5	21.7	21.6	16.8	17.1	20.6	21	20.9	19.4	17.3	17.7	17.8	22.1	16.6
Heparin.cofactor.II	13.6	14.3	14.3	6.7	16	14.5	16.7	14.1	11.8	13.3	12.6	10.8	12	10.8	13.1	13.4	13.7	13.1	12.1	9.4	12	12.3	12.5	11.7
Enterokinase	44647.1	35404.5	21624	7032.6	7732.9	67397.7	15737.8	50994.5	47320.9	48666	28142.2	25463.5	29848.9	13729.4	21426.6	91163.1	91657.8	13263.1	2868.7	1290.8	15670.7	840.8	38488	23784.7
MCP.3	15.8	16.3	14.8	14.1	24.3	17.3	17.4	16.1	15.1	14.4	16.9	15.3	17.1	13.7	15.1	16.1	16.7	11.8	15.6	11.5	15	15.2	17.1	15
CFC1	28.4	33.4	34	38.6	60	20.5	47.1	28.6	25.6	21.9	20.2	39.8	24.8	32	28.6	30.1	20.5	58.5	22.9	52.2	31.1	41.5	23.4	26
TNFSF18	46.6	46.8	46	53.9	55	50.9	49.3	42.6	46.1	47	47.7	42.9	47.1	36.9	43.8	45.7	46.3	54.6	44.6	28.5	45.5	40.1	43.9	39.7
B7.2	18.9	19.8	16.6	25	28.5	22.4	17.3	18.9	21.6	17.9	21.1	17.8	20.5	14.7	21	19.3	21.4	15.7	20.8	18.3	17.7	19.4	20	17.2
DLL4	20.3	24.4	27.4	24.1	32.4	22	27.5	24.3	20.4	20.4	20.9	25.6	19.8	21.1	15.5	22.9	22	22.3	21.4	23.5	24.7	27.6	23.7	21.9
AIP	50.4	42.9	48.9	71.9	45.8	56.5	43	43.4	44.9	42.1	46.6	39.7	49.8	41.4	60.3	47.1	46	38.8	45	35.5	43.4	43.2	48.4	42.4
sICAM.5	15.9	16.8	16	26.8	25.1	15.8	16.9	16	17.1	17.2	18.6	16.4	15.9	14.2	17.3	15.9	18.4	17.8	17.9	13.4	18.7	15.4	17.4	14.3
TrkA	68	69.4	76.8	71	54.3	62.2	94.6	74.3	58.8	59.1	55	71	60.7	65.1	56.6	63.6	61.4	100.8	55.6	67.1	49.9	50.3	61.7	62.6
BGH3	32.7	31.4	34.2	48.9	38.5	32.3	37.4	34	31.8	33.9	31.1	34.7	32	34.2	21.9	31.6	33	31	31.6	32.2	32.2	33.3	33	33.3
Cripto	41.6	39.6	48.9	40.9	43.8	41.8	49.2	42.4	40.5	38.6	39.6	40.6	37.9	42.4	33.9	44.1	39.5	42.5	37.2	33.2	39.1	35.1	39.3	36.6
IL.17F	13.3	13.5	11.5	19.1	15.8	14.5	13.6	12	13.8	13.1	13.9	12.1	13.7	8.7	15.3	13.5	14.3	11.3	14.3	10.1	12.3	12.2	12.1	12.5
IL.11	57.7	56.1	82.3	28	39.9	57.2	104.6	75.7	52.1	53.8	53.3	61	57.5	48.9	48	62.5	53.2	84.6	61.9	29.2	50	47.1	54.3	59.6
ULBP.1	25.8	23.6	16.6	62.1	65.3	24.8	23.6	24.3	25	27.8	24.9	22.3	21.8	29.8	24.4	25.6	22.2	21.1	28.7	54.8	24	27.3	24.4	54.5
PAI.1	53.1	58	74.5	27.6	41.2	19.5	219.3	135.9	35.5	70	15.7	168.8	48.1	68.4	70.9	76.9	18.4	168.4	38.6	26.5	49.2	31	25.3	113.3
CD109	46.6	44.2	51.5	110.4	37	47.5	51.5	50.6	45	43	46.2	49.5	49.1	49.3	43.3	49.1	45.7	44.7	46.6	36.9	59.3	57.6	46.5	53.7
DKK1	88.1	86.6	96	133.3	104.3	100.9	100.1	83.4	89.3	86.7	92.1	84.1	88.2	83.1	83.3	90.2	93.4	89.7	91	72.8	87.5	84.1	92.3	93.4
b.ECGF	20	17.3	15.5	13.6	10.8	22.3	18	20.2	16	15	16.9	16.9	16.8	11.1	16.5	16.2	17.1	14	16.2	8.3	16.2	14.6	17.7	15
NUDC3	12	12.1	13.7	9.4	14.4	13.7	14.5	12.5	12.5	12.3	11.5	10.1	13.7	9.7	12.6	10.6	14.8	13.7	11.1	8.3	12.6	9.9	11.4	8.3
CHK1	61.7	62.6	65.7	89.5	48.2	62.1	88.1	75	69.1	58	59	76	69.9	58.9	59.1	68.3	59.8	74.9	60.7	41	56.3	58.3	60.4	63.2
SSRP1	14.8	15.7	15.7	14.6	25	16.7	13.9	15.1	14.4	13.7	17.4	14.3	16.6	11.8	15.8	15.3	15.7	13.1	15	11.2	13.9	15.6	15.5	11.7
DLRB1	58.3	46.8	46.3	61.4	44.4	49.3	47.4	47.5	51.2	49.8	50.5	46.1	48.4	36	47.4	46.4	44.5	45.4	48	33	43.9	42.1	48.6	41.4
MSP	22.9	22.3	34.3	11	18.1	19.9	50.2	27.5	18.2	19.7	17.9	24.8	22	23.9	22.7	25.8	19.5	38.9	19.5	13.1	19.6	19.5	20.5	25.4
Histone.H1.2	19.9	17.8	24.1	13.1	16.5	21.1	22.8	20	15.8	16.1	16.9	17.6	19.8	14.3	19.1	18.5	20.2	17.4	16.4	10.2	16.9	16	17.7	16.6
RSK.like.protein.kinase	5.6	5.4	6	2	4.3	4.9	15.7	8.7	4.4	6.2	4.8	4	5.1	6.7	7.3	4.7	4.9	9.4	5	4.4	6	5.2	6.6	4.2
DLC8	23.9	25.4	25	32.3	33.1	27.1	23.3	24.3	22.5	20.9	24.1	23.4	23.9	23.6	21	23.1	31.8	21.1	22	18.1	23.3	22.6	24.6	27.6
SOD	26	22.8	20.5	43.2	82.4	19.8	22.8	20.6	20.6	19.6	20.2	25	22	54.1	20.5	20.5	20	18	21.2	76.6	21.5	29.5	21.7	22.5
VEGF.C	31.7	33.8	44.6	22.2	45.7	37.5	62.7	32.1	34.1	35.6	34.6	32.3	30.3	39.5	28.5	34.2	36	41.5	33.3	31.9	32.8	32.8	35.2	31.5
suPAR	63.2	63.4	66.1	65.8	68.2	64.2	107.8	72.1	60.5	62.9	60.9	75.4	60.8	66.3	49.1	63.1	62	73.7	65.4	49.2	60	58.8	61.7	65.4
eIF.5	26.4	26.5	34.3	83.6	43.8	26.7	26.9	27.5	36.1	23	26.4	27.9	27.9	20.2	40.3	26.8	80.8	30.5	29	19.5	32.2	30.2	26.3	50.1
CDK2.cyclin.A	46.2	42.2	45.6	52.1	34.5	37.9	61	55.5	36.2	39.4	31.4	49.4	49.8	35.5	37.4	50.8	33.6	61.2	34.7	31.3	33.1	35.7	40.7	43.3
CAMK2A	39	37.9	45.4	57.2	46.5	42.4	42.5	38.8	37.2	37.9	39.3	38.3	41.8	39.5	36.4	40.9	41.3	37.5	39.5	28.8	37.3	39.3	40.1	32.7
PARC	21.2	21.3	19.5	36.7	39.6	23	18.5	20.6	20.8	27.7	20.4	21.4	21	20.9	24	20.2	20.2	20.7	21.5	21.7	20.7	20.6	21.7	23.1
FCRL3	54.8	50.3	52	59.5	38.3	53.4	69.6	53.3	48.7	44.2	49	52.6	53.9	34.4	44.6	53.3	52.2	54.3	51	26.9	46.9	42.1	52.7	47.7
AN32B	42.4	42.1	63.1	30.3	38.5	29.2	117.9	69.2	44.5	34.1	28.1	67.3	83.2	49.1	49	44.4	27.1	84.8	30.2	41.6	38.6	39.9	37.8	46.5
MATK	43	45.5	46.5	35.2	43.5	47.1	68.5	48.2	45.2	45	44.1	42.6	43.2	38.4	37.8	43.8	43.6	45.6	41.7	30.4	41	39.9	44.2	40
Myokinase..human	14	19.6	15.5	12.3	20.3	14	176.8	12.9	12.8	12.4	14.1	12.3	13.9	12.8	12.9	12.6	14.6	241.6	15.7	25.1	12.2	12.6	14.7	10.4
sFRP.3	102.6	91.6	84.2	226.6	100.9	103.5	92.1	91.2	92.5	101.6	96.3	99	83.3	82	80.5	91.1	98.4	91.1	142.5	96.5	98.5	86.2	94.3	105
Semaphorin.3A	34.1	34.9	35.7	55.8	39.9	38.8	35.5	38.2	40.5	33	36.5	33.2	46.4	30.4	32.6	35.6	38.2	33.2	36.8	24.3	35.1	34.3	37.8	31.2
MICB	17.9	17.2	19	12.2	25.1	17.4	23.1	19	15.5	13.8	16.5	26.1	19.4	15.2	17.1	15.1	15.8	18.7	15.4	13.3	13.8	14.5	17.1	12.3
SORC2	18.1	16.5	17	14.6	14.7	16.2	23.2	17	15.9	13.6	18	15.5	16.9	10.2	16.5	15.6	17.4	19.3	15.3	10.7	13.9	13.3	15.4	13
sTie.2	40.2	39.6	38.5	55.9	37.7	45	48.7	37.7	37.2	39.9	39.1	37.8	41.4	35.2	37.8	38.6	40.7	32.4	40.2	24.7	37.6	37.2	41.7	33.4
PKC.D	26.8	24	27.2	22.3	19.4	24	26.2	28.5	20.9	19.5	20.1	24.2	25.8	20.8	17.8	25.4	20.6	27.2	22	15.4	19	20.9	24.1	18.5
Calpastatin	170.7	115.2	89.2	79.6	109.4	716.7	112.2	123.4	88.4	158.6	98.3	116.7	76.1	162.7	149.3	79.4	483.8	152.2	66	212.4	109.1	180.2	79.2	225.5
ATS15	14.7	16.5	18.6	18.5	26.6	14.3	18.1	16.1	15.9	12.7	15.1	15.5	15.7	20	16.3	15	16	15.7	16	14.4	14.4	16.7	15.4	14.3
IL.22	50.3	34.4	34.5	37.2	35.4	31.3	45.8	39.5	30.4	30.1	30.4	40	33.7	35	33.9	35.8	31.2	34.3	32	31.1	29.3	30.3	38.5	30.3
Ephrin.A4	19.9	20.4	20.5	24.4	21.1	22.1	19.1	18.6	20.4	19	19.8	18	19.9	16.7	15.9	20.4	18.1	17.1	20.3	13.8	18.5	17.7	21.9	15.8
NET4	44.4	49.6	44.9	118.4	65.1	38.7	89.1	62	40.4	43.2	35.9	66.4	43.3	112.6	41.7	44.9	38	60	40.1	83.5	44.5	57.9	41.6	55
CDC37	23.4	22.8	26.1	9.4	16.2	22.7	41.5	28.5	20.2	20	18.8	22.8	20.8	18.5	21.9	22.1	21.6	28.7	19.3	16.5	18.8	19.5	21.1	18
TIMP.3	26.7	26.2	45.8	19.2	27.1	23.4	51.3	40.9	25.3	23.5	21.6	32.3	27.2	32.9	30.1	26.5	21.7	49.1	23.7	27.7	24.2	27	25.1	25.4
CDK1.cyclin.B	40.6	41.2	49.3	49.6	46.3	45.7	54.5	43.1	40.5	38.9	41.3	43.8	44.1	36.8	39.6	43.8	41.8	51.5	38.7	25.5	41.3	37.4	41.3	34.4
PPIB	69.6	86	90	133.1	114.5	65.8	111.4	79.4	64.4	70.9	64.5	86.7	65.9	91.6	67	61.8	61.2	123.9	79.5	131.5	68.5	69.3	71.5	73.2
PPID	9.4	9.2	11.2	6.2	13.1	10.3	9.4	9.6	8.6	8	9.4	8.6	9.4	6.9	8	9.7	9.4	8.6	9.2	5.7	7.1	8.8	11.3	6.7
Growth.hormone.receptor	30.8	30.9	36.5	49	41.7	29.9	29	31.7	30.4	30.7	31.5	30.2	31	24.1	28.8	28.8	31.7	31.9	32.1	26.6	31	29.5	32	31.7
TGF.b1	145.6	150.3	102.4	160.1	135.1	82.5	374	305.5	122.1	115	79	316.5	128.8	194.9	111.9	159.8	84.1	255.4	110.3	115.7	146.1	124	91.2	266.1
LCK	33.4	34.4	33.6	53.6	29.2	36.3	44.4	35.2	30.9	30.7	32.2	33.9	33.5	25.1	32.7	33.3	31.3	50.7	32.1	20.7	32.4	28.1	35.1	30.5
LIN7B	22.4	22.8	26.3	33.3	19.1	21.1	28.9	26.1	22.5	31.5	21	21.8	23.7	18.2	21	23.7	22.4	24.2	22	12.4	20.6	20.1	21.7	19.8
IF4A3	41.6	39.7	51.1	47.8	39.4	46.1	66.4	38.3	41.1	38.1	43	36.9	43.9	27.4	40.6	41.5	41.9	71.8	39.2	26.1	37.2	36.5	40.9	34.2
CDK5.p35	75.4	69.5	54.4	136.8	77.6	76	72.1	70	71.9	74.6	74.3	71.9	62.9	49.6	69	69.5	79.3	63.5	80.8	50.9	77.2	64.2	65.6	71.2
KIRR3	16.7	17.7	16.2	15.2	21	19	23.5	18.1	14.8	13	15.9	15.8	17.4	14	15.9	15.7	14.8	27.8	14.8	11.6	16	14.3	17.1	12
Eotaxin	21.3	21.3	22.1	24.9	26.6	19.7	21.5	20.4	19.9	17.3	19.4	19	22.8	18.1	18.6	17.6	18.3	26.6	19.8	17.2	16.1	18.7	21.8	16.2
AMPK.a1b1g1	22.1	23.1	20.1	37.4	51.9	22.4	20	22	23	24	21.2	20.8	22.2	26.4	25	24.7	24.6	20.4	22.4	26.3	23.8	25	21.9	22.8
NCAM.120	18.8	20.2	19.7	13.4	23.4	18	26	23.2	17	15.1	16.2	18.4	18.6	16.1	19.1	18.3	17.7	21.1	16.7	14.9	18.4	16.2	17.9	16.3
CLC7A	41.2	47.9	50.4	102.1	145.7	30.9	74.2	56.7	42.3	46.1	36.1	57.1	38.3	95	41.8	42.9	38.4	72.3	37.3	99.5	71.3	71	41.4	70.4
GV	29.5	29.5	29.4	31.9	32.3	28.8	39.9	36.4	26.9	26.5	27.8	31.4	32.1	25.7	24.7	31.9	28	32	26.8	21.1	27	24	29.1	25.1
MK12	16.6	15.7	21.6	13.1	24.2	17.2	17.6	15.2	15.4	13.9	15.9	15.7	17.5	15.4	17.6	15.4	14.8	17.3	15.1	12.3	13.8	14.3	15.3	13
IL.18.Rb	21.7	21.8	20.1	24.1	28.9	23.1	22.5	21.8	21	18.9	21	21.3	21.4	16.7	20.6	21.6	21.7	17.8	21.6	13.6	19.9	18.5	22.8	19.9
RPS6KA3	28.6	26	25	26.9	31.6	22.1	42	35	21.9	24.7	20.1	28.7	26.9	29.3	20.3	26.3	19.7	40.1	21.7	19	26	25.5	22.3	25.1
PCNA	17.2	19.2	17	12.3	22	18.3	27.4	20.7	16.8	17.6	16.7	19.1	19.4	14.3	16.7	18.7	18.2	17.3	16	9.1	16.2	15.4	18.6	14.5
OBCAM	811.8	740.2	685.4	475.2	568.4	635.6	552.2	555.7	695.3	571.5	539.9	685.9	773.2	420.1	550.8	620.1	420.1	489	483.2	395.2	459	574.8	653.3	652.8
ULBP.3	16.3	15.7	14.3	14.1	28.8	16.9	16.1	16.9	18.8	13.8	14.9	14.7	16.1	18.7	16	15.5	15	14.5	15	12.4	17.1	16.7	15.2	13.2
TGF.b.R.III	28.3	28	25.7	65.3	41.4	25.7	43.6	33.3	27	28.1	24.7	32.1	29.8	35.7	26.8	29.5	27.5	32.4	29	28.4	34.3	35.2	26.4	41
Carbonic.Anhydrase.X	21.6	23.4	22.4	44.2	34.2	27.1	19.7	23.5	23.6	22.9	27.8	22.5	22.4	20.8	29.3	24.7	28.1	17.4	28.5	17.4	22.3	22.3	21.1	19.5
KREM2	43.8	43.3	41.7	193.1	118.3	40.2	47.5	43.6	40.5	36.2	37	45.3	46.9	103.6	37.6	47.4	38.9	37.1	58.6	82.6	160.7	61.1	43.4	48.4
ALK.1	173.1	30.3	28.6	47.2	55.4	27.6	36.6	30.6	30.5	28.5	26.9	161.2	29.8	48.6	29.4	48.1	27.7	33.6	30.6	57.6	33	39	29.1	40.9
CHST6	26.4	27.2	30.9	37.8	19.6	22.1	37.2	31.7	23.6	24.7	21.6	30.5	29.5	29.4	23.5	25.4	21.3	31.9	21.2	19.1	26.2	21.8	22.8	21.3
MK08	16.3	15.7	15.9	24.1	28.1	16.9	13.7	14.5	16.8	15.4	19	14	16	13.5	18.3	16.1	18.5	13.3	15.9	11.5	18.5	14.8	16.5	12.5
DYRK3	50.7	48.8	46.7	210.6	131.8	51.5	41.1	47.3	53.7	74	58.4	53.1	46.2	82.1	60.2	47.9	48.9	50.8	73.2	132.5	61.4	69.8	56.7	69
TSLP	28.6	29.3	30.9	24.9	40	29.9	35.2	31.9	27.2	27.4	28.8	28.8	29.3	25.1	25.7	30.9	27.7	29.3	26.4	19.2	24.5	25	29.3	23.5
TCPTP	64.8	61.7	65.9	75.5	44.1	73.2	75.4	66	59.3	60.7	61.6	61.4	63.1	48.4	55.1	62.7	62.9	57.2	58.6	32.7	57.3	49	61.1	53.3
TNF.b	58.6	58.7	59.1	100.4	72.8	60.1	51.1	57.1	57.6	55.1	60.3	55.3	63.6	51	54	56.1	58.7	53.1	59.2	44.5	55.3	50.7	61	52
FGF23	17.5	20.3	17	59.9	53.1	22.5	15.1	18	21.2	34	23.8	19.8	18.1	29.4	21.5	19.1	23.8	16.6	27.9	23.5	23.3	25.9	20.8	24.9
ECM1	60.8	55	53.7	134.7	59.5	62.4	58	55.5	57.5	58.5	55.6	57.4	55.6	41.9	70.3	54.9	54.6	55.8	58.5	77.2	57.2	52.3	55.6	54.8
FETUB	22.1	21.8	23	28.7	31.5	21.8	22.3	21.4	19.6	19.2	21.6	21.1	21.3	15.1	20.3	20.5	23.1	18.5	20.6	15.4	20.1	21	23.7	24.2
TLR4.MD.2.complex	29.5	31	26.3	91.5	109.2	32.8	23.3	33	29	33.9	34.5	32	28.7	43.8	37.9	28.6	36	28.4	32.7	53.7	39.5	37.4	32.6	84.3
DUS3	46.6	44.4	47.7	35.2	46.9	50.3	73.8	45.2	44.5	40.6	41.2	43.8	45.2	41.7	34.3	46.9	43.4	48.8	41	28.8	42.8	42.1	43.2	41.5
IL.17B.R	35.7	38.3	33.8	21.6	37.4	28.3	35.2	31.9	30.7	26.6	30.3	31.3	36.2	23	33.2	27.2	27.5	27.2	26.7	22.6	26.7	27.8	29.4	25.6
URB	31.9	30.4	34.2	47.4	37.3	33.5	32.6	33.6	33.9	29.6	34.3	31.7	33.5	27.8	26.2	32.9	32.3	29	31.5	22.1	30.5	30.2	33	28.1
EF.1.beta	19.1	24.5	36.9	11.8	25	19.2	70.8	41.3	18.3	18.6	21.3	22.2	20.8	27.6	32.1	20.3	20.3	45.1	22.4	30.1	22.2	31.9	21.1	27.8
BMP.6	43.2	42.5	39.6	111.7	82.2	43.5	42.6	40.4	38.7	46.5	40.7	47.4	34	54.8	27.5	40.8	37.6	46	43.3	104.4	43.4	42.7	40.3	46.5
NKG2D	47.4	51.4	57.5	69.2	75	48.3	55.1	51.9	47.2	47.2	48.7	50.1	46.4	48.7	42.8	48.8	50.1	53	49.8	47.6	48.3	45.5	49.1	46.5
JAM.C	52.9	53.6	44.8	71.3	69.1	42.3	87.8	67	43.5	42.8	40.1	60.4	53.9	66.7	43.5	62.5	43.4	77.9	48.4	34.1	42.8	45.6	43.3	59.2
EP15R	28.8	30.8	29.9	43.9	33.6	18.9	87.6	56.2	22	50.7	17.6	49.6	29.1	43.8	22.7	37.2	17.5	60.8	23.2	35.5	29.3	29.3	18.7	40.1
Glucagon	24.3	24.1	22.1	36.4	40.7	24.7	20.6	24.3	26.1	24	25.5	23.2	26.6	21.2	21.4	24.5	24.7	19.6	24.3	18.8	24.8	23.8	27.3	19.7
IL.7	12	13.5	14.8	17.6	13.8	13.6	16.7	15.6	12.5	11.1	12.6	15.1	13.6	11.5	14.4	13.5	12.8	15.7	12.8	7.3	11.4	11	12.7	11.3
FGFR.2	34.5	32.8	30.7	63.1	36	33.1	26.5	30.6	34	29.8	33.8	30.2	34.5	22.7	33.7	31.8	34.8	26.3	34.6	22.3	31.7	28.9	37	29
GFAP	27.4	28.7	27	59	32.8	29.5	21.7	25.9	28.1	31.3	30.7	26.3	27.9	19.2	33.9	27.5	31.3	23.3	30.2	22.7	24.7	23.1	27.3	22.4
TACI	35.7	37.4	36.5	74.5	52.5	35.6	51.1	40.9	33.3	35.2	30.3	38.9	34	34.7	31.2	36	31.9	49	65.8	45.1	32.6	32.1	36.3	37
SPARCL1	34.5	31.4	29.7	59.3	23.4	36.5	28.9	30	31.8	30.9	33.2	28.4	32.5	19.9	31.2	29	34.2	27.2	33.5	17.6	30.9	27.8	32.5	29.2
Carbonic.Anhydrase.IV	83.3	83.5	80.3	182.6	112.4	97	97.6	88.3	89.6	101	106.6	85.3	84.8	59.9	85.2	91.9	98	85.7	96.4	55.7	93.5	73.4	93.3	100
I.309	65.1	64.7	60.6	127.4	91.5	71.8	54.7	61.5	66.7	65.5	76.1	63.6	65.1	43.6	67.2	62.9	67.7	50.6	93.4	46.7	64	56.4	67.8	60.8
GM.CSF	50.9	60	47.7	25.6	29.8	51.8	40.2	40	387.4	49.4	50.1	47	356.1	33.2	118.1	48.3	48.9	38.7	46.8	29.1	45.7	45.6	49.2	41.6
PDE11	48.2	50.1	47.1	137.3	126.8	47.7	39.7	47.5	47.1	56	51.4	55.8	48.4	56.6	48.7	46	46.7	48.5	54	117.3	54.4	53.4	51.1	56.4
ETHE1	24.8	27.2	37.2	60.9	35.9	30.3	33.3	27.2	26.4	25.9	39.7	24.5	34	38.7	28.7	24.4	36	32.1	27.7	17.4	25	30.1	26.1	22.6
WIF.1	64.6	65.9	60.8	143.2	100.6	70	69.4	62	63.8	64.6	64	69.1	62.4	60.2	56.8	67.5	64.3	53.9	69.2	57.5	69.2	82.8	67.5	90.2
LRRT1	26.4	18.3	15.9	22.1	10.8	19.5	33.8	28.2	16.2	19.6	14.7	29.4	20.6	12.4	15.8	25.9	14.6	21.6	20.5	8.6	13.5	13.9	15.5	26.2
CYTD	57.9	55.3	40.9	18.3	30.7	57.4	35.4	56.7	77.5	42.7	48.1	37.3	53.1	30.3	43	45.6	53.6	35.5	43	22	41	36.6	43.2	38.3
GFRa.1	35.4	33.7	40	48.3	31.2	34.4	33.8	37.5	31.1	31.2	31.5	33.1	39.1	29.6	28	33	33.4	32.2	31	24.1	28.8	28.3	33.3	27.4
PLPP	32.5	28.2	47.3	12.7	24.9	19.5	163.9	95.1	36.1	23.3	14.5	198.8	29	36.8	52.1	29.8	20.4	88.1	17.9	15.8	19.1	29.1	18.1	63.3
ENA.78	42.8	41	38.8	65.2	39.2	44.5	39	42.7	40.3	38.5	39.1	42	42.2	30.3	32.9	40.7	40.3	32.9	42	27.2	38	35.3	42.7	36.9
IP.10	71.4	67.8	68.6	66.2	64.7	26.8	237.7	197.7	47.4	86.6	22.9	224.9	89.1	79.1	60	98.9	26.8	216	40.3	39.4	44.9	42.7	31.2	105.5
DERM	15.8	14.7	23.5	17	25.4	14.6	24.1	17.6	14.1	14.5	12.7	14.5	12.8	21.1	12.5	13.1	14.1	37.6	14.2	13.2	13.9	15	14.8	13.5
RELT	13	13.5	15.9	17.1	23	15.2	16.4	13.1	14.4	12.5	14.1	13	15.5	13.8	14.2	13.3	13.3	14.4	13.9	11.5	13	13.1	14.8	11.2
MIP.3b	28.5	29.2	27.2	32.5	35.1	30	30.2	30.4	26.1	25	25.5	27.2	31.4	19.3	23.6	25.2	27.6	27	27.3	20.9	26.2	23.1	28.3	25.6
PTHrP	35	33.6	35.6	72.1	38.5	34	32.7	32.6	34	32.1	34.2	34.6	36.7	26.6	34.2	33.8	33.1	28.8	35	28.4	36.9	31.9	35.7	33.3
sCD163	16.1	15.7	17.4	21.9	40.5	17.8	14.6	18.1	16.7	17.8	16.4	14.7	16.9	13.2	20.2	14.2	15.1	15.9	15.5	30.7	15	15.6	15.9	17.3
Desmoglein.1	89.4	78.9	70.3	201.5	146.2	77.5	100.5	80.1	77.1	80.2	80.6	79.6	82.4	76.8	77.9	101	84.9	78.6	175.4	75.6	78.8	75.3	78.2	84.9
PKC.A	34.3	34.5	34.3	136.9	53.5	33.5	37.7	45.8	35.7	36.4	29.7	38	36.4	58.9	36.9	35.9	36.7	38.5	35.8	71.7	32.1	61.1	31.9	54.2
SH21A	69	71.5	75.1	148.7	61.4	64.2	79	69.6	59.7	65.7	63.9	84.6	62.4	73.4	65.6	65.7	56.3	72.3	64.6	65.9	59.3	66	62.9	63.6
cIAP.2	27.5	30.3	30.9	38.6	45.8	27.3	28.1	26.8	28.5	29.1	29.8	29.1	29.5	22.3	27.8	24.8	28.7	26.6	29	22.4	27	24.6	30.6	22
NXPH1	109.1	129.4	57.1	117.2	83.8	75.4	298	72.8	65	53.2	48.5	263.9	59.5	54.1	83.7	72.3	48.9	361.2	59.9	56.9	60.9	59.3	56.3	92.3
FYN	20.6	23.5	21.2	47.2	46.9	24.1	21.1	23.8	25	26	24.7	21.8	23	22	24.7	22.1	25.4	22.6	24.3	26.3	27.3	23.4	23.5	22.6
ATP.synthase.beta.chain	74.8	71.1	63.9	154.1	132.2	62.9	56.5	59.8	72	65.1	65	69.8	67.4	65.3	67.7	79.1	62.1	73	75.1	73.4	66.2	93.7	66.5	70.9
Renin	23.2	20.7	19	44	17.8	23.6	17.2	19.2	22.8	18.7	20.9	18.7	20.6	15.8	20	20.9	21.4	17.1	23.7	12.9	20.4	19.3	22.1	21.9
NLGNX	22.1	23.1	19.5	27.3	36.4	24.6	16.9	19.1	21.9	20.9	22.7	19.8	22	15.2	20.5	21.3	21.7	16.4	21.5	15.6	21.8	19.3	22.8	17.7
NCK1	29.6	27.8	28.3	54.6	53.4	30.9	24.2	26.5	28.8	29.1	29.8	27.2	29.3	33.3	28.2	28.6	29.9	23.2	29.7	29.6	27.4	26.7	32	27.2
MK13	20.4	20.4	19.1	29.4	39.3	22.3	21.7	19.9	20	20.3	19.9	19.2	22.3	13.2	20.3	19.8	19.5	20.3	21.5	31.5	18.9	17.2	21.5	15.6
IL.10	16.8	16.9	17.7	17.8	25.4	19.8	16.3	19.1	16	16	17	16.2	18.3	12.8	17.5	16.3	18.2	13.1	17.6	11.1	14.9	15.2	15.8	14.5
paraoxonase.1	21.2	23.4	26.1	19.4	20.3	24.1	31.3	24.1	24.8	20.9	20	22.1	22.8	17.2	21.2	20.2	20.5	32.5	20	11.6	19.1	18.1	20.6	16.7
ROR1	20	20.6	18.3	43.3	73	20	19.1	19.1	23.3	25.9	23.1	23	19.2	31.7	21.5	19.7	21.1	21.1	26.6	29.5	27.3	24.8	25	23.3
ROBO2	16.1	17.1	15.3	23.3	47.9	16.4	17.4	17.4	15.5	18.4	15.9	15	15.4	18.2	16	16.2	16.9	16.1	17.2	27.7	15.8	17	21.2	16.4
Notch.3	24.8	28.1	24.7	83.8	81.2	25.6	23.7	26.3	24.8	27.4	25.7	22.5	25.3	22.6	22	26.3	26.6	25.9	27.2	117.3	33.7	26.6	28.9	26.5
GPC5	34.8	34.5	43.1	46.9	55.2	39.7	36.5	33.7	35.9	35.4	39	34.4	38.4	26.8	34.2	36.5	38.8	31.7	37	25.8	33.3	31.3	37	29.3
IL.5.Ra	47.3	48.5	47.7	81.9	52.3	52.9	54.2	51.1	48.2	53.1	45.2	48.1	49.8	42.1	42.1	51.2	49.3	46.1	47.9	26.9	47.8	42.8	47.9	42.9
PDE7A	18.8	18.9	22.6	21.5	26.1	19.2	30.8	19.1	16.6	15.2	17.6	18.5	19.3	20.8	20.4	20.2	16	24.7	18	17.5	16	16.1	17.9	14.7
Keratin.18	41.1	41.4	54	39.2	43.7	43.5	243.1	484.4	334.5	40.8	43.2	37.8	51.3	200.7	78.3	39.2	42.1	463.9	42.1	47.5	236.6	410.4	58.9	74.1
tau	68.9	67.2	61	197.2	132.2	36.8	184.1	134.4	68.1	96.1	39	164	72.5	135.9	72.1	89.1	36.6	141.4	85.7	98.4	64.3	68.7	48.3	125.6
HMG.1	111.8	103.7	87.8	207.8	118.5	51.7	331.4	256.4	90.9	140.8	49	278.8	127.4	155	106.4	156.1	48.3	254.7	99.3	117.8	70	77.2	64.2	169.9
eIF.5A.1	24	27	35.9	10.4	18.8	22.7	86.8	48	22	22.7	20.8	25	20.5	28.9	38.2	23.9	23.9	55.3	22.4	25.8	22.8	34.3	23	28.7
Dkk.4	39.3	40.3	40.5	94.7	32.9	40.2	41.3	42.4	37.4	39	39.3	39.9	42.8	36.1	28.6	39.3	47.9	36	40.1	31.2	36.3	42.2	40.9	36.2
CTACK	31.8	31.6	34.9	45.6	59.8	29.4	43.6	37.7	28.4	29.4	29.6	32.8	34.1	38.6	30.3	29.8	28.9	35	30	38.3	31.2	32.5	32.4	29.6
Lymphotoxin.b.R	112.1	90.6	76.3	262	120.8	95.2	140.7	126.9	110.3	96.1	88.4	119.5	100.8	128.4	104.7	100.5	105	99.8	113.8	70.1	126.3	97	86.7	156.8
FGFR4	50.3	36.8	38.5	50.3	42.6	47.6	55.8	81.6	29.5	31.2	30.5	37.5	32.3	51.1	36	47.2	27.5	85.5	30.1	69.8	30.9	34.5	27.8	35.5
Contactin.4	59.9	58.8	59.5	121.8	57.5	58.5	66.5	67.1	53.5	54.5	55	65.4	61.8	47.1	52.7	57.3	56.5	57.2	59.8	54.6	55.4	51	58.2	59.5
CDK8.cyclin.C	61.2	58.9	55.8	150.8	86.5	65.8	69	58.3	60	71.1	59.4	57.3	62.4	46.8	58.7	60.4	58.6	60.3	65.8	46	57.8	108.7	59.7	61.3
PLCG1	27.8	29.6	27.8	43.2	38.9	29.3	26.2	27.8	27.7	28.8	28	28	28.7	18.5	26.1	27.8	28.7	23	28.9	17.2	25.3	22.2	29.8	29
CD97	83.9	90.2	78.5	175.3	82.9	89.7	113.7	89.2	85.3	87.7	90.7	82.6	84	66.6	86.1	86.4	85.3	104.1	94.1	50.1	88	69.8	84.1	84.6
EphA5	20.5	20	24.9	25.5	29.4	17.7	25.4	17.4	19.5	22.5	18.1	17.3	16.1	22.4	8.9	20.8	17.8	20.3	17.7	16.7	19.2	20.9	22.7	18.9
FCN2	105.1	74.1	82.1	176.3	54.7	67.7	167.4	125.6	65.5	84.4	63.8	110.3	84.1	57.5	60.9	107.9	64.8	126.2	72.6	45.1	74.9	56.8	66.9	209
Eotaxin.2	41.3	37.9	38	63.9	37.1	35.6	55.2	48.4	32.7	42.2	32.4	42.3	40.8	31.2	30.3	42.9	35.3	50.3	35.4	23	33.2	30.4	35.7	40
MDM2	22.6	23.2	23.7	30	29.6	18.3	51.1	32.9	17.8	19	18.6	28.5	27.2	30.9	21.7	23.7	18.3	29	19.5	18.5	27.9	24	19.3	22.1
CRDL1	29.2	26.2	23	90.1	25.6	27.6	27.5	26.2	27.1	28.2	25.5	31.3	27.6	23.8	30.4	26.3	28.4	30.4	33.1	30.3	26.5	26	26.1	28.5
Artemin	33.1	34.5	36.7	60.9	40.2	38.1	35.8	32.6	32.1	31.3	34.3	34.5	34.9	28.4	31.2	34.8	33.8	30.3	35.3	25.2	32.1	28.9	35.6	29.2
Angiostatin	17.3	16.6	17.4	17.7	42	16.9	16.4	17.9	17.7	16.4	18.1	14.7	16.6	16.3	18.7	17.2	16.7	14.6	19.5	17.3	15.1	16.3	17.7	15
C3d	20.6	22.8	17.4	42.2	43.9	23.4	17.8	20.9	24.6	22	22.9	20.2	21	21.2	28.3	20.8	21	16.6	22.5	19.2	21.2	22.2	23.1	22.5
BDNF	67.1	62.3	73.9	80.5	77.9	51.1	137.6	102.1	51.4	48.3	46.4	87.5	72.4	95.1	56.7	71.9	47.2	108.3	51.7	63.6	48.6	57.5	54.6	68
transcription.factor.MLR1..isoform.CRA_b	21.3	21.5	25.3	23.1	22.5	23.7	23.1	22.1	21.8	18.6	22.9	18.8	23.3	13.9	20.1	18.9	19.7	23.9	20.3	10.3	17.1	19	21.2	15.9
PIM1	27.1	53.5	38	82.3	131.8	42.6	25.5	56.8	38.2	65.9	54.8	34	29.5	42.2	42.1	32.9	41.7	32.9	44.3	42.4	59.2	44.4	61.9	60.3
Siglec.6	44	40.1	39.6	32.9	27.3	29.3	91.8	66.5	27.2	47.7	24.6	53.1	44	29	32.1	55.2	25.5	63.2	31.6	15.2	26.8	25.2	28.1	52.3
PUR8	42.1	42.9	40.3	131.9	57.7	48	34.1	39	44	46.8	48.7	41.7	42.4	40.1	32.7	42.8	48.1	35.5	49.2	59.9	44.7	43.3	44.4	46
RGM.C	28.8	31	71	34.5	42.6	23	77.9	37.3	27.1	28.1	23.8	37.1	24.8	52.6	32.9	29.5	25.2	100.7	25.2	25.1	25.3	28.9	27.6	30.8
COX.2	39.8	40	39.6	90	40	36.8	41.2	39.9	34.4	35.9	34.3	36.9	42.2	38.2	35.6	36.7	43.2	36.9	37.8	29.5	43.2	34.4	36.8	35.2
CD48	30.8	31.8	31.6	51.4	44	27.2	49.5	39.5	26.2	27.2	24.9	43	30	39.8	20	28.8	26.1	39.9	27.5	28.5	28.1	29.8	27.2	39.1
sCD4	38.2	37.8	45.2	51.6	51.9	39.8	42.5	39.2	36.3	35.5	36.4	39.6	41.3	32.6	33.5	36.1	37.6	38.7	37.2	22.9	33.7	33	40	31.1
Coagulation.Factor.V	19.7	20.2	19	26.4	31.2	20.5	17.5	18.5	58.9	20.1	20.8	18.4	19.7	20.9	17.3	19.3	20.3	17.5	19.1	43.3	19.2	23.5	21	20.4
BNP.32	46.2	44.1	45.8	65.7	71.1	48.5	41.3	42.2	45.4	42.4	49.2	41	50.7	31	45.1	42	45.9	38.4	45.8	28	40.8	38.2	46.4	37.9
Galectin.4	24.4	25.2	25	39.1	36.4	25.5	26.9	25.8	23.5	22.3	22.1	25.5	26.8	19.5	22.1	26	25.2	21.6	23.2	19.5	22.8	22.8	26.6	21.9
JAK2	38.2	37.8	35.7	131.8	48.7	49.3	34.4	37.7	43	34.7	53.3	34.7	41.4	28.8	64.7	41.8	51.7	40.4	45.5	46.2	38.5	35.6	39.7	33.7
Apo.E4	41.6	38.3	39	75.8	40.8	37.6	38.7	38.2	36.9	33.6	35.6	37.3	41	27.8	34.6	39.4	35.3	37.1	37.9	27.6	35.3	34.9	40.4	36.6
FGF.6	39.5	42.4	55.3	29.7	35.9	30.9	82.6	61	34.1	33.9	29.3	55.9	44.8	40.2	38.9	44.8	31.3	64.8	28.7	21.7	33.3	30.1	33.8	34.8
Nectin.like.protein.2	21.7	22.5	21.2	42.2	30.4	22.3	21.9	22.8	20.2	19.7	19.9	22	22	21.9	19.7	22.7	20.3	19.6	25.4	18.8	19.6	18.2	21.5	18.6
AIF1	95.8	87.7	66.6	174.2	118.8	77.6	115.6	106.2	86	89.7	75	97.3	78.2	87.4	81.6	86.2	82.5	91.2	88.8	92.8	89	82.8	62.9	89.8
calreticulin	44.5	50.8	45.4	149.1	228.9	42.9	39.5	46.3	57.4	54.3	50.5	50.6	42.1	85.3	41.7	41.6	48.8	49.1	55.7	168.9	53.2	106.2	61.2	58.4
Spondin.1	34.6	36.5	61.5	19.2	26.1	31.6	69.7	51.4	30.6	29.5	26.3	47.9	37.6	33.4	22.3	38.2	29.6	69.2	26.1	17.8	27.9	28.6	32.4	28.4
CRTAM	19.3	21.4	21.9	23.2	44.5	19.2	26.5	21.8	19.2	18.8	22.4	17.9	19.5	19.6	19.6	19.8	20.2	20.7	20.5	18.9	19.6	20.1	21.7	18.2
X4EBP2	47.6	44.3	49.4	25.8	31.9	40.4	72.9	46.7	73.4	37.5	37.8	50.7	41.2	37.4	27.5	47.8	38.9	63.1	34.6	23.2	36.8	35.2	42.6	38.5
PlGF	34.5	37	29.6	59.1	59.8	36.5	25	30.1	33.7	32.8	34.9	31.1	32.3	25.6	25.3	32.2	33.4	23.3	35.9	35.4	32.8	32	36.8	29.5
Dtk	22	25.2	23	40.1	34	25.1	24.3	25.4	23.7	22.9	23.5	23	23	18.7	22.4	22.9	25.2	22.8	25.1	14.6	22.9	20.9	25.4	19.5
PLK.1	29.4	28.7	30.1	42.4	27.2	28.3	36.8	34.2	28.1	25.9	25	30.3	31.1	25.1	21.3	30.3	27	28.4	29.2	17.2	23	24	27.8	24.9
Sorting.nexin.4	22.8	21.8	19.1	45.9	43.4	23.7	39.6	23.5	22.1	21.1	21.6	22.4	23.7	25.7	24.7	24	22.6	24.8	23.2	29.2	22.6	25.3	23.5	24
MBD4	32.1	31.7	40	18.6	30.4	30	75.2	47.7	26.1	27	26.4	31.7	27.8	45	29.2	30.7	26.4	43.5	30	24.1	26.3	31.2	27.4	27.1
ADAM.9	28.6	31.7	28.8	96.7	34.7	31.8	23.1	28.7	30.7	33.6	32	28.1	28.4	24.5	31.4	28.6	32.5	34.6	35	27.5	31.1	29.1	32.4	29
IL.17.RD	24.3	21.7	28	45.4	22.5	25.1	27.2	23.9	22	22.7	21.5	26.3	26.2	19.8	21.3	23.8	23.1	21.1	22.4	15.9	20	20.5	23.2	20.5
SCF.sR	68.9	62.7	50.4	126.7	80.4	47.1	172.7	105.9	53.5	66.8	39.3	111.1	60.8	82.8	59.2	91.4	45.1	110	64.9	70.9	56.5	57.1	42.2	91.4
PDGF.CC	23.2	23.7	21	59.3	49.7	24.6	18.1	22.4	23.6	22.8	26.6	21.4	23.9	17.9	23	23.5	25.5	17.5	26.6	26.9	25.3	34.9	25.1	20.9
carbonic.anhydrase.II	27.8	23.4	23.5	27	29.6	27.9	22.9	23.1	22.6	20.1	24.5	20.6	25.4	17.7	21.4	23	21.4	19.5	22.2	12.1	20.6	18.9	25	17.7
ARP19	23.6	24	25.7	30.8	38.1	26.2	24	23.1	23.3	21.1	23.1	21.6	25.1	18	24.7	21.2	22.4	20.2	21.5	20.1	21.8	21	24.4	18.8
TAK1.TAB1	45.3	50.1	40.2	153.1	245.1	44.7	37.3	45.3	47.5	65	53	47.9	40.6	90.6	49.6	43.9	46.4	46.8	65.4	172.7	52.7	64.2	57.3	66.4
PSA	19.7	39.7	22.6	21.5	14	19.8	24.9	20.4	18.5	19.7	19.8	19.2	21.7	16.4	16	20.6	18.4	19.8	17.9	11.4	20	16.7	18.9	16.1
KPCI	32.2	32.3	35.9	47.4	33.3	27.1	66.3	42.4	26.3	33.1	23.7	35.3	29.4	46.9	29.4	31.4	25.6	49.5	25.1	25.3	27	27.2	26.8	29.5
XEDAR	42.4	42.6	45.6	116.4	68.1	43.4	40	38.4	41	44	44.8	41.3	40.1	43.9	36.4	42.9	41.8	40.9	44.9	54.7	41	41.3	44.7	44.2
IGFBP.6	54.8	52.4	54.6	107.7	68.6	53.9	65.7	64.9	50.7	68.1	47.4	52.3	55.3	44.2	54	56.8	52.2	59.5	54.1	34.7	48	46.1	52.9	50.2
DRAK2	68	77.2	65.3	327.6	307.6	115.3	54	83.4	91.7	89.2	164.8	73	71.5	92.7	137	96	153.6	61.4	148.5	189.7	83.5	78.9	86.9	83.7
ANGL3	23.5	26.2	27	37	49.3	25.2	28.1	23.9	23.1	21.5	24.8	24.7	21.4	27.2	17.5	23.9	24.9	24.1	22.6	23.7	23.8	25.6	26.7	23.8
IL24	44.9	53.5	45.2	47.6	41.6	35.7	137.8	73.5	40.3	40.1	33.7	66.5	50.1	60.3	48.5	52.9	39.7	69.7	35.6	30.6	48.6	42.2	37.8	47
IGFBP.3	66.4	64.1	62.8	170.7	74.5	73.3	58	56.9	64.6	64.4	68.3	60.3	61.5	51.4	60.2	64	69.9	60.4	70.7	43.7	64.5	61.8	71.3	60.4
ATS1	43.8	43	59.7	28.4	39.1	36.7	81.6	69.2	35.2	36.5	30.4	63.1	43	39	44.6	44.6	32	71.1	35.4	18.9	29.9	29	35.2	35.9
ACTH	52.2	53.6	54	90	93.4	58.2	48.6	51	58.4	54.2	54.8	48.5	53.2	38.7	56.3	49.1	55.2	49.9	52.9	36.3	52.5	46.8	53.3	51.3
GFRa.2	62	62.1	59.5	163	102.6	47.8	129.9	93.3	52.1	58.2	42.8	98.4	62	91.4	60.9	64.9	46.3	103.9	54.9	88.8	66.6	65.3	51.7	83.1
Kallikrein.4	25.4	25.8	31.1	20.3	28.2	21.4	56.2	31.6	21.4	23.9	20.9	26.7	23.7	28.2	17.8	26.7	21.3	37.6	22.6	15	19.5	21	23.4	22.8
KYNU	20.8	23.2	25	40.9	45.5	22.5	25.9	21.9	20.6	17.9	20.5	21	21.7	21.2	21	21.8	21.6	21.3	21.5	31.6	25.2	23.2	23.1	18
FGF.8A	25.6	18.9	27.8	22.1	26.6	15.9	31.5	31.2	17.5	15.3	15	19.9	31.4	18.4	19.9	19.1	14.7	41.5	19.5	11.1	13.5	17	17.9	16.8
Somatostatin.28	50.1	52	61	78.6	100.2	55.4	54.6	61.6	51.8	51.2	52.5	49	58.9	50.6	56	52.3	52.4	51.2	52.8	42.5	46.3	45.5	52.9	43.6
BCL2.like.1.protein	24.7	25	24.1	51.5	34.7	27.6	24	24.7	26	22.7	27	23.4	26.8	18.2	26	24.2	24.7	23.3	27.9	17.8	22.4	21.2	24.6	21.2
CAD15	78.6	85.7	75.5	466.6	316.5	89.7	59.8	89.4	93.1	130	118.3	88.1	82.4	181	117.8	82.2	93	85.7	150.2	230.1	104.9	125.4	94.1	129.4
BSSP4	18.3	20.5	17.9	28.1	22	19.5	25.7	21.5	17.1	16	17.7	16.6	19.5	13.5	15.9	18.5	17.1	23.1	19.1	11.6	16.7	16.7	19.3	13.6
EphA1	32.1	32.8	37.2	66.1	51.9	34.2	41.7	33.4	29.9	27.7	32.2	32.3	34	31.7	34.6	32.4	32	34.1	33.4	29.4	31.3	32.7	31.8	30.5
STRATIFIN	42	42.7	47.1	100.5	130	35.6	50.5	37.4	37.1	40.4	36.4	41.6	35.3	61.7	60.8	35.3	34.9	44.2	39.7	105.1	42.1	41.6	43.1	36.2
IL.1F7	47.4	43.3	35.9	126.5	65.3	47.7	45.8	44.3	45.9	45.3	41.2	48.9	41	32	48.1	42.9	60.5	42	52.3	33.8	49	42.9	36.5	53.7
K.ras	22.6	22	21.2	36.6	53.6	22.7	18.5	21.7	21.2	20.1	21.7	21.2	24.3	20.9	20.1	22.5	22.8	17.7	20.8	24.5	20.1	18.5	23.7	21.5
Cadherin.6	49	58.5	44.6	157.7	146.5	48.2	41.9	49.4	48.6	56.1	49.2	54.8	50.4	59.9	49.4	46	45.7	42.8	57.6	113.9	58.7	55.4	59.3	58.6
PAK7	43.7	47.2	40.3	127.5	66.8	31.8	102.4	76.4	43.9	34.9	31.6	68.1	50.2	79.1	39.2	45.8	33.9	71.8	36.3	60.9	62.6	64.4	36.5	56.6
BCAR3	46.6	48.5	45.8	132.3	181.5	45.1	49.1	46.3	47.5	51.4	57.8	45.4	47.9	70.7	49.5	46	50.6	54.1	56.6	117.4	50.1	53.4	54.9	49
X17.beta.HSD.1	39.1	42.6	43.3	201.7	193.8	41.8	31.8	43.2	45.3	65.4	46.2	44.6	35.2	99.8	51.8	39.6	39.6	53.9	68.8	126.2	52.8	65.5	49.2	68.8
ASGR1	21.6	20.2	21.6	23.1	26.4	20.1	35.2	24.7	17.9	16.7	18	22.2	22.9	20.1	18.4	21.8	18.1	21.7	17.5	11.8	17.2	17	20.6	16.1
GRB2.related.adapter.protein.2	34.5	34.7	40.5	80.7	91	33.3	32.8	33.3	32.1	35.5	34.2	33.3	32.7	35.6	36.2	32.6	35.3	34.3	36.3	64	34.1	33	35.6	35.6
Apo.E2	542.1	601.7	554.7	205.2	399.1	403.5	428.5	370.6	469.3	413.2	337	475.5	455.2	310.5	225.3	469.8	213.1	349.8	284.1	250.5	335.6	417.8	355.7	384.6
Calcineurin.B.a	117.9	133	105.5	824.4	501.4	112	97.3	124.9	126.7	192.4	139.5	147.5	100	311.3	149.7	113.2	109.8	134.8	215.8	537.9	151.9	189.8	146.5	203.2
Lamin.B1	23.2	22.8	24.3	42.7	44.1	18.4	31.9	30.1	19.7	19.2	18	24.3	23.8	23.6	22.2	26.5	19.9	24.2	25.8	21.3	18.9	21.8	22.7	28.7
SCGF.alpha	26.8	27.9	28.6	47.1	44.5	26.9	29.7	27.1	26.5	23.4	26	24.5	27.2	24.8	26.5	26.5	26.6	25.1	27.5	20.6	24.3	23.7	27.8	23.3
Survivin	31.9	33.3	29.2	55.6	46.7	34	31.9	31.6	31.8	29	32.3	31.7	32.8	22.4	17.3	31.7	31.8	29	34.8	21.7	28.1	27.3	32.7	27.9
IL.23.R	29.2	29.5	29.2	35	76.4	24.1	33.4	29.2	27.8	26.1	24.7	26.3	30.1	25.1	31.2	27.4	24.5	31.7	28.5	24.1	28	30.2	28.3	27.9
IL.2.sRa	42.5	47.7	39.6	128.3	155	43.4	51.6	51	45.8	43.8	44.2	67.9	45.5	42.5	41.5	45.1	43.9	94.5	46.2	70.6	60.5	54.5	49	46.5
LAG.3	12.6	13.3	21.2	19.3	16.7	12	20.9	15.6	11.9	10.7	12.4	15	14.4	12.6	12.6	12.6	14.2	19.7	11.7	7.9	12	10.2	12	10.5
Endocan	39.6	40.2	38.5	89.7	100.2	40.2	31	38.5	83.7	38.9	44	35.4	39.9	40.4	91.5	36.5	39.1	31.5	42.6	63.9	37.8	38.4	41.4	37.5
ENTP5	54	57	63.9	126.8	63.9	54.6	104.2	65	50.1	60.4	52.7	62.6	55.6	59.9	46.2	56.4	51.7	78.2	56.3	49.1	51.2	48.4	55.7	54.4
CAMK1D	53.6	57.5	52.7	143.8	72.8	53.4	53.6	54.6	52.5	64.7	50.4	53.6	52.8	56.2	47.7	50.9	49.9	48.9	55.6	39.8	59.6	46.5	51.2	50.8
TAJ	19.5	19.9	19.1	33.7	51.1	21.4	19.8	20.3	20.3	19.1	21.4	19.5	22	18.1	19	18.9	21	18.7	20.6	18	19.8	18.9	21.7	17.9
BMP.14	40.8	35.5	35.2	148.4	26.8	34.2	38.2	34	33.3	35.7	31.4	41.1	37	28.4	29.8	43	35.2	38.5	39	43.8	32.8	41.8	34.3	45.9
FGF.5	35	35.8	42.1	103.3	54.3	35.5	40.9	37.3	35.3	38.7	36.2	36	34.1	36	36	33.6	36.5	43.5	38.4	38.9	34.4	36.1	33.8	36.4
IL.17D	58.3	53.9	55.3	128.8	37.8	52.5	67.2	62.8	47.8	55.4	43.8	52.1	58.3	42.1	47.1	54	47.4	63.2	48.6	30.8	48.2	41.6	53.7	51.1
TrkC	31.4	33	36.1	40.6	44.9	21.6	88.1	61.2	23.9	27.8	18.4	54.7	31.5	50.8	29.4	36.7	19.7	60.6	27.8	26.9	22.4	27.7	25.3	37.4
DSC3	24.4	26.7	29.7	18.7	41.5	24.1	27.8	50	23.8	22.6	24.1	23.1	28.5	21.2	24.6	24	22.5	31.2	22.3	18.5	22	20.1	24.6	18.8
DMP1	23.5	21.5	25.7	51.5	40.7	22.9	24.8	24.4	22.5	18.9	22.4	25	23.4	25.5	22.1	20.8	22.2	20.2	22.6	26.7	20	22.9	22.3	20.9
GSK.3.alpha.beta	29.3	29.6	27	63.8	59.1	30.9	32.8	30.2	28.1	27.1	26.6	27	28.7	29.4	26.4	28.8	26.7	38.9	28.5	24.4	31	29.6	29.8	28.4
B7.H1	49.1	24.1	26.8	37.5	42	23.4	78.5	23.2	23.9	18.1	22.4	41.8	32.3	19.8	22.4	26.5	20	106.5	20.3	14.6	17.8	17	24.4	24.3
PDK1	24.4	25.4	19.7	63.4	61.9	23.6	20.8	24.4	26.1	25.4	27	24.4	23.2	22.4	19.9	23	23.6	25.3	28.1	31.1	28.6	22.7	27.6	25.2
PCSK7	46	45.4	50.2	91.1	54.4	49.6	70.5	62.1	46.5	44.6	38.7	53.8	47.5	38	43	52.6	43.8	56.7	43.2	26.9	42	36.3	41.4	63.6
LRRT3	20.6	22.3	30.3	18	16.7	18	51.9	27.5	17.6	19.6	17.7	25.3	22.2	20.8	18.5	23.7	18.9	30	17.9	10.8	14.5	15.6	19.9	14.7
RANK	38	36.3	40.3	99.8	68.3	35.5	44.7	40	32.7	41.1	36.3	36.7	38.4	31.5	38.2	36	34.8	37	39.4	51.5	36.8	33.4	36.6	38.7
IL.6	20.4	21	44.6	26.9	49.2	18.3	38.3	24.8	18.6	19	17.8	22.9	27.7	23.9	26.6	21.8	17.4	39	17.5	23.3	23.1	21.6	18.1	21.1
CHST2	54.4	43.2	34.5	69.7	32.7	23.4	113.3	100.2	26.4	52.7	20.6	71.1	46.4	42.4	32.4	52.7	19.1	78.1	29.4	23.7	31.7	29	24.1	92.8
sE.Selectin	49.9	53.9	50.2	122.3	68.9	47.7	51.3	56	47.6	45.3	46.1	54.4	52.2	42.9	40.8	51.3	46.7	46.2	48.8	50.1	45.4	44.6	49.1	47.2
IL.12.Rb1	42.5	43.8	44.6	94.3	60.4	45.4	58.4	46.1	42.2	41.8	43.6	42.7	43.9	36.6	39.3	45.2	44.6	41	44.7	27.9	41.2	39.9	44.6	42.4
CXCL16..soluble	63.3	68.8	59.9	159.5	98.3	60.9	84.8	75.8	59.4	86.5	58.3	69.5	70.7	57.8	58.8	60.4	59.2	60.8	68.7	65.4	54.9	52.7	65.8	57.3
AURKB	54.6	51.3	49.3	157.5	46.1	54.1	71.5	61.1	47	53.8	48.9	59.3	56	40.3	47.3	54.9	48.9	58.2	57.3	43.3	52.8	43.7	49.1	52.7
MED.1	25.6	28.1	28.6	41.4	47.7	22.4	45.9	33.9	21.3	20.2	23.1	25.6	26.3	37.7	23.1	25.9	23.3	41.8	22.7	20.9	20.4	25.1	23.7	21.3
RGMA	71.4	72.3	64.6	166	135.3	72.8	55.4	62.7	69.9	73.4	74.4	66.2	65.5	52.6	57.9	67	70.9	52.7	77.3	57.3	66.4	65	79.2	66.8
KI2L4	24.7	27	34.7	52.1	46.2	24.5	37.1	27.6	24.3	24.1	24.2	25	26.2	25.6	30.7	24.2	23.8	35.2	25.3	22.4	25.4	22.8	27.2	21.7
ARGI1	57.6	54.6	52.4	160.7	54.8	59	58	52.3	53.2	55.5	54	55.9	54.1	39.9	48.8	55.2	55.7	54.1	60.2	35.6	53.8	46.7	52.9	52.2
ABL1	44	41.9	44.4	47.1	32.6	28.1	88.3	68.3	32.6	40.1	25.8	56	48.7	45.9	37.2	47	26.9	54.3	26	21.4	24.6	27.1	34.3	33.8
KPCT	53.6	55	53.1	135.5	100.1	52.4	60.9	51.3	53	53.8	50.9	55.3	47.8	62.2	34.8	51.5	51.3	51.4	53.5	65.6	51.1	51.8	54.7	54.2
HAI.1	40	40.6	40.7	94.9	59.9	45.7	41.4	38.3	37.1	37.7	42.9	39.1	40.8	30.8	36	38.7	41.8	39.9	39.9	24.9	38.8	35.2	41.4	35.5
KI3L2	21.3	23.7	23.9	20.2	51	20.5	32.5	23.6	21	17.7	20.4	19.7	23	22.5	18.3	18.9	19.1	25.5	21.1	19	18.9	19.5	23	17.9
sLeptin.R	26.9	25.4	24.9	84.4	45.9	28.1	21.4	24.1	27.2	25.7	27.8	23.4	27.9	20.8	25.1	25.1	25.5	25.2	29.8	34.1	24.6	25.6	26.7	27.5
GHC2	26	28.5	34	51.5	99.9	26.3	29.1	25.6	26.5	26.6	28.2	26.4	26.8	35.2	25.3	24.9	26	28.3	27.5	57.1	26.5	27	30	28.8
Ck.b.8.1	25.4	24.9	24.5	71.5	41.8	27.7	22.6	26.1	25.6	24	26	25.5	27.6	24.4	25.6	24.4	26.8	19.9	27.6	22.7	23.7	22.5	27.2	23.1
Tropomyosin.2	39.5	38.5	35.2	120.4	47.5	42	33.3	37.8	38	36.4	40.8	37.4	37.7	27.3	38.2	40.3	39.5	28.8	46.8	30.4	39.5	33.7	39.4	33.9
CAMK2D	29.9	29.6	30.9	91.6	74.6	26.1	38.2	31.6	26.3	30.2	26.3	26.8	30.5	42.1	28.3	37.6	27.4	42.5	29.5	39.5	26.9	36.8	29.3	27.4
Glutamate.carboxypeptidase	71.3	62.6	60.6	244	77.1	64.4	84.1	81.6	58.6	69.6	58.5	69.5	71.3	74.1	55.9	70.4	59.9	69.7	77.6	68.7	71.2	66.5	58.2	79.9
hnRNP.A.B	27.7	30	30.9	85	37.8	27.2	27.5	28.7	27.7	26.8	29	28.3	29.3	22.3	28	27.5	28.1	25.8	35	20.3	31.6	25.1	28.7	23.5
BAFF	17.2	17.5	12.2	51.8	41.9	15.6	12.4	15.6	16.1	14	17	14.3	16.6	13.9	30	14.9	16.8	14.2	16.9	22.3	16.8	14.6	16	15.6
Coagulation.Factor.VII	45.4	42	39	136.2	52.7	36.8	64.5	50.9	36.9	50.4	37.8	44.4	43.1	38.4	48	46.6	34.6	61.8	41.9	36.4	36.7	35.4	37.2	46.5
IL.13	57.5	60.1	54	137.4	130.4	63.7	48.7	54	58.5	59.2	62.2	51.9	57.3	42.5	53.7	58.6	60.2	47	63.6	60.9	57.2	52.6	61	53.6
kallikrein.14	109.7	121.8	103.3	751.8	428.1	111.7	87.2	119.8	115.3	166.6	140.5	123.7	96.5	250.2	129	107.9	106.9	114.7	201.4	426.1	138	159.8	133.3	170.4
ARI3A	63.4	67.7	80.5	17.4	35.3	70.5	183.9	116.2	61.2	56.3	60.4	60	62.4	50.4	61.3	62.9	63.7	85.3	56.2	29	57.1	54	65.9	55.4
Gelsolin	18	17.6	19	30.1	44.7	18.2	17.2	17.7	17.5	16.4	17.8	15.8	19.3	13.3	17.4	17.6	16.4	16.6	16.7	16.9	15.3	18.5	18.1	16.6
IL.6.sRa	42.7	40.6	44.2	57.6	35.4	28.7	109.5	59.8	29.9	48.1	25	50.8	45.4	28.4	39.9	47.6	24.8	66.4	28.6	27.9	29.1	26.3	33.2	44.7
MMP.10	31.6	32.6	29.6	76	98.5	26.2	40.8	35.2	28.2	27.3	27.7	27.6	30.3	52.6	27.2	26.9	25.3	29.8	28.1	70.7	26.3	39.5	32.6	31
Cathepsin.A	38.2	42.1	38	105.2	31.6	38.3	75.5	41.2	35.7	34.6	34.1	41.3	42.9	24.4	33.5	36.3	35.4	71.5	36.3	30.1	40.8	29.7	38.9	32.5
IL.34	26.2	25.8	25	53.4	40.9	27.1	22.8	26.3	25.1	24	24.9	24	25.6	16.8	23.3	22.7	24.1	21.8	26.5	19.7	23	21.2	26.7	19.5
ANP	28.5	31.2	29.2	71	73.7	28.1	41.9	35.9	31.3	26.7	26.7	35.2	27.6	39.1	32.1	30.1	27.8	34.9	28.6	37.4	28.2	31.3	31.1	30.8
PPIE	16.8	15.5	19	31.8	25.3	16.9	16.4	20.6	15.3	15.4	15.1	17.6	17.1	14.2	15.3	14.6	13.7	17.3	17.6	11.4	13.8	12.1	17.2	11.3
Activated.Protein.C	27.7	24.9	21.4	57.7	90.2	25.5	19.7	22.4	22.8	27.9	26.9	24.4	21.3	28.4	23	23.7	24.7	20.5	27.8	38	25.8	25.1	25.9	29.7
IDE	35.3	39.1	33.6	119.4	51.5	38.1	34.1	38.8	38.1	36.1	36.3	42.4	38.6	24.9	41.9	34.6	36.3	31.6	40.7	22.8	33	53.2	34	32
KIF23	24.3	19.9	92.7	12.5	32.3	19.2	68	25.9	19.4	17.5	17.7	25.7	19.4	32	52.8	19.5	16.2	84.3	18.7	14	18.9	18.4	19.7	19.3
P.Selectin	33.1	26.8	24.7	43.9	29	20.1	53.7	45.2	21	20.7	18.3	29.9	41.5	20.6	19.7	30.3	16.7	59.4	19.9	14.2	18.5	18.3	19.7	25.2
CD226	36.5	43.5	53.1	109.9	105.3	35.8	46.4	40.8	35.9	36.4	38.3	46.2	37.9	49.6	43.1	35.1	34.1	56.1	40.3	63.9	37.6	41	36.8	39.3
STK16	76.2	71.8	76.7	137.9	65.6	46.2	48.8	253.3	70	53.8	50.1	98.3	100.9	52.6	117.7	100.1	74.5	48.6	54	54	66.6	56.8	49.1	83
UB2L3	32.1	38.4	52.7	19.2	33.6	29.4	133.7	75.1	28.8	25.2	28.7	43.2	32.3	48.7	43.8	34.6	29	76.5	30.5	27.4	32.4	38.2	31	33.2
Histone.H2A.z	8.8	8.9	8.9	12.2	7	8.9	9.7	10.7	8.7	7.3	7.9	8.6	8.5	5.5	5.1	8.2	7.7	7.3	8.9	3.8	6.2	6	8.4	5.5
MP2K4	32.2	29.8	29.2	110.3	79.5	32.9	25.7	32.3	37.7	35.7	32.2	27.9	32.1	33.9	57.2	34	27.1	27	33.7	45	30.3	31.1	37	27.6
Flt.3	29	28	27.4	123.5	44.7	30.9	27.8	29	28	31.8	26.7	28.5	29.3	32.3	28.1	27.2	28.8	24	37.2	39	28.6	37.2	29.8	31.5
MO2R1	18.4	20.3	20.5	39.3	56.7	18.5	18.4	18.9	18.9	17.9	19.4	17	20.7	19.6	19.3	19.3	23.2	15.1	21	18.2	21.1	16.1	21	18.2
IFN.g.R1	29.4	24.5	21.9	47.2	50.5	25.2	28.3	28.3	24.5	23.8	24.4	22	26.9	20	24.1	28.8	24.9	24.2	24.7	19.8	20.5	21.5	24.1	19.4
B7	44.4	43.3	40.3	118.1	57.7	39.7	45.4	47.7	40.4	51.4	39	43.7	43	30.2	36	40.7	41.5	40.1	43.3	29.8	39.1	33.7	40.9	42.7
NR1D1	20.7	21.3	23.7	60.1	52.7	21.5	22.2	23.2	26.4	23.8	21.7	20	22.4	23.8	30.7	21.7	20.4	24.5	23.6	22.2	19.5	21.6	23.8	18.9
PDE4D	23.6	25.5	19.7	72.1	111.4	18.5	22.7	23.9	22.7	28	20.2	23.9	20.6	43.4	27.2	22.3	20	32.7	26.2	45.1	27.6	29.9	25	31
IL.2.sRg	24.2	27.5	25.9	45.4	51.1	26.9	33.6	28.5	22.7	21.6	22.9	25.4	26.2	28.7	17.6	30.2	23.1	24.7	25.1	19.5	21.2	21.7	26.8	20.5
GDF2	25.2	28.6	34	82.7	61.4	24.4	25.2	29.1	26.7	22.2	27.3	26.6	26.6	29.4	42.5	22.4	26.1	23.1	26.5	37.3	26.4	25.5	28.3	28.4
CAMK2B	35.5	36	47.5	46.3	43.4	27.7	92.5	55	28.5	30.1	24.3	46.2	35.6	36.5	40.6	39.5	24.5	66.1	28.1	26.5	24.8	27.6	30	30.8
HMGR	16	18.8	19.5	44.1	40.7	19.8	17.2	18.3	18.3	14.7	18.9	16.4	18.7	18.8	17.4	17.7	21.3	15.1	18.4	16.7	15.9	17.8	19.1	16.2
CNTN2	57.6	56.2	59.3	116.4	53.1	46.4	134.8	111.6	49.3	59.9	41.3	77.1	68.7	74.7	44.1	66.6	47.5	88.5	42.3	32.7	49.9	42.3	45.8	64.8
COLEC12	41.7	41	34.9	197.3	143.5	41.2	30.8	37.8	43.2	55.4	43.3	40.9	37.4	60.8	44.8	38.2	38	39.1	55.9	97.9	47.2	55.3	45.7	55.3
Livin.B	16	23.1	16	15.8	14.9	15.9	33.8	18.9	14.1	12.3	14.8	17.3	16.3	12.1	13	16	12.5	15.7	13.4	8.9	14.1	14.1	14.6	12.3
TNF.a	23.9	24.6	25.3	50.6	42.6	22.9	22.2	36.5	23.9	23.4	23.9	24.5	25.8	20.6	21.2	22.6	23.5	27.6	21.9	16	21.1	22.2	22.5	17.9
FST	20.5	19.8	22.2	65.8	30.1	19.8	26.9	24.3	17.5	17.1	18	21.4	21.7	24.9	18.3	20.8	18.6	21.5	22	19.9	20.5	19.5	19.9	18.8
CD30.Ligand	34.7	33.4	35.6	104.6	66.8	34.7	45	41.8	32.4	29.2	31.2	37.7	36.3	38.4	34.3	38	34.5	38.3	32.6	36.7	35.5	34.4	33.4	35.5
IL.15.Ra	35.3	37.2	39	110.2	53.8	35	42.2	39.2	33.9	30.5	34	34.9	36.7	39.9	28.8	33.8	31.6	38.8	44.2	39.1	32.5	32.6	34.5	29.9
GITR	28.6	29.8	29.9	51.1	71.1	27.8	42.9	27.5	27.7	26.2	27.5	27.3	26.7	24	29.1	24.9	28.4	33.1	28.2	31.6	26.8	25.5	27.6	24.6
VEGF.sR2	68.2	225.2	66.6	145.2	253.4	60.1	89.6	64.2	64.8	70.6	67.6	68.4	60.7	95.8	70.9	58.2	61.2	133.8	73.6	193.2	68.3	93.8	71.8	77.4
NovH	34.5	32.8	30.5	80.7	58.8	29.9	51	39.5	28.7	34.9	25.6	38.4	34.4	31.7	24.6	42.1	29.5	35.5	41.6	19.3	29.2	26.6	28.1	29.2
complement.factor.H.related.5	32.3	37.2	31.6	136.1	164.8	30.4	29.2	32.9	32.7	39	36.2	32.8	29.8	57.3	41	34.2	33	35.7	42.2	90.4	37.3	45.4	41.3	45
H6ST1	16.1	17.5	20.3	46.4	27.2	17.6	19.4	19.2	16.7	16.1	16.4	19.5	16.3	16.1	13.4	17.4	16.1	16.5	18.3	12.9	16.9	15.6	18.1	13.9
GNS	29.3	35.9	50.4	66.6	100.8	27.1	56.4	39.3	27.5	30.4	26.4	35.5	28.2	42.9	40	31.9	27.1	59.6	30.8	38.6	33.6	31.3	31.2	38.8
IL.7.Ra	19.2	22.5	19.3	38.6	77.4	21.3	23	19.9	21.7	21	21.3	20.3	20.5	25.1	19.3	19.8	20.7	19.3	24.8	22.1	19.9	21.2	23.4	20.5
HSP70.protein.8	20.7	97.4	21.6	4.9	9.5	19.9	19.8	18.9	22.1	18.7	19	17.2	21.5	16	21.2	18.9	17	17.5	23.2	8.4	28.8	18.9	20.5	17.6
Plasmin	32.3	32.4	33.4	135	58	27.2	45.2	44.4	31.6	28.9	27	35.2	34.6	43.6	28.5	35.1	28	38	32.6	38.3	33.8	63.9	29.7	34.4
Layilin	29	31.7	31.2	93.4	81.8	31.3	29.1	34.9	29	25.7	29.3	27.3	31.5	46.7	34.5	29.8	30.4	27	32.3	34.8	28.8	33.3	33.1	28.9
PTP.1C	38.8	43	44	76.9	54	27.8	110.9	74.3	29.8	39.1	23.3	68.4	43.3	54.6	43.4	47.3	24.8	79	27.3	28.8	26.4	26.6	29.8	37.3
RBM39	27	31	30.1	33.8	28.6	19.9	87.3	46.9	18	24.6	14.3	42.6	26.2	31.8	17.4	38.6	14.9	45.4	26	18.4	19.2	18.9	18.9	29
RASA1	54.6	59.5	54.8	235.3	93.7	56.1	58.2	64.2	58.8	52.2	52.1	65	66.6	72.8	45.9	63.3	55.6	51.2	61.2	45.9	74.6	54.8	55.9	62.2
Chymase	29.5	29.6	63.7	85.1	69	26.9	32.5	39.2	28.2	29.3	24.8	30.5	30.1	28.1	25.3	41.3	25.2	37	32.2	38.5	33.8	27.1	32.7	46.9
Thymidine.kinase	40.5	31.1	31.6	79.7	38.1	41.4	28.9	34.4	27.5	28.1	29.1	29.6	34.3	19.8	26.8	30.4	30.6	28.2	33.4	19.7	27.5	26	35.2	23.5
IL.19	14.8	15.9	11.5	68.4	16.8	18.5	12.9	15.6	16.5	16.4	17.4	14.3	16.3	8.7	16.6	14.6	15.7	14.3	17.2	14.8	14.7	15	18	14.1
MMP.17	36.7	45.1	34.2	149.7	101.6	32.6	89	52.8	31.8	36.1	30.7	40.5	35.4	99	33.5	42.5	32	55.8	38.5	67.8	38.5	55.3	37	41.9
Mesothelin	31.9	36.1	40	9.4	20.3	39.8	119.3	77.2	29.5	29.1	30.8	44.3	29.5	30.1	26.7	30.2	31.9	54.1	29.5	20.3	30.8	30.5	31.8	29.8
SE6L2	40.6	45.5	62	16.6	30.3	41.9	151.5	94.3	39.1	36.5	40.2	42.3	38.7	40.6	41.2	41.1	43.6	63.7	41.6	27.7	42.1	40.4	40.3	39.8
Lymphotactin	33.4	35.9	28.1	72.5	44.9	19.5	79	56.3	22.5	22.3	18.9	55	34.6	33.4	28.2	39.7	20.4	52.2	22.6	21	24	23.5	26.6	42.1
CBX5	20.7	21.5	23.2	64.9	34.8	20.6	21.1	24.3	19.9	18.4	20	21.2	22.8	18.2	20.5	20.4	19.6	19.8	21.7	16.5	17.3	20.9	20.8	16.6
SPTA2	16.1	16.7	20.5	31	42	18.4	19.6	17	15	14.5	16.6	15.7	17.4	13.5	15.5	15.5	16.4	16.7	16.5	16.2	13	13.7	16.8	12.3
GREM1	69.3	74.1	76.1	82.8	74.5	39.2	258.5	154.4	52.1	109.2	30.4	138.6	76.9	90.9	63.1	83.6	38.3	151.7	36.2	35.1	36.4	35.4	47.9	59.5
KI3S1	22.4	25.4	24.9	53.6	73.9	24	23.3	24.3	22.6	21.8	23.7	21.3	25.8	21.4	21	22.1	24.5	23.7	24.7	24.5	21.1	22	26.6	19.1
Cytidylate.kinase	74.2	81.8	70.6	442.3	352.2	68.4	76.6	83.8	78.3	100.3	79.6	86.2	69	133.7	78.3	73	68.5	81.8	104.1	240.7	121	112.4	86.9	113.1
Cadherin.12	23.4	30.6	30.7	62.7	135.1	23.6	32.2	27.9	27.1	26.2	25.4	22.3	21.5	50.6	32.9	22.9	24.5	32.9	27.8	46.8	28.2	34	32.3	28.5
sICAM.3	42.4	65	38.2	179.9	118.7	32.5	109.8	82.2	37.7	30.1	29.9	208	37	46.6	36.6	42.1	30.4	85.2	41.1	49.6	29.6	32.8	36.4	84.8
uPA	64.7	80.4	56.8	165.2	68.4	42.2	234.3	163.1	43.5	73.1	37.4	106.6	76.4	83.4	56.5	95.8	42.4	139.2	58.3	46.7	60.4	42.6	46.4	100.1
Soggy.1	68.5	74.4	59.5	478.7	346.6	68.4	51.7	74.7	71.7	96.7	82.6	74.2	59.3	134.2	87	67.5	67	66.1	118.7	291.2	78.1	97.8	79.8	100.4
Prolactin.Receptor	36.7	42.6	42.3	166.9	118.9	34	32.1	39.4	39	42.7	42.3	41.5	34.3	47.5	47.3	40.9	36	37.6	51.5	51.8	36	42.2	43.1	42.8
IL.1.R.AcP	55.7	58.4	47.8	276.8	104.9	57.7	56.9	58.7	55.9	53.9	53.7	59.2	57.8	54.9	47.9	55.5	53.7	50.8	70	87.5	53	55.6	58.6	78
HINT1	39.1	43.8	53.3	14.5	25	35.6	138.5	88.9	48.3	34.9	32.9	38.6	37.5	33.3	41.7	36.5	36.3	70.3	32.9	21.3	34.4	34.2	37.1	38.6
PCI	41.8	43.2	41.5	172.6	69.2	41.4	61.5	44.6	38.1	39.9	42.3	40.9	37.7	37.9	41.7	38.7	40.9	64.3	47	48.3	36.8	37.4	38.9	41.4
FGFR.3	29.8	32.2	32.1	141.4	89.1	34	26.6	33	31.6	32.9	41.1	30.5	31.7	27.8	41.2	31.1	38.2	24.7	39.5	57.9	28.1	29.1	30.6	27.4
PAFAH	33.9	41.9	32.5	195.7	152.6	37.2	27.4	35	38.6	36.9	46.5	33.2	32.7	46.7	38.2	33.6	35.1	32.6	47.6	103.3	36.3	71	42.7	40.1
FGF.8B	35.8	36.4	34.2	142.7	74.1	30.9	52.5	44.8	31.9	33.4	33.9	37.8	35.6	41.1	30.2	40.1	32.7	35.1	55.6	30.2	30.9	29.4	35.1	42.7
IL.18.BPa	21.6	21.4	19	83.8	50.8	22.1	15.3	20.5	22.1	18.8	25.1	18.8	22.5	16.4	23.2	19.9	22.5	16.1	25.4	22.3	19.6	18.5	22.1	19.9
Trypsin	203472	50858.2	191591	55520	2946	226227	1610	191662	90137.3	13837.2	17088.3	141884	207218	107623	33300.7	90839.5	136903	902.2	19311.3	689.3	32276.1	2728	255746	77745
OX2G	24.2	28.5	24.7	110.7	94.8	27.6	23.1	25	26.4	27.5	27.3	26.3	25.2	42.5	23.2	24.9	27.6	23	30.1	50.2	21.9	27.3	29.1	24.7
Endothelin.converting.enzyme.1	34.3	39.3	32.5	199.7	146.7	39.1	28.6	37.3	40.5	47.9	47.5	38.7	33.1	53.6	37.7	36	41.2	32.4	57.6	66.4	41.8	44.6	41.9	46.9
GDF.9	70.2	298	102.6	103.4	113.7	77.6	67.8	69.2	70.9	71.9	71.1	75.9	69.4	79.2	64.2	70.3	71.3	70	73.9	88.3	68.4	71.5	71.8	68.6
CBG	20.4	20.4	27	35.5	79.2	21.1	19.4	20.3	20.9	19.4	20.5	18.1	20.7	16.3	24	20.2	18.9	22.4	21.1	17.3	18.3	18.3	22.8	15.9
KLRF1	20.5	24.1	23.2	61.3	81.7	21.6	22.6	22.2	19.9	23.2	21.9	19.6	22.3	20.9	19.7	21.3	23.6	19.5	23.5	30.6	19.6	21.5	24.8	18.6
MSP.R	47.5	46	47.3	149.9	94.1	50.6	48.2	49	44.4	49.3	46.9	46.7	50	33.6	39.4	46.6	45	38.6	49.9	27	41.2	37.4	49.1	41.2
DcR3	20.5	23.2	22.6	49.9	71.7	20.5	24.5	22.3	19.9	19.4	21.2	20.2	21.6	20.8	16.6	20.2	20.5	26.4	22.3	20.2	17.1	18.9	21.3	18.4
PH	29.6	33.4	29.2	131.4	93.3	34	24.9	29.8	30.7	30	33.5	29.4	29.7	31.5	30.1	30.4	32	25.3	34.9	38.2	38.5	30.3	33.2	35.5
SREC.II	19.8	22.8	19	79.4	95.3	22.1	19.9	20.8	23.1	25.1	24.1	20.8	20.2	25.9	20.7	21.3	21.4	19.4	28.5	35.4	21.2	23.4	23.2	24.4
VEGF	30.2	32.2	27.4	118.9	157.4	28.8	26.5	32.2	30.2	35.4	31.1	31.9	29.8	40.8	28.7	28.3	27.4	28.6	39.4	73.1	31.2	33.2	36.3	37
JAML1	30.6	31.6	30.3	113.5	73.7	30	27.7	32	29.2	28.7	31.3	29.5	32.4	21.8	29.7	31	29	25.3	32.6	26.6	28.5	26.5	34.6	29.3
Aurora.kinase.A	66.9	67.9	55.3	202.3	206.9	67.4	51.7	73.2	63	63.6	66.4	58.5	61.2	53.4	61.3	62.5	64.2	53.6	73.8	62.2	61.5	59.2	73.8	60
IGF.I	44	50.3	42.1	218	130.8	40.4	61.9	55.4	41.4	39.8	40.1	45.4	46.2	69.8	39.2	48.3	42.5	61.1	55.9	59.4	48.7	62.6	44.6	45
Cadherin.2	34.3	40.4	29.7	121.2	161.5	35.1	31.6	35.2	32.6	37.4	36.5	31.6	28.3	49	28.5	31	29	31	42.3	45.2	61.6	37	42.3	36.5
MATN3	24.4	27.8	31.9	117.5	53.9	27.7	38	28.6	22.6	24.7	25.4	26.3	29.1	30.7	23.3	25.2	23.8	25.4	29.7	39.1	25.5	25.1	27.6	23.5
TGF.b.R.II	27.7	30.4	28.1	115.6	76.8	31.5	23.2	26.6	28	28.8	34.7	26.7	28.7	20.9	28.6	28.3	30.9	22	32.9	30.8	27.3	25.6	30	24.8
DEAD.box.protein.19B	31.6	37.1	30.7	119.1	135.3	35	26.1	36	36.3	34.9	34.8	30.3	34.5	31.2	32.3	32.4	34.9	23.9	39.5	45.9	38.8	38.7	39.7	36.8
Clusterin	19.2	20.6	20.5	110.7	31.6	20.5	21.9	22.8	18.6	17.2	19.3	20.6	20	29.2	17.9	18.9	18.6	19	25.2	22.5	18.1	23.5	20.6	19.8
Granzyme.H	19.9	23.6	19.3	86.7	37.8	19.7	35.4	25.9	19.1	20.1	18.2	22.4	20.2	18.7	17.1	25.8	19.7	35.7	19.8	17.6	20.9	18.4	18.1	17.9
HNRPQ	39.5	40.3	45.6	159	38.5	42.3	75.5	44	37.3	40.1	38.1	41.7	42.2	24	37.4	39.7	36.3	42.3	49.3	23.2	40.1	31.4	43.4	30.7
IL.12	37.1	42.6	39	209.7	107.1	42.2	43.6	42.9	37	43.8	45.5	40	38.6	43.2	41.7	39.5	52.2	35.3	58.5	50.9	40.8	34.9	41.2	38.6
IL.3	75.7	79.6	72.8	278.4	288.1	79.2	58	78.6	71.5	79.7	73	71.7	71.3	67.4	75.9	72.1	71.9	63	81.7	121.8	77.7	71.2	88.7	66.4
RAP	30.6	35.3	29.6	113.2	183.4	26	26.4	32.1	29.7	32.4	26.9	29.4	30.1	43.2	28	29.4	23.9	26.4	40.5	91.8	28.2	33.7	38.4	36.2
Leptin	26	35	28	91.8	189.2	27.7	25.2	30.2	27.9	35.7	35.8	29.5	27.2	41.5	27.6	27.6	31.8	27	36.3	59.4	27.9	33.2	37.6	32
JAG2	23	24.3	21.9	92.7	58.6	24.4	25.9	24.3	22.8	21.5	24.1	23.5	22.3	18.5	20.4	22.7	23.9	21.6	27.3	23.9	21.9	19.6	24.1	21.3
Tropomyosin.1.alpha.chain	42.1	44.5	43.1	211.2	81.7	43.9	37.9	45.6	39.8	43.7	44.4	41.1	46.2	31.1	41.8	41.4	41.8	36.9	52.1	38.4	43.3	37.2	43.2	35.9
SLAF6	16.8	19.6	16.4	43.3	61.6	18.2	16.9	17.8	17.8	16.6	17.2	16.7	17	11.9	14.4	17.7	16.4	14.4	19.5	14.8	14.6	14.3	18.9	14.8
P.Cadherin	86.8	70.2	63.1	490.4	68.3	57.7	74.6	56.7	91.4	66.5	56	111.5	66.4	47.4	54.6	71.1	56.3	91.8	83.3	91.8	69.9	102.1	63.8	70.4
CD30	22.9	26.9	23.5	140	89.5	24.5	24.4	27.2	22.5	21.2	21.7	25.6	24.4	45.6	23.5	22	21.2	21.8	34	48.9	23	31.8	26.3	26.5
TMA	36.2	36.9	34.2	184.7	96.6	36	42.4	35.3	36	34.1	34.2	37.3	33.5	43.8	34.4	35.8	34.2	32.4	44.4	47.9	33.5	36.6	38.7	36.8
Semaphorin.3E	18.3	22	18.8	59.4	95.8	19	17.4	18.6	19.6	19.9	20.6	17.6	21	15.6	19	20.3	20.7	15.4	21.6	28.6	17.7	18.4	22.8	19
BRF.1	41.4	44.8	42.1	201.1	108.2	40.8	39.7	41.2	40.4	41	42.2	42.1	41.4	38.8	41.8	37.9	40.7	37	47.6	47.2	38.4	40.1	43.3	38.7
IL22RA1	37.2	49.7	59.5	133.6	211.9	33.3	109.1	54.3	35.5	39.1	30.4	44.3	33.7	56.8	49.8	46.4	39.7	72.5	39.9	74.3	49.4	42.2	47.7	77.2
MCP.1	20.6	24.5	26.6	16.7	30.1	19	91.1	43.1	17.5	17.9	19.5	17.7	19.5	18.2	20.7	19.6	19.3	38.8	17.5	15.6	17.8	17.6	19.3	17.7
ENTP3	46.4	57.2	45.4	171	98.7	34.9	111.6	76.9	58.2	40.2	33.7	66.5	48.2	61.7	41	58.2	35.3	76.5	43.6	36.2	45.3	37.8	40.6	52.3
AMPK.a2b2g1	31.8	40	42.9	89.5	182.4	33.9	44.7	35.8	31.9	38.1	31.2	35.5	32.7	41.1	28.5	35.1	29.6	39.1	35.1	49.4	35.2	37.2	41.3	33.6
IGFBP.2	117.4	49.8	39.4	286.8	229.2	40.4	44.7	49.2	47.4	66.3	45.2	67	37.1	95.3	38.9	43.1	39.4	46.6	69	126.3	54.1	67.3	54.7	69.1
SGTA	66.9	77.1	90.5	19.4	35.4	71.4	337.7	197.5	64	62.1	69.6	67.5	63.7	49.1	64.6	66.7	64.1	97.3	59	70.9	59.5	58.4	65	56.8
PK3CG	33	34.9	32.8	194.8	64.7	35.2	35	35.9	31	32.4	33.7	32.4	33.8	30.8	30.4	30.4	36	32.3	45.1	31.2	31.3	33.7	33.8	33.7
PACAP.27	68.3	65.4	60.2	300	237.9	42.9	130.4	97.1	45	93.1	45.4	59.8	76.3	84.6	61.1	54.2	45.7	124.6	59.5	99.2	55	49.8	58.6	75.4
C8	60.8	58.4	46.2	364	77.1	60.2	71.6	64.9	57.2	60.5	60.2	62	55.3	44.5	60.3	57.5	58.7	54.3	82	46.9	55	47.5	50.4	59.6
CBPE	42.5	47.2	37.2	131.4	177.3	40.4	30.4	39	37.7	38.3	43	36.9	40.8	28.6	36.3	38	38.6	27.1	44.3	58.9	33.2	35.6	45	32.9
GCKR	21.5	26.5	24.9	85.6	108.3	25.5	21	25.3	22.2	21.6	24.3	20.7	23.7	22.4	21.5	21	25.5	18.4	24.8	32.7	21.4	22.8	27.3	20.6
ING1	65.1	86.7	104.8	36.5	57.8	47.7	561.9	290.5	80.3	63.3	60.6	82.1	51.7	116.6	82.1	65	74.8	202.7	87.4	85.1	109.9	75.3	52.5	75.8
MOZ	32.9	33.8	32.7	195.2	77.7	31.2	33	35.3	30.4	32.3	30	34.4	32	31.7	28.2	30.5	29.8	27.5	39.4	40	34.4	28.2	30.7	33.7
DAPK2	45.2	55.5	42.1	310.5	248.8	48.2	40.7	54	47.2	58.7	49.1	48.1	43	62	48.7	47.9	43.2	54.9	67	95.4	55	55.6	62.1	63.1
PACAP.38	37.2	43.8	37.6	162.5	187.3	36.8	31.3	42.9	34.1	38.7	36.7	33.8	37	44.1	34.5	36.4	34.4	31.9	40.2	58.7	40.7	37.1	43.4	38.3
MMEL2	26.2	31.7	29.6	182.4	172.1	28.8	24.2	35.4	31.3	36.1	34.4	33.4	27.6	40.1	34.3	30.4	29.8	27.7	43.8	54.2	33.3	33.9	40.1	35.2
CHL1	20.5	25.2	19.3	99.9	145.9	24	28.4	26.6	21.8	23.2	23.8	19.7	21.4	25.6	18.4	21.9	22.7	21.1	28.9	57.2	23.9	25.2	27.8	24.9
NACA	142.5	157.2	217.6	54.3	84.8	123	1101.3	634.2	131.5	143.2	113.3	215	120	224.4	198.8	138.7	112.3	361.7	131.4	166.1	125.2	143.6	115.8	144.8
Rb	45	49.3	37.1	332.8	145.3	45	36.1	45	45.7	50.3	46.1	43.4	44.8	43.3	45.3	44.2	43.2	40.3	60.1	75.9	43.1	46.5	48.6	42.5
TEC	29.1	31.3	22.6	164.3	196.4	27.8	27.9	34.4	25	34.9	27.3	27.8	26.8	37.6	24.7	25.2	23.4	28.2	33.9	95.9	26.8	28.7	34.4	31.3
CNDP1	37.8	45.2	32.8	243.5	250.4	42.4	29.4	45.1	40.6	48.6	44.9	37.1	33.8	49.2	38.2	38.9	43.2	31.6	54.6	81.8	41	42.2	53.3	49.2
ZAP70	79.8	79.6	59.3	584.3	171.1	78.5	133.2	96.2	67.8	94.5	68.1	85.3	69.9	65.1	74.5	87.8	69.5	71.7	121.5	101.1	73.2	68.8	64.6	87.7
TRAIL.R1	29.4	36.3	31.2	174.9	183.6	29.4	25.8	34.8	29.7	42.2	33.2	32.4	30.3	37.7	25.7	28.4	28	32.9	40.1	46.3	32.6	31.7	39.6	31.2
Nr.CAM	30.2	33.2	28	180.3	109.8	32.4	33.2	35.1	29.2	29.1	31.5	27.7	33.2	24.3	28.5	30.8	26.4	29.5	38.2	40.3	26.5	28.5	34.6	26
Cyclin.B1	19.9	26.8	18.8	83.8	118.5	22.5	17.6	21.5	21	19.3	23.1	17.5	21.7	16.4	20.6	20.8	23.1	16.9	24.6	21.7	18.6	20.1	26.1	19.5
Nectin.like.protein.1	25.6	29.9	23.7	181.8	133	26.9	21.9	28.6	26.8	30.6	29.8	26.1	24.8	24.8	20.9	26.1	28.2	22.7	34.7	38.5	29.6	25.7	33.1	27.6
ALT	2784.6	1068.9	688.3	83.6	594.9	4807.3	1459.8	228.1	447.4	596.1	144.4	1854.4	754.3	1385.4	423.6	668	94.9	988.9	248.1	595.1	426.7	896.7	279.9	872.7
Marapsin	77.5	86.9	63.9	688.7	317.3	78.1	63.4	93.1	66.5	85.3	70	81.8	65	89.1	63.8	66.3	61.7	63.5	110	177.3	68.2	83.4	79.5	86.9
MRCKB	26.1	35.1	26.5	225.5	225.9	31.8	28.4	37.1	29.7	33.1	31.4	27.5	26.8	45.6	26.6	29	30.4	26.5	40.4	70.7	31	31.4	40	35.1
GSTA3	3.8	4.1	2.9	30.8	8.8	3.7	3.1	4	2.8	3.3	2.7	3.6	3.3	2.3	1.9	4.2	3.1	2.7	5.2	3.1	3.6	2.5	4	4.1
DBNL	151.4	153.2	204.8	49.7	65.9	93	119.9	993.6	645.2	62.7	56.7	107.4	95.1	112.1	140.8	75.2	121.7	243.9	48.2	278	98.4	95.3	119	91
CO8A1	22.8	24.8	23.4	335.8	52	24.7	24.4	23.9	26.2	22.5	24.7	24.6	25.5	20.3	23.9	23.2	24.5	25.6	31.9	18.9	21.1	20.1	26.6	21.3
TRY3	853.5	241.2	200.6	138.5	56.3	1147.5	42.9	237.3	157.7	72.9	42.7	182	300.5	115.2	135.8	118.9	113.7	41.1	43.3	23.9	60.8	34.6	366.6	62.4
Flt3.ligand	60.7	617.6	2254.2	140.9	1321.1	65.4	49.3	55.3	58.8	59.6	64.4	576.6	56.8	41.4	54.9	60	61.2	45.2	63.7	55.1	55.9	52.3	65	51.4
NOTC2	20.8	26	20.8	36.8	24.8	22.5	22.7	1007.1	21.4	19.3	23.1	18.7	21	16.4	21.2	24.9	23.3	47.5	22	17.2	20.8	19.6	20.8	18.5

## Sheet: Fig.2b-2e
Fig. 2. Aptamer-based Screening of Pediatric IBD Stool Samples for 1129 proteins. 48 proteins elevated (P < 0.05, fold change > 1.25) in both CD and UC stool when compared to healthy control stool. Fig.2b, heatmap. Fig.2c, IPA pathways. Fig.2d, Random Forest Classification Analysis. Fig.2e, dot plots.
Name	Healthy 1	Healthy 2	Healthy 3	Healthy 4	Healthy 5	Healthy 6	Healthy 7	Healthy 8	Healthy 9	CD 1	CD 2	CD 3	CD 4	CD 5	CD 6	CD 7	CD 8	CD 9	CD 10	UC 1	UC 2	UC 3	UC 4	UC 5
Hemoglobin	1.38561	1.56937	1.39794	0.939519	1.14301	1.29447	1.14301	1.58546	2.58024	5.00066	3.0122	2.61257	1.18752	4.72167	5.10562	1.4133	2.04218	1.29003	2.6994	4.86239	4.42874	5.16855	3.49671	4.27352
Adiponectin	1.11394	1.19033	1.74507	1.40312	1.35411	1.1038	1.02119	1.37291	1.50651	2.07809	2.67043	2.33866	1.06446	2.5302	2.5012	1.26245	2.26435	2.04883	2.03703	3.01544	2.20112	2.82672	2.44778	3.27779
Lactoferrin	2.197	2.56679	2.57334	1.68305	1.76193	2.24993	2.35102	2.98096	3.79163	5.24069	4.26582	3.93304	2.13033	4.86738	4.47538	2.86451	3.78623	4.45365	4.06768	5.03329	5.22886	5.06665	3.69962	5.26973
Ferritin	1.39094	1.27646	1.77815	1.72099	1.40483	1.2014	1.15534	2.4729	3.46492	4.12907	1.97864	3.47056	1.22272	4.09911	3.92735	1.64542	2.1038	1.66652	3.75344	3.07254	4.00451	2.95828	4.09297	3.8032
DR3	1.21219	1.25527	1.70415	1.62737	1.37475	1.43616	1.34044	1.46538	2.42226	2.46255	3.20295	1.47276	1.33244	2.27898	2.75197	1.82478	3.66439	1.45939	1.78604	2.89691	4.15126	4.38461	1.86982	4.07309
MMP.9	1.50243	1.78176	2.65677	1.92273	2.09202	1.66181	1.61595	2.8433	3.6326	3.88642	2.95352	4.2958	1.52634	4.84572	4.15487	1.80754	3.78477	2.99154	2.64523	4.90315	4.79534	5.13339	3.45672	5.17703
Desmoglein.2	1.52892	1.5611	2.41797	2.01953	1.66839	2.43632	1.48855	2.19673	3.45469	3.45063	4.29262	2.33445	1.99695	3.14408	3.88033	2.66661	4.72972	1.92324	2.70868	3.86187	5.13802	5.20147	2.93146	5.02498
prostatic.binding.protein	2.27231	1.34242	2.46374	1.79934	1.18469	2.79407	1.40312	1.52892	3.31833	3.45799	2.19783	2.7819	2.26741	3.9352	3.61935	3.35205	3.55621	3.16873	2.42374	4.14411	3.9018	3.91329	2.549	4.40887
TIMP.1	1.36361	1.4183	1.61805	1.11059	1.29447	1.41497	1.46538	1.80686	2.21032	2.33506	2.00561	2.19257	1.34635	3.22272	2.09026	1.38739	2.57299	2.25935	1.7364	3.75083	3.29898	3.83887	1.49276	3.98094
Proteinase.3	1.35025	1.43616	2.2907	1.24797	1.33445	1.26245	1.57749	2.41481	2.95818	3.06863	2.46805	2.84379	1.4216	3.96274	3.15473	1.57403	2.08672	3.0381	2.72173	4.12402	3.19731	3.81168	2.09237	3.49815
Fibrinogen	1.74741	2.11327	2.52205	1.35793	1.69723	2.10449	1.91328	2.36922	3.49226	3.17892	2.99721	3.12885	1.80754	4.97199	3.93037	2.256	2.98462	3.30025	1.91855	5.02114	3.70294	5.32909	2.24724	5.17472
D.dimer	1.50786	1.72016	2.04454	1.69285	1.70157	1.58206	1.61172	2.15381	2.72681	2.32858	2.53301	2.10483	1.61172	2.48855	3.98024	2.21085	2.82249	3.16265	1.81491	5.04177	3.12126	4.8095	2.00604	4.951
MMP.12	1.3075	1.34242	1.36549	1.01284	1.1271	1.35218	1.28556	1.52244	1.4843	1.46389	1.74974	1.84942	1.29667	2.58218	1.95952	1.40824	1.59879	1.49415	1.29226	3.6973	2.66115	3.71508	1.49276	3.26738
AMHR2	1.935	2.07482	3.17987	2.34986	2	2.22994	1.75511	3.5674	4.07933	3.61309	4.39992	3.51811	2.36305	3.9769	5.01251	3.31622	4.89022	3.26764	3.13805	5.0444	5.35576	5.36662	3.16486	5.36799
LIF.sR	1.07918	1.13033	1.43775	0.799341	1.06446	1.13033	1.51322	1.35603	1.90472	2.37511	1.90526	1.88593	1.0569	2.67274	2.10789	1.49136	1.25042	2.14582	2.35526	2.50651	2.18099	2.49248	1.25042	2.44902
FCG3B	1.5977	1.63849	1.79239	1.233	1.41664	1.77085	1.61805	1.8537	3.05835	1.83822	2.57484	2.82158	1.54283	3.34175	3.3868	2.49122	2.62767	2.24229	1.67025	3.70388	3.56761	3.80357	2.47129	3.97868
Fibrinogen.g.chain.dimer	1.8651	2.23704	2.73191	1.5966	1.76938	2.11727	2.00775	2.79824	3.45387	3.06662	3.22199	2.83556	2.11594	3.23714	4.66698	2.99621	3.48073	3.85684	2.41664	5.00846	3.83917	5.20365	2.57784	5.26505
CRP	1.26717	1.37291	1.57519	1.74896	1.65031	1.38202	1.32222	2.55255	2.82756	2.93232	3.65341	3.06826	2.1784	1.69723	2.21617	2.12123	2.62138	1.35025	2.66727	3.88509	3.06326	4.29609	1.79449	2.89215
Haptoglobin..Mixed.Type	1.4014	1.47567	1.55751	1.89927	1.90795	1.40312	1.33041	1.69548	3.15198	2.97598	2.58647	2.99843	1.35025	3.0117	2.97973	1.46687	2.06371	3.16811	3.38328	1.82413	3.68982	1.98945	3.4177	3.57216
FN1.4	2.0026	1.7767	2.08672	2.31154	1.85248	1.72591	2.23629	2.2465	3.37107	3.01657	3.27439	3.35555	1.89098	3.88091	3.99843	2.57623	3.02951	3.17998	2.50569	4.5483	3.8851	4.56836	2.00043	4.32621
resistin	1.5611	1.61066	2.27323	1.98408	2.02653	1.63448	1.79449	1.89154	2.77298	3.02428	3.30116	3.01047	1.69108	3.1051	3.22378	2.27623	3.15703	2.02572	2.30081	3.56419	3.65513	4.29058	2.17202	3.95173
B7.H2	1.76118	1.53529	1.69285	1.63949	1.5966	1.45179	1.54283	2.09061	2.60713	2.78845	2.57054	2.6218	1.73878	3.48088	2.95904	2.00604	2.31471	1.93952	1.98856	4.06902	2.95895	3.98781	1.68395	3.29809
RTN4	1.70501	2.26316	2.86688	1.64246	1.71265	1.54654	1.77232	3.7019	3.79541	2.77291	2.75105	3.53735	2.32201	3.91034	4.87327	3.14339	3.29369	3.99612	2.19005	4.81513	3.86437	4.67798	1.97543	5.01778
PARK7	1.7839	1.37658	1.4843	1.26245	1.41497	1.6902	1.64147	1.88309	1.54407	2.57565	1.92531	3.0929	2.02531	1.60746	2.14891	2.62992	1.7185	1.8109	2.55218	2.66792	2.73949	3.56764	1.61172	2.94389
Kallistatin	1.95036	2.41347	2.19229	2.13893	1.75587	2.75785	1.89042	2.51561	3.01364	3.87753	3.83115	3.09019	2.13194	4.17357	3.44184	2.31639	3.51976	3.14242	3.30705	3.89	3.84657	4.12032	2.73376	4.26164
IgG	2.05994	2.29248	3.16182	2.37712	2.34301	2.2465	1.84073	3.77682	4.3305	3.40921	3.88853	3.85902	2.4748	4.05686	5.2187	3.48903	4.42051	3.52416	3.07019	5.00232	5.10868	5.38345	2.81144	5.31072
Myeloperoxidase	2.21617	2.71684	4.2149	2.34674	2.04297	2.82223	2.8595	4.35515	4.64442	5.06914	4.8333	4.72611	2.95216	5.06695	4.78284	4.2261	4.48583	4.77309	5.02194	5.03279	4.9535	5.07732	3.89293	5.08744
SAP	2.60119	2.5092	2.95501	2.37181	2.26764	3.64333	2.26221	3.70795	4.45607	4.83794	4.31387	4.73289	3.06867	4.57688	4.64022	3.82963	4.08262	3.91471	4.58527	4.41916	4.74478	4.52362	4.78036	4.75226
PGRP.S	1.31387	1.27184	1.4133	1.25527	1.13354	1.28556	1.40312	1.38561	1.79169	2.58172	1.67025	1.86392	1.36549	2.24699	2.07262	1.43457	1.67025	1.43616	2.20303	2.07188	2.80421	2.65811	1.39794	2.38003
CLM6	1.35411	1.39094	1.66087	1.80277	1.78888	1.33846	1.30103	1.61172	2.19756	2.64846	2.35122	2.2403	1.35793	2.99432	2.34282	1.77085	1.69373	2.33985	2.57807	2.9926	2.47669	2.85497	1.61909	2.81677
CRIS3	1.29003	1.29447	1.28556	1.23553	1.32222	1.29003	1.38739	1.2833	2.10037	2.16584	1.65992	1.93298	1.28556	2.6113	2.20629	1.26717	1.63347	2.03383	1.8169	2.30016	2.70569	2.43425	1.39794	2.57473
GRN	2.15564	2.03981	2.10072	1.94743	1.90472	2.60874	1.91487	2.24155	2.98304	3.10421	3.14808	2.6861	2.38148	3.35759	2.98963	2.41447	3.60433	3.92465	2.80713	4.08977	3.46433	3.76162	2.21378	3.77722
Chitotriosidase.1	1.62118	1.80209	2.16879	2.27393	2.2938	1.77159	1.99739	2.15137	1.59439	3.31536	2.92855	3.21867	1.64246	3.03092	1.6149	2.31806	2.75557	2.97923	3.01305	3.47341	3.26759	2.97359	2.2634	3.34248
Elastase	2.34869	2.15655	4.05708	2.62459	2.13033	3.04883	2.2878	4.15692	4.57073	4.79234	4.86206	4.57566	3.0566	4.52193	4.74806	3.72414	4.28142	4.15777	4.81084	4.00068	4.76337	4.64902	3.75195	4.57025
Cathepsin.H	1.81889	1.83442	1.85126	1.93399	2.08063	3.42518	1.65514	1.9058	2.62159	3.82092	3.50904	2.14019	1.74115	2.79831	2.65089	2.59362	3.98427	1.97955	3.60233	3.10161	3.75545	3.31184	2.37731	3.73304
Cytochrome.c	3.48427	2.2222	2.41929	1.93197	1.89597	2.59737	2.12743	2.87477	4.01265	4.54002	3.65904	2.64246	2.25983	3.55537	4.36275	4.342	4.9034	3.27859	4.06986	2.97754	4.42709	3.9215	2.85998	3.65851
Caspase.3	1.52892	1.42325	1.73159	1.58546	1.60097	1.35603	1.48287	2.24155	1.89042	2.18808	1.64345	2.09061	1.56348	3.31228	2.3962	1.88874	2.07591	2.06856	1.5563	3.2757	2.98059	3.27367	1.43457	2.90875
IgM	2.98082	2.35774	3.05461	2.55763	2.29181	3.15857	2.56832	3.61825	3.91967	4.60944	4.75874	3.75767	2.92681	4.42716	4.34515	4.38993	4.92554	2.77641	3.11214	4.21178	4.71949	4.33184	3.49349	4.57942
MMP.8	1.70842	1.59218	1.57978	1.52634	1.47276	1.90146	1.66087	1.70842	2.09167	3.28538	1.89432	1.98091	1.76418	2.35526	2.05729	1.79379	2.13862	1.84073	2.08884	3.28932	2.92547	3.26171	1.92221	2.56914
Azurocidin	1.36173	1.38202	1.41664	1.09691	1.3927	1.4609	1.48144	1.4183	2.28035	2.08027	1.57978	1.89542	1.4014	2.56098	2.13418	1.46982	1.4014	1.95713	2.60304	2.81743	2.36436	2.72616	1.5611	2.10312
CD36.ANTIGEN	1.53782	1.5092	1.49415	1.43136	1.51587	1.5832	1.41664	1.55509	2.16495	2.18977	2.306	1.63548	1.5092	2.28421	2.00346	2.64167	3.99905	1.35793	1.89209	1.94151	2.3881	2.65312	1.49693	2.1827
MIP.5	1.67486	1.45484	1.47567	1.71096	1.55871	1.96942	1.50786	2.39129	2.63286	3.11955	2.87495	2.20358	1.89873	2.69099	2.53593	2.51481	2.57657	1.69108	1.8704	2.85739	2.61553	2.81763	1.61595	3.40064
PERL	1.75664	1.71096	1.55267	1.57634	1.52244	1.52504	2.64797	1.5092	2.12123	1.57749	2.09864	2.19368	1.51188	2.15351	2.31048	2.81651	3.0092	2.73392	2.25816	2.80462	2.73711	2.52297	1.72428	3.74868
Alkaline.phosphatase..bone	3.2276	3.67066	4.18606	2.74656	2.75618	3.51024	3.82037	4.78692	5.1871	5.37251	5.25065	5.19706	3.46645	5.11842	5.35595	4.44537	5.18458	5.23353	5.2957	5.04248	5.45466	5.38429	4.89888	5.37051
Carbonic.anhydrase.I	3.3189	2.20222	3.23409	2.54419	2.06707	2.11992	3.06206	3.86652	3.7767	4.41916	3.63299	3.46373	3.16367	4.19636	4.74548	3.41167	3.62452	3.69975	2.85248	4.55595	4.48384	4.38616	3.14317	4.71246
Lipocalin.2	3.0798	3.05154	3.62602	2.52257	2.64963	3.29959	2.79064	3.64152	4.3102	4.33283	3.99813	4.38209	2.94394	4.79917	4.61055	3.81299	4.40076	3.22773	4.211	4.69249	5.01799	4.55299	4.12922	5.07937
BFL1	2.46627	2.14051	2.09202	1.83315	1.78604	2.75236	1.90472	2.19145	2.75496	2.65639	2.94512	2.79906	2.52504	3.16791	2.63939	3.30638	3.58024	2.75778	2.36773	2.70817	3.24908	3.43478	2.24551	3.71387
ERBB1	1.98856	1.74273	2.08849	1.83187	1.88649	2.09377	2.01199	2.06032	2.78576	2.48116	2.39742	2.8408	1.93197	3.27699	2.61982	2.5027	3.33349	2.57113	2.04376	2.69966	3.19028	2.84354	2.15503	3.0839

## Sheet: Fig.3
Fig. 3 Cross-sectional ELISA Validation of Elevated Stool Proteins in Pediatric IBD Stool.
Group	Acrp 30 pg/mg	G3BPpg/mg	Hemoglobin ug/mg	MMP 12 ng/mg	MPO pg/mg	Properdin pg/mg	Proteinase 3 pg/mg	haptoglobin ng/mg	Lysozyme ng/mg	PGRPS pg/mg	Resistin pg/mg	MMP-8 ng/mg	LCN ng/mg	MMP-9 ng/gl	Calprotectin pg/mg	Serpin A4 ng/mg	Ferritin ng/mg	FN ng/mg	TIMP1(pg/mg)	TIMP2(pg/mg)
Control	38357.2	1.50523e+07	189374	0	186833	0	6.59513e+07	0	13195.1	81935.8	1640.26	881.734	83.6283	102.263	630.394	39.9962	453.204	55.638	0	0
Control	447952	5.75381e+06	0	12.2982	185932	0	5.898e+07	0	12454.8	80266.1	1258.51	863.543	93.6724	121.481	829.391	35.615	238.439	26.5268	0.445138	0
Control	0	3.54086e+06	192872	12.0748	597621	0	5.328e+07	18756.2	12673.5	94505.3	4263.41	1123	101.368	129.692	526.717	124.226	346.266	89.0045	0	0
Control	327375	8.71479e+06	183802	0	728460	0	5.20533e+07	0	10538.7	86378.3	4038.28	1267.92	132.69	109.69	650.474	44.5247	485.648	237.161	0	0
Control	0	953159	0	0	0	0	6.14814e+07	1264.21	7323.14	66526.3	186.054	934.889	60.3695	143.377	493.856	40.2463	459.289	37.0575	0	0
Control	7.75051e+06	1.48364e+07	0	9.33479	361387	0	4.40661e+07	0	14519.3	102706	15908.8	865.579	103.698	106.269	546.772	45.4215	263.697	34.6374	0	0
Control	4.47702e+06	1.57305e+07	0	2.25255	309266	0	2.80667e+07	0	12892	86047.3	1946.2	927.839	113.649	81.6853	560.255	51.7193	209.406	133.22	5.18823	0.171101
Control	0	8.44964e+06	239530	0	402433	0	6.85552e+07	0	14230.3	119465	3596.68	696.487	79.2686	75.8054	576.429	39.2495	247.39	26.7407	1.61709	0
Control	0	330703	255559	0	6188357	0	1.56605e+09	0	15731.6	204318	569.783	670.835	55.9029	60.9522	400.337	29.7548	18.9307	19.6099	2.32965	0
Control	0	0	0	0		0	0	0	0	0	0	920.64	66.171	108.367	642.051	39.0793	108.52	15.1956	0	0
Control	77131.4	1.06135e+07	181124	0	1903365	0	4.8416e+07	0	10571.7	109300	2083.31	950.409	109.297	87.4377	558.841	62.2518	321.099	88.7106	0	0
Control	0	5.14482e+06	0	0	539966	0	3.17512e+07	0	11423.4	117846	3246.97	991.549	56.1072	129.143	652.488	57.3164	564.807	0	5.14168	0
Control	110775	7.28999e+06	0	0	1292761	0	7.08476e+07	0	11891.1	139600	2483.54	709.834	46.3812	125.028	487.608	26.2155	242.213	3.63362	2.85772	0
Control	0	3.25684e+06	0	0	335182	0	6.26434e+07	0	4909.28	87716.4	1701.77	0	28.8	0	2528.3	0	277	17.3	0	0
Control	0	715507	0	0	0	0	0	0	0	0	0	0	35	0	3426.7	0	15.9	33.5	4.17626	0
Control	2.37301e+06	1723430	7376	0	242616	0	0	670.6	7770.4	0	0	0	49.7	35	8263.4	0	584.2	23.3	0	0
Control	0	293481	14826.7	0	2144871	0	0	1420.67	7739.11	430516	0	0	32.6	0	897	0	608.5	20.3	3.9258	0
Control	0	189334	1294.08	0	0	0	0	895.526	8773.95	0	0	0	44.8	0	1790.3	0	42.2	84.3	0	0
Control	0	1.09682e+06	30034.4	0	284434	5.6433	250813	2130	0	0	0	0	26.4	0	1299.8	0	1.9	22.1	0	0
Control	768105	1.51128e+06	0	0	267581	0	0	1794.47	6391.7	0	0	0	20.2	0	194.5	0	1.1	16.6	0	0
Control	0	0	0	0	0	0	0	2001.89	14496.2	0	0	0	40.8	0	7376	0	12.1	49.1	0	0
Control	683175	165946	14277.2	2.22222	1262949	1.72931	76858.4	0	13004.4	0	0	636.1	0	0	7376.04	0	1.0545	12.105	0	0
Control	131526	1.64437e+07	0	0	364901	0	0	1087.75	10100.8	0	0	490.1	0	0	2751.42	0	12.105	1462.36	0	0
Control	520347	1.07957e+06	58415.5	0	11464850	9.33996	444760	87097.4	13925.5	1.62354e+06	0	0	0	0	13067.3	0	1462.36	641.634	0	0
Crohns Disease	1.01393e+07	7.18922e+06	318022	218.438	4.85635e+07	44051.6	2.50775e+09	494907	12538.1	358882	1.03603e+06	821.974	98.0601	127.863	497.991	143.245	4026.89	102.454	10.7907	0
Crohn's Disease	55409.7	1.15634e+06	234560	18.0172	1.56753e+07	0	1.99224e+09	0	10671.4	160433	1146.09	989.055	76.9265	99.4051	550.974	48.4537	768.446	72.4791	78.3149	0.517811
Crohn's Disease	2.05509e+06	1.16832e+07	230084	169.287	1.46099e+07	58690.5	9.10719e+08	1798.67	12889.1	614799	3207.79	821.005	84.233	164.734	625.35	42.9162	190.603	39.0632	77.6901	3.66374
Crohn's Disease	3.47342e+07	9.79316e+06	199504	7.503	8.74295e+06	0	3.63675e+08	36549	11051.2	202675	231492	1076.05	128.917	175.182	554.137	71.4764	245.529	161.888	82.6174	0
Crohns Disease	1.09672e+06	605509	281177	25.5512	3.845e+07	0	5.75956e+08	12605.3	13395	244844	63817.3	1164.72	84.0665	91.1112	540.092	61.9932	214.124	92.9989	31.2929	0.542616
Crohn's Disease	4.14454e+07	2.36077e+06	214292	273.122	3.08394e+07	3.89828e+06	1.52613e+09	1.34673e+06	10288.9	472400	2593.81	2289.53	102.614	179.722	643.559	228.656	2157.63	200.415	196.541	4.78065
Crohn's Disease	0	2.66269e+06	243782	38.073	2.37191e+07	0	3.84602e+08	4769.15	12017.4	228097	807.549	1182.73	83.8389	81.8428	568.907	63.3782	1577.97	42.2256	0.334813	0
Crohn's Disease	322993	1.02611e+07	292661	170.279	2.52132e+07	0	4.24203e+08	827934	12472.9	571093	103302	1382.6	72.5022	132.359	522.691	58.3812	1775.31	69.129	49.1871	0.367819
Crohn's Disease	0	1424970	285451	28.4681	4.36978e+06	0	3.44161e+08	0	14454.4	232039	1768.58	1090.44	64.5998	124.032	763.311	33.8503	645.856	12.4704	1.34601	0
Crohns Disease	5.18151e+06	8.27964e+06	218537	155.777	3.13348e+07	1.42393e+06	1.29105e+09	13971.2	9742.2	1.25452e+06	62223	2847.16	258.832	248.356	672.348	248.664	927.827	168.625	148.724	1.16595
Crohns Disease	0	2.02973e+06	0	0	1.69456e+06	0	8.34402e+07	0	9857.75	129729	11643.9	1389.93	163.085	122.932	664.696	57.4505	893.591	105.98	14.9303	0
Crohn's Disease	0	1.25695e+06	175982	12.2677	268769	0	2.32115e+07	0	10028.6	72256.8	2707.07	1002.63	75.3197	87.0579	732.656	41.5726	506.95	32.1392	162.439	0
Crohn's Disease	1.90796e+06	7.74434e+06	283598	269.378	5.71403e+07	934315	5.53042e+09	63919	14211.5	3.86953e+06	2.07275e+06	3963.46	109.802	363.116	534.561	180.595	2881.28	119.03	185.421	3.2426
Crohn's Disease	0	1.53293e+06	292496	137.047	4.21493e+07	0	2.16334e+09	160999	12610.6	512556	65039.2	1022.83	58.0524	187.979	553.801	62.199	2068.9	65.1091	8.53084	0
Crohn's Disease	1148740	7.5973e+06	363575	82.5	65183500	0	6.81433e+09	80025	13838	689425	51682.5	1041.92	79.676	178.682	516.244	128.943	2642.83	41.6737	17.1256	0
Crohn's Disease	0	8.18351e+06	257672	70.8086	4.34291e+07	0	5.07571e+09	915.33	9474.02	471188	211516	2009.22	152.284	167.917	582.5	330.624	2172.75	103.714	0	0
Crohn's Disease	6.20517e+06	9.83012e+06	258713	200.198	3.7805e+07	1.39962e+06	4.42248e+09	567659	8882.7	820219	130390	3632.01	138.333	280.323	630.727	328.466	2756.46	182.871	4.91512	0
Crohns Disease	1.39888e+07	4.5481e+06	302431	1215.15	1.31375e+07	1.56871e+07	3.82437e+09	360241	11081.2	2.74101e+06	53179.3	4868.55	384.901	363.709	612.291	284.38	11.2764	245.496	287.443	4.23511
Crohn's Disease	44154.7	1.74519e+06	217998	0	1.90395e+06	0	1.4326e+08	0	13919.1	126486	4058.76	714.633	49.3531	95.5477	545.254	26.8481	995.903	18.4823	4.20128	0
Crohns Disease	78410	1.2815e+07	205022	0	394099	0	7.27342e+07	0	12003.5	42421.1	6126.78	925.562	105.645	81.8047	637.142	48.8491	167.127	69.5933	133.287	0
Crohn's Disease	739812	3.17169e+06	0	0	1.17982e+06	0	8.4016e+07	0	12433.6	116526	1389.21	631.46	63.5153	62.7767	447.93	33.7886	152.621	0	0	0
Crohn's Disease	870878	1.22525e+07	219695	166.199	505246	0	4.73212e+07	18890	13018.1	221329	7709.01	1509.75	177.125	112.985	544.202	68.5803	200.672	0	0	0
Crohn's Disease	0	460726	222338	0	472304	0	4.09545e+07	0	11692.5	99422.3	929.253	63.9	80.5	189.3	14510.3	13.3	527.5	56.3	12.6839	0
Crohn's Disease	0	4.27462e+06	248436	2.18763	2.98563e+07	0	1.28277e+09	0	12036.8	380189	12069.2	430.7	38.2	32.5	10542.2	45.3	873.4	54.4	0	0
Crohn's Disease	0	1.15519e+06	39116.5	0	2.73828e+07	0	629562	23304.9	0	3.02262e+06	130484	0	71.6	43.2	14081.8	0	346	75.8	0	0
Crohn's Disease	0	2.23834e+06	122216	0	6.31316e+07	0	724935	0	19023.3	1.05916e+07	0	0	63	388.1	14404.1	143.6	313.8	34	0	0
Crohn's Disease	5.3421e+07	586851	28224.1	10.5263	1.00581e+07	0	0	0	5895.61	588371	0	0	14	0	2024.1	0	35.4	13.3	0	0
Crohn's Disease	0	1.76429e+06	133077	2.04082	3.55323e+07	0	113997	16584.5	13788.2	5.23136e+06	410570	186.4	6.6	426.7	25124.3	522.4	51.6	70.9	14.0684	0
Crohn's Disease	332227	706976	0	0	574919	0	0	0	8351.08	0	0	0	42	162.2	7120.1	15.1	14.8	95.1	11.1334	0
Crohn's Disease	71817.6	8.71644e+06	309725	27.2	1.34371e+07	942541	1.90388e+06	227794	10102.4	6.04259e+06	537139	0	40	0	7481.8	0	482.6	38.1	0	0
Crohn's Disease	98650.5	0	47235.2	2.1978	1.44959e+07	0	845815	209719	13666.6	1.56798e+06	0	0	74.5	0	10182.9	0	1213.4	40.7	26.6501	0
Crohn's Disease	0	947490	0	0	2.73899e+06	0	130597	323.488	10954	658022	0	78.3	47	62	10103	71.4	2000.3	229.7	0	0
Crohn's Disease	0	542049	10973.1	0	1.10504e+06	0	0	0	12108.1	385543	0	1509.8	114.3	89.2	12795.9	110.8	875.5	117	32.7982	0
Crohn's Disease	2.44943e+07	4.36045e+06	12284.6	0	1.27264e+07	0	894653	87353	11552.3	1.31922e+06	0	0	86.4	46.9	12765	1.7	455.1	82.8	0	0
Crohn's Disease	0	7.4337e+06	4888.03	0	3.18241e+07	0	353244	49144.8	0	5.84934e+06	164282	0	43	70.4	11388.9	59.4	532.4	27.5	0	0
Crohn's Disease	0	1.34665e+06	57701	0	2.91886e+07	0	255577	8885.38	0	2.04549e+06	0	0	16.5	0	5561.9	0	314.5	29.5	47.2873	0
Crohn's Disease	0	1.31293e+06	67241	0	1.79489e+07	0	0	1360.21	0	5.28341e+06	54693.2	0	25.3	0	9898.3	0	1081.9	21.6	0	0
Crohn's Disease	8612.25	0	20717.5	9.80392	4.67851e+07	0	0	6223.77	14529.2	2.49251e+06	0	0	0	0	5561.91	0	0	0	0	0
Crohn's Disease	0	0	36913.7	0	1.06168e+06	0	0	3182.08	0	244159	0	0	0	0	9898.34	0	0	0	0	0
Ulcerative Colitis	1.16851e+07	2.72821e+06	293330	252.398	7.93955e+06	3.04997e+06	3.99306e+08	407743	13228.5	172022	1524.18	914.586	92.8374	118.115	550.13	44.8101	574.362	84.0586	232.55	32.3609
Ulcerative Colitis	5.60566e+07	1.39278e+07	372888	3992.8	3.766e+07	8.68275e+06	1.53434e+09	724016	15481.4	2.21419e+06	0	2183.93	314.872	160.944	463.098	167.961	73.3642	226.092	102.237	4.88198
Ulcerative Colitis	0	4.84366e+06	0	128.526	3.30059e+06	0	1.021e+09	0	13281.9	233848	3376.74	1048.42	110.833	86.0135	486.126	81.0923	588.125	63.7085	181.175	70.4192
Ulcerative Colitis	3.14602e+06	2.93329e+06	297806	397.578	4.14797e+07	3.43274e+06	3.48562e+09	607669	11091	620142	212432	33231.3	275.5	5561.6	27442.7	379	3034.1	387.8	436.355	82.2289
Ulcerative Colitis	1.29405e+07	4.51064e+06	275854	349.33	4.1698e+06	1.87498e+06	3.36215e+08	276136	10312.8	336664	1932.05	857	88.3	511.3	12403.6	10.6	311.6	83.2	19.675	4.08626
Ulcerative Colitis	71247.6	8.00699e+06	397322	6109.52	3.27478e+07	1.60625e+07	1.72275e+07	637701	8513.65	1.80698e+07	790396	9326.5	333.9	1489.2	27272.2	114.4	324.9	191	46.0923	0
Ulcerative Colitis	0	1.71019e+06	92559.7	110.68	4.13476e+07	192625	1.91685e+06	56653.5	11254.2	6.52254e+06	848787	0	47.6	0	12117.7	0	1323.1	28.9	48.8548	6.94326
Ulcerative Colitis	0	6.12655e+06	322846	636.364	9.22555e+06	548177	1.76994e+06	58983.7	9231.67	4.61445e+06	652440	650	201.5	1915.3	16271.7	88.6	345.6	125.7	254.706	0.442354
Ulcerative Colitis	0	0	29617.7	1.81818	1.15798e+07	0	0	12960.1	8030	545993	0	0	0	0	12117.7	0	0	0	95.3467	46.8329
Ulcerative Colitis	131808	1.22475e+06	290681	166.071	2.90071e+07	372543	3.64713e+06	215255	11481.2	3.53616e+06	393934	0	0	0	16271.7		0	0	141.552	0.91662

## Sheet: Fig.4, 5, 6
Fig. 4 Longitudinal analysis of stool protein biomarkers in PROTECT Study participants.
Fig. 5 Fecal Fibrinogen, MMP-8, PGRP-S, and TIMP-2 track with PUCAI and PGA indices in 50 UC patients from the PROTECT cohort followed up at 4 serial visits.
Fig. 6 Selected Baseline Stool proteins predict clinical and treatment outcomes in UC.
Visit	Visit_num	PGA_severity	PGA	PUCAI	PUC_C4_name	PUC_C4	REMISSION_WK	REM_CAL_WK	CSFREE_REMISSION	COLECTOMY	RESCUE_IMONLY_DAY	RESCUE_IMONLY_DAY1	RESCUE_ATNFONLY_DAY	RESCUE_ATNFONLY_DAY1	RESCUE_IM_TO_ATNF_WK52	volume/weight	Calprotectin	Haptoglobin	Hemoglobin	Myeloperoxidase	PGRP-S	Properdin	Proteinase	Resisitin	Serpin A4	MMP-8	MMP-12	Acrp30	Ferritin	Fibrinogen	LCN2	LG3BP	MMP-9	TIMP1	TIMP2
Screening/Baseline	0	Mild	1	25	Mild	1	NA	NA	NA	NA	NA	NA	NA	NA	NA	0.00515056	21580.8	128.163	0	2819.22	14.5513	1499.18	8171.16	0	70.6608	3.31696	0.152765	2.52954	1.53247	1.66587	67.0636	0	39.8821	183.039	9.14935
Screening/Baseline	0	Moderate	2	45	Moderate	2	NA	NA	NA	NA	NA	NA	NA	NA	NA	0.00468812	15877.1	354.134	20.2056	36907	102.663	155.415	46270	3.56297	178.149	1.66897	0.00932936	9.50967	0.343499	0.0625161	25.2861	18.3725	23.7976	50.3736	0.968697
Screening/Baseline	0	Moderate	2	65	Severe	3	NA	NA	NA	NA	NA	NA	NA	NA	NA	0.00586371	463074	626.694	29.2961	163330	194.859	1992.48	45817.2	63.3149	177.817	10.8713	0.161604	2.41843	1.13343	2.1557	75.3027	0	42.2342	272.762	8.69705
Screening/Baseline	0	Severe	3	70	Severe	3	NA	NA	NA	NA	NA	NA	NA	NA	NA	0.00593047	727035	1732.57	27.2492	134545	450.912	1941.17	89575.4	64.3186	373.481	0.0259339	0.374687	53.6749	1.08151	2.18778	319.827	4.66099	71.2242	278.944	9.07473
Screening/Baseline	0	Severe	3	80	Severe	3	NA	NA	NA	NA	NA	NA	NA	NA	NA	0.00552442	407613	590.835	28.0868	29363.4	185.258	2029.78	44303.3	84.3684	440.793	19.91	0.31445	2.71315	3.83751	3.75638	105.537	0	66.2918	275.936	13.644
Screening/Baseline	0	Moderate	2	40	Moderate	2	NA	NA	NA	NA	NA	NA	NA	NA	NA	0.00596184	137120	785.389	46.9911	147968	199.129	1649.7	27146.9	76.8861	3844.3	4.34022	0.0583068	50.8459	1.22549	1.72077	316.492	91.3737	42.8728	326.924	2.28389
Screening/Baseline	0	Moderate	2	50	Moderate	2	NA	NA	NA	NA	NA	NA	NA	NA	NA	0.00531187	19308	681.898	32.9566	82991.9	167.072	411.986	54223	7.0448	352.24	0.849899	0.0152451	2.12868	1.62288	0.628554	15.8244	41.2091	28.9759	206.838	1.3369
Screening/Baseline	0	Moderate	2	45	Moderate	2	NA	NA	NA	NA	NA	NA	NA	NA	NA	0.00335329	27720.5	479.757	22.559	86232.8	82.243	399.113	45665.6	18.5133	925.666	1.41509	0.0569389	9.81737	0.170481	0.518671	19.9201	24.2127	21.7581	79.522	1.46287
Screening/Baseline	0	Moderate	2	40	Moderate	2	NA	NA	NA	NA	NA	NA	NA	NA	NA	0.00531535	304609	752.48	41.3138	148107	170.799	3170.65	12275.2	36.6919	1834.59	9.58889	0.511496	97.013	1.93888	2.12441	48.4098	64.5412	37.6517	316.481	9.59188
Screening/Baseline	0	Moderate	2	40	Moderate	2	NA	NA	NA	NA	NA	NA	NA	NA	NA	0.00535144	47830.5	556.796	24.2986	73748.9	176.625	1801.37	44900.6	15.8393	227.226	2.2476	0.319106	2.74304	3.90345	3.50642	56.1927	0	36.2598	200.094	5.2433
Screening/Baseline	0	Mild	1	45	Moderate	2	NA	NA	NA	NA	NA	NA	NA	NA	NA	0.00491284	71029.5	551.411	32.2506	132947	85.0707	2794.07	33538.3	36.5827	1829.13	5.40903	0	29.1184	0.230879	1.14118	46.6913	17.0804	39.5457	47.6189	10.6646
Screening/Baseline	0	Mild	1	30	Mild	1	NA	NA	NA	NA	NA	NA	NA	NA	NA	0.00579595	19450.8	812.33	42.9876	158535	298.601	2223.6	19179.2	63.7916	3189.58	3.78476	0.252646	30.3585	1.67013	2.04261	86.9589	87.4859	42.4274	240.404	7.68857
Screening/Baseline	0	Moderate	2	45	Moderate	2	NA	NA	NA	NA	NA	NA	NA	NA	NA	0.00604134	422288	508.103	19.355	141277	229.091	2002.17	46155.2	30.6732	85.848	3.63688	0.0540095	3.1398	0.0170668	0.739188	59.6175	0	46.9298	95.3733	2.21189
Screening/Baseline	0	Severe	3	75	Severe	3	NA	NA	NA	NA	NA	NA	NA	NA	NA	0.00672735	232728	867.359	52.0436	31982.3	495.177	3187.12	15923.7	50.2535	2512.67	1.20419	0.0600752	119.405	0.543199	3.23975	52.9322	94.6219	40.2326	537.132	6.0908
Screening/Baseline	0	Mild	1	25	Mild	1	NA	NA	NA	NA	NA	NA	NA	NA	NA	0.00501213	185439	645.416	35.5052	89562.8	125.163	1003.36	53150.6	18.4697	923.485	1.62894	0.090519	95.0738	0.542487	0.757508	84.4714	116.583	33.7144	79.8072	6.42562
Screening/Baseline	0	Mild	1	10	Mild	1	NA	NA	NA	NA	NA	NA	NA	NA	NA	0.00485475	90449.3	1293.75	20.6097	24753.2	83.7143	453.069	46316.1	4.50321	129.074	1.93705	0.066413	46.5373	0.295266	1.32353	60.6894	7.75382	23.3771	239.522	1.78063
Screening/Baseline	0	Mild	1	25	Mild	1	NA	NA	NA	NA	NA	NA	NA	NA	NA	0.00572229	57480.6	556.151	39.483	84554	61.0775	3519.37	51418.2	0.98554	49.277	3.04426	0.135275	85.4913	0.472346	1.36459	41.9209	18.0584	57.4269	62.9507	4.24154
Screening/Baseline	0	Severe	3	80	Severe	3	NA	NA	NA	NA	NA	NA	NA	NA	NA	0.00626984	437114	826.469	47.7208	161680	298.671	4259.24	19033.3	60.6634	3033.17	6.77143	0.661656	97.4427	1.8876	2.81986	34.2398	57.9805	32.9505	248.933	20.7314
Screening/Baseline	0	Mild	1	35	Moderate	2	NA	NA	NA	NA	NA	NA	NA	NA	NA	0.00491868	363513	403.777	21.3478	124371	159.025	1806.88	56822.8	9.17532	129.513	1.79532	0.385133	2.76755	2.76	1.92869	55.5224	13.5091	37.0124	124.029	12.7228
Screening/Baseline	0	Moderate	2	60	Moderate	2	NA	NA	NA	NA	NA	NA	NA	NA	NA	0.00513232	385617	442.425	22.4424	32736.9	481.665	1901.87	35259.6	58.9019	518.355	11.9686	0.57949	2.63072	3.50712	4.38302	52.3427	0	30.4605	205.279	18.6831
Screening/Baseline	0	Severe	3	70	Severe	3	NA	NA	NA	NA	NA	NA	NA	NA	NA	0.00639676	388566	928.078	52.4013	62445.4	199.755	2621.11	94033.7	64.0218	3201.09	0.0234825	0.270903	154.556	0.114278	0.822783	364.81	106.922	68.7026	615.209	24.5462
Screening/Baseline	0	Severe	3	65	Severe	3	NA	NA	NA	NA	NA	NA	NA	NA	NA	0.00523139	423570	1448.12	21.2145	59984.4	142.999	1900.91	14936.7	75.2663	224.587	19.241	0.263871	70.7591	0.322149	2.15123	8.87071	66.0221	39.5932	55.4149	7.73857
Screening/Baseline	0	Mild	1	15	Mild	1	NA	NA	NA	NA	NA	NA	NA	NA	NA	0.00518962	21745.8	650.08	18.7423	5285.67	20.7446	1549.81	71080.8	25.8581	69.8872	0.176447	0.0185788	2.47452	0.656669	0.359381	71.8182	0	31.7966	141.407	0.452514
Screening/Baseline	0	Moderate	2	65	Severe	3	NA	NA	NA	NA	NA	NA	NA	NA	NA	0.00596896	301005	1755.64	27.7061	162000	511.926	2318.27	41783.6	59.1147	533.232	24.1086	0.704039	0	6.37115	3.35521	283.586	107.008	37.1641	1047.45	23.021
Screening/Baseline	0	Severe	3	55	Moderate	2	NA	NA	NA	NA	NA	NA	NA	NA	NA	0.00499798	31032.8	351.533	18.351	15500.4	111.278	1771.15	40577.3	4.49632	82.669	2.9888	0.146791	2.38314	0.276838	1.53383	31.6758	0	33.9673	56.9676	3.75498
Screening/Baseline	0	Moderate	2	40	Moderate	2	NA	NA	NA	NA	NA	NA	NA	NA	NA	0.00333988	233915	1017.59	14.605	70169.9	44.4935	265.21	32574	37.8599	85.4731	2.56837	0.0344676	0	0.0104371	0.393138	24.2496	7.54119	25.7505	30.5316	0.317843
Screening/Baseline	0	Moderate	2	70	Severe	3	NA	NA	NA	NA	NA	NA	NA	NA	NA	0.00600962	471611	457.68	28.4661	154139	892.377	2228.54	45339.1	53.4911	514.431	0.0234856	0.639002	4.72668	4.78251	4.10078	76.4735	84.7284	32.1137	239.055	23.6382
Screening/Baseline	0	Moderate	2	55	Moderate	2	NA	NA	NA	NA	NA	NA	NA	NA	NA	0.00535571	23123.7	605.837	19.7022	85006.1	49.8798	1721.62	53203.8	40.7386	83.446	0.856914	0.0273677	4.0953	2.26274	0.318344	85.1091	99.5979	64.538	194.873	0.565735
Screening/Baseline	0	Severe	3	75	Severe	3	NA	NA	NA	NA	NA	NA	NA	NA	NA	0.00613398	451644	851.587	45.3794	166672	382.832	988.088	18771.2	60.2366	3011.83	1.16546	0.149669	149.18	0.957146	1.21333	307.171	71.7879	91.862	313.13	0.943246
Screening/Baseline	0	Moderate	2	55	Moderate	2	NA	NA	NA	NA	NA	NA	NA	NA	NA	0.00604159	487171	551.941	28.6743	154479	272.408	2187.38	67871.2	75.8367	509.367	0.700824	0.0816822	3.05354	2.47859	1.26263	128.414	0	56.6752	354.605	3.81856
Screening/Baseline	0	Severe	3	60	Moderate	2	NA	NA	NA	NA	NA	NA	NA	NA	NA	0.00556507	36288.7	831.484	43.3306	9728.81	62.3512	855.576	56896.6	3.24774	162.387	0.82363	0.00690068	27.6641	0.981094	1.54433	319.455	40.9099	43.2537	140.901	2.63425
Screening/Baseline	0	Severe	3	80	Severe	3	NA	NA	NA	NA	NA	NA	NA	NA	NA	0.0636	4.36744e+06	8945.51	481.319	752927	6857.77	38577.8	355545	873.075	43653.7	134.832	4.4361	1070.03	3.88055	44.3117	656.76	1858.3	451.645	5454.32	230.509
Screening/Baseline	0	Severe	3	75	Severe	3	NA	NA	NA	NA	NA	NA	NA	NA	NA	0.00559105	442112	551.649	24.339	21422.1	177.446	2044.1	40190.9	52.7249	257.006	20.6366	0.250591	1.33436	1.51979	2.25152	28.1978	1.91997	56.1956	154.597	226.947
Screening/Baseline	0	Moderate	2	45	Moderate	2	NA	NA	NA	NA	NA	NA	NA	NA	NA	0.00590854	318378	556.683	30.6253	153825	480.159	2188.6	22920.9	80.5114	1267.87	4.86273	0.675464	3.1554	4.01863	4.61156	69.9776	0	46.3429	474.698	24.3992
Screening/Baseline	0	Severe	3	85	Severe	3	NA	NA	NA	NA	NA	NA	NA	NA	NA	0.00638468	383078	924.175	50.355	161004	439.315	4672.82	15378.1	67.0822	3354.11	10.4581	0.706848	111.283	1.60578	3.25325	69.043	83.6149	36.2485	310.686	25.6005
Screening/Baseline	0	Mild	1	30	Mild	1	NA	NA	NA	NA	NA	NA	NA	NA	NA	0.002997	357503	910.361	13.5551	73640	506.375	1200.5	6060.2	25.8325	478.643	5.33167	0.37966	80.2474	3.19347	3.92444	132.291	31.6994	22.3528	575.994	14.7174
Screening/Baseline	0	Mild	1	45	Moderate	2	NA	NA	NA	NA	NA	NA	NA	NA	NA	0.00543689	481910	1451.76	25.3657	144141	830.857	2172.92	14870.1	72.5516	2108.94	14.9678	0.597623	24.1463	5.3088	4.10861	252.023	4.14846	31.1103	403.778	26.0335
Screening/Baseline	0	Severe	3	75	Severe	3	NA	NA	NA	NA	NA	NA	NA	NA	NA	0.0062475	395047	747.69	50.3287	12069.3	266.385	4190.41	23424.9	53.3939	2669.69	7.8531	0.414834	144.396	1.97333	3.74472	69.1727	91.5061	40.4412	724.252	22.1098
Screening/Baseline	0	Moderate	2	50	Moderate	2	NA	NA	NA	NA	NA	NA	NA	NA	NA	0.00484848	50651.4	443.953	19.8543	127876	162.223	1617.21	37931.7	29.6404	72.216	1.55636	0.00892121	2.65862	3.32875	0.876291	31.8655	0	28.123	20.9938	0.378861
Screening/Baseline	0	Moderate	2	50	Moderate	2	NA	NA	NA	NA	NA	NA	NA	NA	NA	0.00554017	368208	807.536	36.0377	140441	520.539	1295.74	11112.8	48.941	2447.05	14.2825	0.203546	95.7023	3.39349	0.892161	98.9679	92.2298	36.6419	156.748	3.67012
Screening/Baseline	0	Moderate	2	60	Moderate	2	NA	NA	NA	NA	NA	NA	NA	NA	NA	0.00556882	321498	605.198	42.5607	135309	314.285	3929.21	14072	37.1841	1859.2	15.9379	0.615298	112.877	2.44045	2.23332	187.13	42.4333	47.8048	138.034	20.6356
Screening/Baseline	0	Moderate	2	65	Severe	3	NA	NA	NA	NA	NA	NA	NA	NA	NA	0.0052356	116756	454.18	23.3354	152774	222.457	1900.3	45326	28.5864	244.999	0.0201728	0.273037	76.245	2.16526	1.90063	59.6137	43.2775	34.1207	126.959	3.17696
Screening/Baseline	0	Moderate	2	45	Moderate	2	NA	NA	NA	NA	NA	NA	NA	NA	NA	0.00648561	483809	643.606	33.6164	75885.6	345.915	2339.56	63917.4	95.1352	416.652	5.3636	0.349964	2.95342	1.88991	7.65944	77.1522	0	50.869	413.772	20.0642
Screening/Baseline	0	Moderate	2	55	Moderate	2	NA	NA	NA	NA	NA	NA	NA	NA	NA	0.0121156	50764.2	1157.66	51.6287	6281.87	33.3168	3735.61	4290.43	2.96011	164.02	0	0.00302889	5.51719	0.00648183	2.25319	199.649	0	8.87853	29.7745	0
Screening/Baseline	0	Mild	1	25	Mild	1	NA	NA	NA	NA	NA	NA	NA	NA	NA	0.00758777	216622	1174.86	53.0931	60278.8	186.847	2288.54	76725.1	54.5264	2726.32	3.11857	0.0848313	40.839	0.66393	2.33552	429.088	115.407	62.7855	166.047	5.1176
Screening/Baseline	0	Mild	1	30	Mild	1	NA	NA	NA	NA	NA	NA	NA	NA	NA	0.00578081	463636	599.799	27.9406	173463	590.614	2134.29	28905.4	82.1391	2444.85	11.5963	0.69098	157.112	5.32103	2.6603	81.5454	32.0975	30.5476	317.603	180.245
Screening/Baseline	0	Moderate	2	70	Severe	3	NA	NA	NA	NA	NA	NA	NA	NA	NA	0.00474496	20918.7	660.315	32.4611	124571	363.301	3143.3	24131	49.7162	2485.81	10.9419	0.413903	92.2785	0.441352	1.8517	91.7512	48.9397	35.0918	333.502	13.9159
Screening/Baseline	0	Mild	1	10	Mild	1	NA	NA	NA	NA	NA	NA	NA	NA	NA	0.00640569	397417	1618.91	29.5111	162643	581.967	2155.74	24112.9	81.8101	239.369	12.7858	0.580932	0	1.27345	3.33144	216.262	4.16767	51.297	559.618	23.8549
Screening/Baseline	0	Moderate	2	30	Mild	1	NA	NA	NA	NA	NA	NA	NA	NA	NA	0.00416667	25507.7	669.124	8.5536	54939.5	31.9401	25.0508	44551.7	17.4355	106.527	0.225	0.0192083	0	1.08971	0.0419792	180.544	4.31533	21.7381	39.7809	0.1378
4wk FU	4	None	0	5	Inactive	0	Remission	Remission	NA	NA	0	Not Rescued	0	Not Rescued	NA	0.00502024	21034.8	558.62	15.1545	3358.03	17.4429	1532.09	4182.23	1.58154	63.1385	0.256032	0.0142575	2.50149	0.127991	0.896465	95.3582	0	10.4677	13.8694	0.182807
4wk FU	4	Mild	1	5	Inactive	0	Remission	Remission	NA	NA	0	Not Rescued	0	Not Rescued	NA	0.00442863	14658.8	5.54265	1.02814	2755.75	16.9509	0	4660.21	0.319789	15.9895	0.0265718	0	0	0.00821511	0	15.6987	11.2089	0	0	0
4wk FU	4	Mild	1	15	Mild	1	No Remission	No Remission	NA	NA	0	Not Rescued	0	Not Rescued	NA	0.00472279	30076.6	971.081	5.40407	6416.68	27.7916	464.299	56122	1.57841	119.922	0.765092	0	0	0.13911	0.0887177	20.3871	9.65396	20.4183	15.3754	0.856138
4wk FU	4	None	0	0	Inactive	0	Remission	No Remission	NA	NA	0	Not Rescued	0	Not Rescued	NA	0.00480962	52015	52.6774	3.25477	20742.9	26.9596	0	11041.9	2.00031	121.976	0	0	0	0.00781563	0	0	51.0505	0	0	0
4wk FU	4	Mild	1	10	Mild	1	No Remission	No Remission	NA	NA	0	Not Rescued	0	Not Rescued	NA	0.00550459	18226.1	123.419	1.47467	4819.55	23.6721	1.001	7612.66	3.27524	163.762	0	0	0	0	0	0	0	0	0	0
4wk FU	4	None	0	0	Inactive	0	Remission	No Remission	NA	NA	369	Not Rescued	0	Not Rescued	NA	0.00500202	22471.1	47.2975	0.0751411	18594.3	18.8066	1505.23	12128.9	0	62.6071	0.330133	0.00760307	1.95539	0.227442	0.0204582	22.5349	78.2132	7.15433	11.3481	0.0944181
4wk FU	4	None	0	0	Inactive	0	Remission	No Remission	NA	NA	0	Not Rescued	0	Not Rescued	NA	0.00436162	15171.4	643.135	29.4813	76405.6	167.521	184.536	33603.6	7.57029	378.515	2.40761	0.0228985	3.9224	0.580248	0.732316	38.3029	35.8242	25.2115	164.122	0.768971
4wk FU	4	Mild	1	5	Inactive	0	Remission	No Remission	NA	NA	0	Not Rescued	0	Not Rescued	NA	0.00459224	20611.4	69.9454	4.2548	34923.7	32.8244	25.5988	46803.6	11.3393	566.967	0.344418	0.00528108	9.95883	0.239531	0.0328575	22.2855	21.5115	12.4252	18.0235	0.100506
4wk FU	4	None	0	0	Inactive	0	Remission	No Remission	NA	NA	0	Not Rescued	0	Not Rescued	NA	0.00479425	16096.9	22.8577	1.61346	79237	26.1528	0	69007.7	0.894859	44.743	0	0	36.0328	0.226312	0.927519	12.7477	7.44144	2.91648	3.33838	0
4wk FU	4	None	0	0	Inactive	0	Remission	Remission	NA	NA	0	Not Rescued	0	Not Rescued	NA	0.00516693	17102.5	8.16812	1.20106	2805.65	20.0606	28.8023	5688.95	2.0632	103.16	0	0.00697536	0	0.0345409	0.176399	99.0089	13.3246	0	0	0
4wk FU	4	Mild	1	15	Mild	1	No Remission	No Remission	NA	NA	0	Not Rescued	0	Not Rescued	NA	0.00431796	19414.5	464.792	15.1415	119943	42.5209	497.66	11854.1	6.91683	111.206	0.474975	0.0386026	0	0.604968	0.312901	16.6697	9.88424	18.821	27.8183	0.0129711
4wk FU	4	None	0	0	Inactive	0	Remission	No Remission	NA	NA	0	Not Rescued	0	Not Rescued	NA	0.00496596	20807.4	390.208	5.3705	4146.74	13.6046	1466.93	5988.29	1.60728	71.7397	0.0248298	0.0210557	2.54545	0.108779	0.465087	60.1333	0	14.7152	67.3207	0.597246
4wk FU	4	Mild	1	15	Mild	1	No Remission	No Remission	NA	NA	0	Not Rescued	0	Not Rescued	NA	0.00343434	28507.8	73.4519	2.36542	14763.2	18.5513	0	2080.51	0.936427	87.0629	0	0	8.90216	0.0384475	0.000394949	5.52078	37.6201	0	0	0
4wk FU	4	None	0	5	Inactive	0	Remission	Remission	NA	NA	0	Not Rescued	0	Not Rescued	NA	0.00299103	14866.4	22.9161	2.02735	10991.3	16.3431	0	1328.89	1.08337	75.7309	0	0	17.2731	0.0412612	0.00589232	7.9456	1.78229	0	0	0
4wk FU	4	Mild	1	10	Mild	1	No Remission	No Remission	NA	NA	0	Not Rescued	0	Not Rescued	NA	0.0041543	85413.9	154.964	2.86687	5398.81	22.7838	0	9113.89	1.97116	105.998	0	0	16.0046	1.30676	0.0655134	10.7357	2.70287	0	0	0
4wk FU	4	None	0	5	Inactive	0	Remission	Remission	NA	NA	0	Not Rescued	0	Not Rescued	NA	0.0045274	14985.7	92.7578	1.09921	2592.5	17.9682	0	4797.88	1.84153	92.0766	0.0814933	0	0	0.0204186	0.0248102	145.569	39.1469	5.54874	3.59209	0
4wk FU	4	None	0	10	Mild	1	No Remission	No Remission	NA	NA	0	Not Rescued	0	Not Rescued	NA	0.00449258	19818.1	429.907	17.1084	6082.97	71.2088	1413.24	65654	2.36792	80.5046	1.56791	0.0635251	119.333	3.34578	1.15464	70.6658	21.5083	21.1416	141.389	0
4wk FU	4	None	0	0	Inactive	0	Remission	Remission	NA	NA	0	Not Rescued	0	Not Rescued	NA	0.0051057	16900.2	549.616	27.6166	5538.32	20.5773	1314.25	6743.22	2.6895	134.475	0.0153171	0.0149597	21.4139	0.177883	0.892834	8.4889	4.3472	1.36445	0	0.550344
4wk FU	4	None	0	0	Inactive	0	Remission	Remission	NA	NA	0	Not Rescued	0	Not Rescued	NA	0.003996	6852.12	17.3111	2.6765	5669.52	21.55	0	3179.1	1.89605	101.353	0	0	0	0.0225974	0.158821	16.2914	4.58597	0	0	0
4wk FU	4	Mild	1	10	Mild	1	No Remission	No Remission	NA	NA	0	Not Rescued	0	Not Rescued	NA	0.00485669	45075.8	391.248	21.158	23970.7	205.528	1690.78	25548.5	31.9368	174.101	10.8644	0.448467	2.35054	2.918	2.04406	53.4274	0.414373	39.2217	131.125	11.7555
4wk FU	4	None	0	0	Inactive	0	Remission	No Remission	NA	NA	0	Not Rescued	0	Not Rescued	NA	0.00456548	15123.8	34.4138	1.09022	10005.4	27.3957	0.830225	44911.6	0	0	0.287625	0.00593512	41.9589	0.135572	0.131509	15.7601	17.829	11.5331	29.4539	0.165626
4wk FU	4	None	0	0	Inactive	0	Remission	No Remission	NA	NA	0	Not Rescued	0	Not Rescued	NA	0.00521669	17267.3	146.618	1.67257	3588.85	20.1291	0	6083.98	3.98487	199.243	0.0782504	0	8.44948	0.0205799	0.04249	29.3317	79.3441	0	22.2536	0.260365
4wk FU	4	None	0	0	Inactive	0	Remission	No Remission	NA	NA	0	Not Rescued	0	Not Rescued	NA	0.00517516	18505.7	44.619	1.20244	33869.2	42.6498	0.941094	11496.8	1.95115	97.5574	0.414013	0.00698646	18.4145	0.469439	0.0335868	188.002	69.2221	4.55921	42.536	3.30557
4wk FU	4	None	0	0	Inactive	0	Remission	No Remission	NA	NA	1196	Not Rescued	0	Not Rescued	NA	0.00526103	22120.5	430.475	8.02855	59345.2	19.4137	1550.65	48606.3	5.59695	70.6629	0.568191	0.00952246	2.2452	0.0536888	0.0513213	69.4608	32.1775	13.299	20.6393	0.317545
4wk FU	4	Mild	1	15	Mild	1	No Remission	No Remission	NA	NA	0	Not Rescued	0	Not Rescued	NA	0.00601926	311972	707.444	46.2535	176457	431.008	4167.79	26614.9	53.2887	2664.43	12.797	0.57484	95.0763	2.42242	2.82728	237.907	54.9838	43.068	103.742	17.9674
4wk FU	4	Mild	1	5	Inactive	0	Remission	No Remission	NA	NA	48	Not Rescued	0	Not Rescued	NA	0.0045216	23570.3	429.083	8.09165	27163.8	58.5265	108.334	38019.9	5.1249	256.245	1.257	0.00415987	0	0.148806	0.766547	45.1438	11.175	32.5157	75.7111	0.307858
4wk FU	4	Mild	1	5	Inactive	0	Remission	Remission	NA	NA	447	Not Rescued	0	Not Rescued	NA	0.00480962	8226.07	72.2243	3.34619	5879.52	25.8857	0	4148.01	2.89509	122.369	0	0	101.023	4.97603	0.476922	16.9948	36.6361	0	0	0
4wk FU	4	None	0	5	Inactive	0	Remission	No Remission	NA	NA	300	Not Rescued	0	Not Rescued	NA	0.00482213	20249.8	456.694	14.9233	34839.7	53.2479	1587.26	41050.4	0.82164	67.413	0.839051	0.0161541	18.2841	0.573424	1.23934	7.98979	19.7942	19.4936	29.3151	0.216649
4wk FU	4	Mild	1	5	Inactive	0	Remission	Remission	NA	NA	0	Not Rescued	0	Not Rescued	NA	0.00515713	17070.1	9.52904	1.20333	3103.72	19.7177	0	5697.55	0	0	0	0	0	0.00293956	0	40.9738	48.4309	0	0	0
4wk FU	4	None	0	0	Inactive	0	Remission	Remission	NA	NA	0	Not Rescued	0	Not Rescued	NA	0.00318091	5444.94	12.9059	2.14267	3445.65	17.1332	154.328	2209.27	0.799083	80.6544	0	0	0	0.0375348	0.00432604	13.66	3.25541	0	0.368223	0
4wk FU	4	None	0	0	Inactive	0	Remission	No Remission	NA	NA	271	Not Rescued	0	Not Rescued	NA	0.00474849	18291.2	51.1371	5.23578	8276.96	38.6919	14.6303	34745.7	1.28313	64.1564	0.142455	0.000332394	0	0.0810093	0.076973	61.0957	17.8326	13.6689	17.7662	0.0467441
4wk FU	4	Mild	1	30	Mild	1	No Remission	No Remission	NA	NA	246	Not Rescued	6	Rescued	NA	0.005	18974.7	1321.87	23.1886	17830.3	71.6103	1138.01	23966.4	5.34559	130.273	4.26	0.08405	54.6712	0.125475	1.7862	16.4608	42.4638	0	130.903	6.31953
4wk FU	4	None	0	5	Inactive	0	No Remission	No Remission	NA	NA	21	Rescued	8	Rescued	NA	0.00482897	9021.07	53.4267	3.36676	6228.53	26.2459	0	5679.37	2.01943	122.618	0	0	95.2331	0.573441	0.00804024	4.88026	21.0913	0	0	0
4wk FU	4	None	0	0	Inactive	0	No Remission	No Remission	NA	NA	53	Not Rescued	8	Rescued	NA	0.00562023	31829.7	28.8841	22.7694	20731.9	27.0595	0	19957.6	0.625529	31.2764	0	0.00146126	0	0.340193	0	14.1122	6.62446	0	0	0
4wk FU	4	Moderate	2	55	Moderate	2	No Remission	No Remission	NA	NA	0	Not Rescued	35	Not Rescued	NA	0.00564289	431971	491.436	24.6934	87872.7	88.5796	2079.14	46264	15.5765	177.043	18.0234	0.368988	16.7037	0.548742	1.96468	38.3275	24.4736	44.4021	66.7012	9.25555
4wk FU	4	Mild	1	20	Mild	1	No Remission	No Remission	NA	NA	76	Not Rescued	138	Not Rescued	NA	0.00301507	6644.55	768.383	10.1905	6493.15	16.4745	59.8747	2911.66	0.740104	76.8907	0	0.00666332	9.65783	0.00355779	0	0	21.0952	0	0	0
4wk FU	4	None	0	0	Inactive	0	Remission	No Remission	NA	NA	0	Not Rescued	144	Not Rescued	NA	0.00215264	9714.19	497.418	8.95809	19078.5	11.9977	106.141	23016.9	0.359018	54.6603	0.210959	0.0250783	47.5721	0.00311057	0	0	53.2514	0	0	0
4wk FU	4	None	0	0	Inactive	0	Remission	No Remission	NA	NA	0	Not Rescued	170	Not Rescued	NA	0.00492333	20843.7	19.3854	1.38675	9966.64	17.2641	1436.95	30615.5	0	61.1833	0	0.0017724	4.12486	0.193191	0	27.3238	9.26235	13.9899	18.3259	0
4wk FU	4	Mild	1	40	Moderate	2	No Remission	No Remission	NA	NA	104	Not Rescued	172	Not Rescued	NA	0.00592917	362306	845.808	47.2488	72944.1	315.338	3347.01	80744.1	46.6843	2334.21	2.63255	0.0482041	91.4131	1.08142	1.96454	60.198	77.9221	36.1996	217.054	11.6508
4wk FU	4	None	0	10	Mild	1	No Remission	No Remission	NA	NA	132	Not Rescued	244	Not Rescued	NA	0.00579944	21138.8	512.878	28.3293	70544.4	74.2978	20.2755	62225.8	7.43386	371.693	0.945308	0.00753927	0	1.60021	0.101345	3.70799	37.4856	8.70797	45.6166	0.198352
4wk FU	4	None	0	0	Inactive	0	Remission	No Remission	NA	NA	0	Not Rescued	273	Not Rescued	NA	0.00484127	20284.9	80.5342	0.637225	4576.36	13.02	1413	14264.4	0.747066	63.6873	0	0.00106508	4.12728	0.149014	0.0734905	174.842	60.2777	6.79022	25.944	0.24066
4wk FU	4	None	0	10	Mild	1	No Remission	No Remission	NA	NA	241	Not Rescued	332	Not Rescued	NA	0.00577075	222772	488.189	39.706	104731	49.4802	1764.15	56299.6	3.21448	160.724	6.46324	0.157138	18.5645	0.228666	0.917751	16.2432	45.3091	39.3888	65.2588	8.233
4wk FU	4	Mild	1	10	Mild	1	No Remission	No Remission	NA	NA	89	Not Rescued	334	Not Rescued	NA	0.00484897	22812.3	429.598	16.9221	95564.9	70.3366	1545.82	47083.5	10.4704	76.6295	1.96868	0.0291908	239.725	1.21976	1.00218	44.1449	130.065	31.1361	75.4244	0.613976
4wk FU	4	Mild	1	10	Mild	1	No Remission	No Remission	NA	NA	219	Not Rescued	359	Not Rescued	NA	0.00533865	358560	388.015	23.8119	117606	134.106	1967.26	35352.5	34.2681	213.674	3.34733	0.323202	2.54557	0.866142	1.99828	47.09	0	46.3942	112.094	10.4513
4wk FU	4	Mild	1	10	Mild	1	No Remission	No Remission	NA	NA	0	Not Rescued	414	Not Rescued	NA	0.00529017	17531.9	682.063	34.943	8296.89	201.207	471.874	71801.5	2.66695	133.347	5.4912	0.033381	38.5159	0.0138073	1.75594	28.6515	22.5922	30.7171	98.8165	4.66461
4wk FU	4	None	0	0	Inactive	0	Remission	No Remission	NA	NA	493	Not Rescued	428	Not Rescued	NA	0.00485045	20955.5	247.034	0.97536	16762.2	20.7203	1441.72	31402.6	3.32651	63.808	0.669361	0.0173646	2.17407	0.181213	0.25751	38.2481	0	24.5847	15.0881	0.379014
4wk FU	4	Mild	1	15	Mild	1	No Remission	No Remission	NA	NA	0	Not Rescued	542	Not Rescued	NA	0.0047866	73770.7	494.915	21.7033	57728.6	84.9518	1682.66	58972.6	6.06502	85.0408	11.8851	0.051791	44.5414	0.0322138	1.91392	73.0395	106.964	38.9097	120.474	10.3867
4wk FU	4	None	0	0	Inactive	0	Remission	No Remission	NA	NA	0	Not Rescued	568	Not Rescued	NA	0.00478088	15824.7	186.592	1.14864	3302.78	19.5569	0	5206.32	0.0757477	3.78739	0	0	0	0	0.0576096	56.5963	41.4643	0	2.92934	0.00982948
4wk FU	4	Mild	1	10	Mild	1	No Remission	No Remission	NA	NA	0	Not Rescued	632	Not Rescued	NA	0.00319361	139258	830.361	12.7857	58705.6	23.3141	739.39	39114.7	2.1336	81.4575	2.02794	0.0436248	9.20214	0.00547705	0	0.467577	15.0305	0	10.6007	2.84916
4wk FU	4	None	0	0	Inactive	0	Remission	No Remission	NA	NA	91	Not Rescued	1021	Not Rescued	NA	0.00274241	5152.76	15.667	1.83936	6762	14.9674	0	5803.65	0.786069	69.5429	0.013712	0	74.5634	0.000479922	0.00456611	0.474108	65.5491	0	0	0
12wk FU	12	None	0	0	Inactive	0	Remission	No Remission	CSFREEremission	No Colectomy	0	Not Rescued	0	Not Rescued	NA	0.00499195	76320.3	874.62	38.8392	14722.8	38.6458	401.259	35969	3.04626	152.313	3.2248	0.0104831	76.6576	0.862309	1.20001	19.0955	30.1958	21.6962	26.9473	2.04017
12wk FU	12	Mild	1	0	Inactive	0	Remission	Remission	CSFREEremission	No Colectomy	0	Not Rescued	0	Not Rescued	NA	0.00479425	20087.9	13.1826	0	2666.97	12.2057	1389.43	1027.58	0.146157	65.0762	0	0	2.42311	0.309565	0.0231083	15.5664	0	0	0	0
12wk FU	12	None	0	0	Inactive	0	Remission	No Remission	NOremission	No Colectomy	0	Not Rescued	0	Not Rescued	NA	0.00513438	8796.95	32.5489	3.43897	6276.52	27.6891	0	5205.73	1.96154	130.454	0	0	100.244	2.71809	0.398428	36.5311	76.5141	0	0	0
12wk FU	12	None	0	0	Inactive	0	Remission	No Remission	NOremission	No Colectomy	0	Not Rescued	0	Not Rescued	NA	0.00300601	40158.2	842.441	8.89059	81889.7	38.4781	373.733	20249.9	15.9714	76.5966	2.16433	0.0192385	5.65214	0.00380261	0	0	11.383	0	29.7841	0.446279
12wk FU	12	None	0	0	Inactive	0	Remission	No Remission	NOremission	No Colectomy	0	Not Rescued	0	Not Rescued	NA	0.00501213	25167.3	15.5434	0.187853	3369.84	13.0588	1448.11	10850.2	1.55024	64.4472	0	0	2.28242	0.104753	1.16938	16.3924	0	0	0	0
12wk FU	12	None	0	0	Inactive	0	Remission	Remission	CSFREEremission	No Colectomy	369	Not Rescued	0	Not Rescued	NA	0.00713502	30156.1	34.9867	0.107183	9268.6	22.6595	2150.47	2893.17	8.67279	106.57	0	0.00649286	3.24914	2.75793	0	99.6872	0	4.27423	12.4664	0
12wk FU	12	None	0	0	Inactive	0	Remission	No Remission	NOremission	No Colectomy	0	Not Rescued	0	Not Rescued	NA	0.00612656	20279	40.8032	1.60053	4179.75	28.2127	0	6579.31	4.18395	209.197	0.0306328	0.00490125	0	0.41097	0.0121612	57.2963	54.4447	8.32336	14.9117	0
12wk FU	12	None	0	0	Inactive	0	Remission	No Remission	NOremission	No Colectomy	0	Not Rescued	0	Not Rescued	NA	0.00441235	18487.8	34.0927	1.81103	6176.25	23.1006	1282.5	49087.5	0	55.6278	0.00882471	0.0131488	2.54593	0.0828199	0	28.5798	91.0725	11.4478	12.6143	0
12wk FU	12	None	0	0	Inactive	0	Remission	No Remission	CSFREEremission	No Colectomy	0	Not Rescued	0	Not Rescued	NA	0.00521251	17253.5	7.82335	1.21344	3571.04	20.8759	0	6101.28	2.15903	107.952	0	0	66.6391	0.0369828	1.07698	17.2603	17.0451	0	3.04796	0
12wk FU	12	None	0	0	Inactive	0	Remission	Remission	CSFREEremission	No Colectomy	0	Not Rescued	0	Not Rescued	NA	0.00480384	20128.1	16.6633	0	3861.56	12.2302	1427.86	3251.34	0.639289	64.1852	0	0.00389111	2.73733	0.756533	0.059976	99.0492	29.8933	0	0	0
12wk FU	12	None	0	0	Inactive	0	Remission	No Remission	CSFREEremission	No Colectomy	0	Not Rescued	0	Not Rescued	NA	0.00413793	7664.69	31.3001	2.83397	4785.88	22.3071	1.24847	40739.5	5.09053	105.249	0.26069	0	47.956	0.187759	0.959462	9.4176	32.9848	1.08857	0	0
12wk FU	12	None	0	0	Inactive	0	Remission	Remission	CSFREEremission	No Colectomy	0	Not Rescued	0	Not Rescued	NA	0.00484704	20309.1	99.7601	0.324599	2459.07	12.005	1395.88	988.797	0	58.5959	0	0.00571951	1.92961	0.0152682	0.0388733	38.0763	19.4297	0.053172	8.02248	0
12wk FU	12	None	0	5	Inactive	0	Remission	No Remission	CSFREEremission	No Colectomy	0	Not Rescued	0	Not Rescued	NA	0.0042042	62885.7	141.701	8.17497	83161.7	40.8161	11.9246	21056.7	2.41145	106.92	0	0.00769369	0	0.345354	0.0121081	6.599	7.5447	13.3713	0	0
12wk FU	12	None	0	0	Inactive	0	Remission	No Remission	NOremission	No Colectomy	0	Not Rescued	0	Not Rescued	NA	0.00495208	16391.4	25.4502	1.14923	3146.58	19.5121	0	5231.05	4.03243	201.622	0	0	0	0.0331046	0	29.2923	75.6076	0	0	0
12wk FU	12	None	0	5	Inactive	0	Remission	Remission	CSFREEremission	No Colectomy	0	Not Rescued	0	Not Rescued	NA	0.00548658	18160.6	11.379	1.27536	5135.45	21.2748	0	5932.31	1.90607	95.3033	0	0	0	0.342884	0	30.4649	15.2084	0	1.64647	0
12wk FU	12	Mild	1	15	Mild	1	No Remission	No Remission	NOremission	No Colectomy	0	Not Rescued	0	Not Rescued	NA	0.00447906	31765.7	1353.46	18.1354	9021.59	31.6854	289.784	28543.9	4.19515	114.47	0.721129	0.0480604	189.428	0.196743	0.756469	47.8251	71.395	27.0157	30.601	0.258442
12wk FU	12	None	0	0	Inactive	0	Remission	Remission	CSFREEremission	No Colectomy	0	Not Rescued	0	Not Rescued	NA	0.00512821	21487.2	560.456	15.8316	2961.87	16.8743	1552.54	423.796	1.35337	65.6121	0	0.00620513	135.193	0.182179	0.243333	111.732	24.2477	10.4597	8.39359	0
12wk FU	12	Mild	1	10	Mild	1	No Remission	No Remission	NOremission	No Colectomy	0	Not Rescued	0	Not Rescued	NA	0.00447642	90689.3	548.911	29.2798	23979.6	37.8437	1603.79	27486.4	0.626229	31.3115	4.27498	0.0543437	40.343	0.0527098	1.07609	11.2833	13.9013	21.5824	37.3281	4.11525
12wk FU	12	None	0	0	Inactive	0	Remission	No Remission	NOremission	No Colectomy	0	Not Rescued	0	Not Rescued	NA	0.0056	18536	6.24459	1.29913	3868.66	21.7697	0	7013.49	0	0	0	0	0	0	0	9.31073	7.4564	0	0	0
12wk FU	12	None	0	0	Inactive	0	Remission	No Remission	CSFREEremission	No Colectomy	0	Not Rescued	0	Not Rescued	NA	0.00478088	20083.4	101.504	1.59652	9392.82	18.4893	1400.78	6092.56	0.840369	65.4143	0.176892	0.00865339	2.48472	0.563761	0.0195538	43.3525	0	18.114	20.0162	0.0390789
12wk FU	12	None	0	0	Inactive	0	Remission	Remission	CSFREEremission	No Colectomy	0	Not Rescued	0	Not Rescued	NA	0.00504	16682.8	12.1603	1.1721	5268.3	20.9831	11.3476	5317.79	0.328263	16.4131	0	0.0101808	0	0	0.0327096	271.047	54.3585	6.03626	22.8515	0.262221
12wk FU	12	None	0	5	Inactive	0	Remission	Remission	CSFREEremission	No Colectomy	0	Not Rescued	0	Not Rescued	NA	0.00526736	22070.4	434.161	5.50277	6532.99	23.7087	1596.93	10722.9	2.97334	72.6513	0.769034	0.0162761	2.5493	1.64763	0.116672	90.078	0	24.72	73.1851	1.67695
12wk FU	12	None	0	0	Inactive	0	Remission	Remission	CSFREEremission	No Colectomy	0	Not Rescued	0	Not Rescued	NA	0.00481155	20160.4	14.7657	0	2401.49	11.7177	1387.94	2296.58	0	60.2231	0	0	6.19217	0.375325	0	42.7762	78.8436	0	0	0
12wk FU	12	None	0	0	Inactive	0	Remission	Remission	CSFREEremission	No Colectomy	1196	Not Rescued	0	Not Rescued	NA	0.00476569	8215.3	42.7406	3.20546	10040.1	25.6218	0	4515.99	3.86037	121.251	0	0	0	0.233638	0.105417	206.222	5.89401	0	0	0
12wk FU	12	None	0	0	Inactive	0	Remission	No Remission	NOremission	No Colectomy	0	Not Rescued	0	Not Rescued	NA	0.00515873	17075.8	9.20818	1.19971	3237.02	20.2696	0	5790.56	2.58126	129.063	0	0.00268254	0	0.0175397	0	12.4652	14.6773	0.392063	0.200829	0
12wk FU	12	None	0	10	Mild	1	No Remission	No Remission	NOremission	No Colectomy	48	Rescued	0	Not Rescued	NA	0.00490895	20570.1	190.702	8.11833	3560.64	15.3869	1428.85	28150.9	0.385175	65.0796	0.0687253	0.0132051	2.37583	1.49554	0.375314	27.0508	0	4.23456	16.23	0
12wk FU	12	Mild	1	0	Inactive	0	Remission	Remission	CSFREEremission	No Colectomy	447	Not Rescued	0	Not Rescued	NA	0.0054509	18042.5	13.0932	1.27187	3596.47	20.7741	0	5865.99	0	0	0	0	0	0.090812	0	91.8662	45.5886	0	0	0
12wk FU	12	None	0	0	Inactive	0	Remission	No Remission	CSFREEremission	No Colectomy	300	Not Rescued	0	Not Rescued	NA	0.00559329	19635.6	718.025	31.0161	93191.8	47.2857	124.651	63268.8	4.22926	211.463	0.0838993	0.0111306	49.3021	1.53779	0.649688	14.9289	22.5398	12.1759	41.2115	0.0495342
12wk FU	12	None	0	5	Inactive	0	Remission	No Remission	NOremission	No Colectomy	0	Not Rescued	0	Not Rescued	NA	0.00524193	21963.7	18.1492	0.157403	3878.56	13.8478	1519.17	51484.3	0	64.8365	0	0.00115323	113.065	0.208577	0	11.1398	74.3272	0.652726	1.09708	0
12wk FU	12	None	0	0	Inactive	0	Remission	Remission	CSFREEremission	No Colectomy	0	Not Rescued	0	Not Rescued	NA	0.00503597	16669.1	4.52098	1.16961	2734.54	19.1727	0	5330.9	1.74952	87.476	0.00503597	0	0	0.0260863	0	13.3904	10.2024	0	0	0
12wk FU	12	None	0	0	Inactive	0	Remission	No Remission	CSFREEremission	No Colectomy	271	Not Rescued	0	Not Rescued	NA	0.00486056	20367.9	86.7726	4.29425	17921.5	37.5971	1529.56	52965.4	0.750042	63.1305	0	0.00315936	2.35241	0.620061	0.561759	36.6286	0	27.4015	40.6551	0
12wk FU	12	None	0	0	Inactive	0	No Remission	No Remission	NOremission	No Colectomy	246	Not Rescued	6	Rescued	NA	0.00517928	45322.6	1276.09	16.7733	25884.1	30.092	3.45738	12255.6	2.55748	131.664	0.036255	0.0391036	0	0.933566	0.343827	16.8723	16.6253	11.6317	11.8985	0
12wk FU	12	None	0	0	Inactive	0	No Remission	No Remission	NOremission	No Colectomy	21	Rescued	8	Rescued	NA	0.00508806	24449.9	1238.15	21.3302	55043.3	29.562	630.746	26481.8	1.28797	129.529	0.936204	0.0632446	49.9563	1.27555	0.495323	6.38562	9.87105	18.5459	4.22691	0.977397
12wk FU	12	None	0	0	Inactive	0	No Remission	No Remission	NOremission	No Colectomy	53	Rescued	8	Rescued	NA	0.0052589	17417.5	569.196	17.9573	13312.9	28.086	145.789	8580.31	1.32505	66.2524	0.173544	0.0104652	7.04272	0.045174	0.431177	7.63587	16.1994	6.67928	1.88269	0.168989
12wk FU	12	None	0	0	Inactive	0	No Remission	No Remission	NOremission	No Colectomy	0	Not Rescued	35	Rescued	NA	0.00524642	21982.5	15.1975	0.23556	2981.89	12.9566	1515.8	9684.18	0	68.4893	0	0	2.65165	0.0935962	0	38.0854	0	0	0	0
12wk FU	12	Mild	1	15	Mild	1	No Remission	No Remission	NOremission	No Colectomy	76	Rescued	138	Not Rescued	NA	0.0054509	26742.9	643.146	37.4254	93798.4	65.7779	2600.65	29561	3.63888	181.944	3.40681	0.0239295	26.4987	0.117958	1.24823	13.3242	27.3103	32.9745	12.9571	4.60601
12wk FU	12	Mild	1	15	Mild	1	No Remission	No Remission	NOremission	No Colectomy	0	Not Rescued	144	Not Rescued	NA	0.00364373	35300.7	965.235	15.4926	29036.2	32.8379	1112.6	44158.9	3.0674	93.8651	2.24453	0.148664	7.84538	0.17386	1.02509	4.91965	2.33053	9.52481	23.1432	2.01527
12wk FU	12	Mild	1	20	Mild	1	No Remission	No Remission	NOremission	No Colectomy	0	Not Rescued	170	Not Rescued	NA	0.00477327	18753.2	619.996	31.3904	56367.3	26.5311	120.352	60763.5	4.89803	244.902	0.200477	0.00754177	62.2932	0.448759	1.33964	24.2133	17.6049	5.39489	21.2635	0.294158
12wk FU	12	Mild	1	20	Mild	1	No Remission	No Remission	NOremission	No Colectomy	104	Not Rescued	172	Not Rescued	NA	0.00434268	97911.9	401.565	18.5057	29082.6	137.826	1481.09	49954.3	39.9447	83.5614	2.22779	0.00968417	41.2082	1.62868	1.62842	65.2799	7.36631	36.0065	128.711	2.86417
12wk FU	12	None	0	10	Mild	1	No Remission	No Remission	NOremission	No Colectomy	132	Not Rescued	244	Not Rescued	NA	0.0057776	407449	738.469	44.7322	155825	375.648	4149.63	10066.7	72.3095	3615.48	9.35972	0.566898	125.095	3.76757	2.9488	200.156	105.45	38.3042	260.982	20.4468
12wk FU	12	None	0	0	Inactive	0	Remission	No Remission	CSFREEremission	No Colectomy	0	Not Rescued	273	Not Rescued	NA	0.00517928	54107.2	570.22	6.55748	33787.2	55.7037	1590.02	64210	9.76679	72.0155	0.662948	0.0407092	2.80292	1.80156	0.492472	121.859	0	52.4458	123.035	3.97859
12wk FU	12	Mild	1	25	Mild	1	No Remission	No Remission	NOremission	No Colectomy	241	Not Rescued	332	Not Rescued	NA	0.00535644	109346	559.832	39.6945	143332	221.749	3032.79	10021.6	12.1978	609.888	14.6766	0.455726	118.001	1.56612	1.71556	23.0019	41.9302	29.0905	279.5	13.8728
12wk FU	12	Mild	1	50	Moderate	2	No Remission	No Remission	NOremission	No Colectomy	89	Not Rescued	334	Not Rescued	NA	0.00638978	449808	737.033	28.5826	192947	544.736	2357.94	56652.3	99.6069	585.033	1.623	0.577827	143.298	2.88345	4.94211	101.023	186.124	38.5861	258.39	11.7637
12wk FU	12	Mild	1	20	Mild	1	No Remission	No Remission	NOremission	No Colectomy	219	Rescued	359	Not Rescued	NA	0.0060024	340683	1845.41	26.0635	157061	690.548	2327.4	17395.7	88.4229	419.134	0.0241236	0.62443	5.60672	3.25321	2.61218	271.876	39.1029	44.4445	234.219	19.7504
12wk FU	12	None	0	0	Inactive	0	Remission	Remission	CSFREEremission	No Colectomy	0	Not Rescued	414	Not Rescued	NA	0.00488195	20455.4	20.4443	0.110049	2545.06	12.3505	1414.84	3562.25	0	62.617	0	0.000732293	2.43258	0.00383233	0.00273389	26.3347	0	0	3.56549	0
12wk FU	12	Mild	1	0	Inactive	0	Remission	No Remission	CSFREEremission	No Colectomy	493	Not Rescued	428	Not Rescued	NA	0.0052589	34727.1	669.667	34.4603	145534	281.996	399.379	9091.84	34.7196	1735.98	4.30178	0.170283	19.8487	0.077411	0.827988	14.1975	41.0434	25.4635	152.654	1.0032
12wk FU	12	Moderate	2	15	Mild	1	No Remission	No Remission	NOremission	No Colectomy	0	Not Rescued	542	Not Rescued	NA	0.00493042	334955	427.37	21.9592	150251	188.56	1824.17	38861.2	68.0624	585.071	18.4743	0.479039	2.59774	4.20784	3.66493	101.05	0	47.2553	120.23	15.8877
12wk FU	12	None	0	0	Inactive	0	Remission	No Remission	NOremission	No Colectomy	0	Not Rescued	568	Not Rescued	NA	0.00522088	17281.1	12.1526	1.21417	2846.44	20.4855	0	5489.52	0	0	0	0.00433333	0	0	0.00644779	68.9888	26.9107	0	0	0
12wk FU	12	Mild	1	20	Mild	1	No Remission	No Remission	NOremission	No Colectomy	0	Not Rescued	632	Not Rescued	NA	0.00545277	451657	1453.84	24.7401	52507.5	896.94	2170.81	8651.06	58.6973	1232.81	11.0255	0.619108	0	5.35059	3.63616	255.903	6.39567	42.0409	371.116	25.0349
12wk FU	12	Moderate	2	50	Moderate	2	No Remission	No Remission	NOremission	No Colectomy	91	Not Rescued	1021	Not Rescued	NA	0.00332661	415290	1013.99	14.4918	84599.5	249.388	1268.51	37307.2	42.9494	165.944	11.9991	0.33825	8.70042	0.0429632	1.09111	39.1451	6.7004	18.8048	29.7433	4.3163
52wk FU	52	Mild	1	10	Mild	1	No Remission	No Remission	NOremission	No Colectomy	0	Not Rescued	0	Not Rescued	Not Rescued	0.00560897	18893.6	794.515	34.8783	3972.95	24.986	24.2693	27864.3	2.76432	138.216	0.49359	0.0104327	8.52373	0.0942027	0.330537	56.9471	19.5006	10.9342	5.99734	0.0277195
52wk FU	52	Mild	1	5	Inactive	0	Remission	Remission	CSFREEremission	No Colectomy	0	Not Rescued	0	Not Rescued	Not Rescued	0.00519072	25504.9	296.458	5.31293	2841.2	32.5225	1639.23	6709.62	10.0855	88.6003	0.43083	0.0112639	2.25236	0.062081	1.2085	99.7328	0.726493	19.2983	28.8246	2.09381
52wk FU	52	None	0	0	Inactive	0	Remission	Remission	CSFREEremission	No Colectomy	0	Not Rescued	0	Not Rescued	Not Rescued	0.00523771	21946	19.4372	-0.00064917	2882.43	12.8616	1508.39	2909.19	0.225102	65.0902	0	0	1.28869	0.07084	0.634915	18.8779	44.8721	0	0	0
52wk FU	52	None	0	0	Inactive	0	Remission	No Remission	CSFREEremission	No Colectomy	0	Not Rescued	0	Not Rescued	Not Rescued	0.00484653	20307.9	22.1126	0.217605	31220.7	16.0191	1416.4	14481.9	2.85784	60.6609	0.0193861	0.00634895	1.47548	0.593384	0.0162116	27.5769	18.1261	12.977	8.11076	0
52wk FU	52	Mild	1	15	Mild	1	No Remission	No Remission	NOremission	No Colectomy	0	Not Rescued	0	Not Rescued	Not Rescued	0.0203947	1.42214e+06	1738.72	7.33561	28131.3	125.49	6079.43	292591	3.86092	272.499	1.69276	0.101974	31.0404	1.78107	2.47225	158.4	45.3073	100.557	36.3869	0
52wk FU	52	Mild	1	25	Mild	1	No Remission	No Remission	NOremission	No Colectomy	369	Rescued	0	Not Rescued	Not Rescued	0.00614035	419454	583.697	27.9985	138485	640.811	2165.13	49303.4	61.2722	106.32	7.67544	0.0488158	3.05961	0.815623	1.38189	70.5256	0	113.433	384.737	5.62105
52wk FU	52	None	0	0	Inactive	0	Remission	Remission	CSFREEremission	No Colectomy	0	Not Rescued	0	Not Rescued	Not Rescued	0.00569846	18878.9	8.24391	1.32523	6957.69	23.8553	0	6401.61	1.83254	91.6269	0	0.00769292	0	2.07062	0	17.8977	18.5615	6.92038	3.49156	0
52wk FU	52	None	0	0	Inactive	0	Remission	Remission	CSFREEremission	No Colectomy	0	Not Rescued	0	Not Rescued	Not Rescued	0.00449882	14891.1	6.64689	1.04404	2523.74	17.0423	64.5019	4909.94	1.56291	78.1455	0	0	0	0.00982991	0	38.7071	17.261	0	0.325534	0
52wk FU	52	None	0	0	Inactive	0	Remission	Remission	CSFREEremission	No Colectomy	0	Not Rescued	0	Not Rescued	Not Rescued	0.00494221	20707.9	17.6361	0.959982	6816.98	13.4889	1427.91	6017.69	0.989428	65.3512	0	0	107.979	1.04711	0.617875	34.0654	58.9952	0	4.0532	0
52wk FU	52	None	0	5	Inactive	0	Remission	Remission	CSFREEremission	No Colectomy	0	Not Rescued	0	Not Rescued	Not Rescued	0.00540541	22648.6	15.3076	0	2712.64	13.9888	1589.53	3310.67	0.805307	67.3338	0	0.00637838	104.407	0.640108	0.105432	78.1174	103.694	0	0	0
52wk FU	52	None	0	0	Inactive	0	Remission	Remission	CSFREEremission	No Colectomy	0	Not Rescued	0	Not Rescued	Not Rescued	0.00345529	6072.31	14.8317	14.9382	5619.81	18.6305	2.30654	2220.89	1.58188	87.6384	0	0	0	0.00530386	0.0255	17.4514	1.79986	0	0	0
52wk FU	52	None	0	0	Inactive	0	Remission	No Remission	CSFREEremission	No Colectomy	0	Not Rescued	0	Not Rescued	Not Rescued	0.0052146	21849.2	14.3627	0.195442	5197.25	15.2749	1508.96	21415.5	0	65.902	0	0	2.71013	0.349769	0	22.5197	0	2.29349	0.0282631	0
52wk FU	52	Mild	1	20	Mild	1	No Remission	No Remission	NOremission	No Colectomy	0	Not Rescued	0	Not Rescued	Not Rescued	0.00531535	34505.5	630.959	23.1562	40559.9	81.5607	1594.3	54987.7	9.42174	88.9292	0.478382	0.0241848	3.14318	2.46183	0.456403	86.23	0	39.7458	41.8795	1.00661
52wk FU	52	None	0	0	Inactive	0	Remission	Remission	CSFREEremission	No Colectomy	0	Not Rescued	0	Not Rescued	Not Rescued	0.00541852	17935.4	10.9228	1.25845	2966.2	21.411	0	5694.39	2.71125	135.562	0	0	0	0.00270926	0	21.0469	28.548	0	0	0
52wk FU	52	None	0	5	Inactive	0	Remission	Remission	CSFREEremission	No Colectomy	0	Not Rescued	0	Not Rescued	Not Rescued	0.0051731	21675.3	14.3493	0	2801.13	13.1702	1513.79	3311.69	0	65.2187	0	0.000362117	2.79958	2.75553	0	35.526	0	0	0	0.0111222
52wk FU	52	None	0	0	Inactive	0	Remission	Remission	CSFREEremission	No Colectomy	0	Not Rescued	0	Not Rescued	Not Rescued	0.00525269	17386.4	7.09102	1.21945	2773.16	21.0043	0	6043.54	1.53477	76.7384	0	0.00189097	0	0.122939	0	33.0053	43.4039	0	0.465073	0.152549
52wk FU	52	None	0	0	Inactive	0	Remission	No Remission	CSFREEremission	No Colectomy	0	Not Rescued	0	Not Rescued	Not Rescued	0.00607112	21256.5	327.637	1.95801	21091.1	40.8789	0	7542.15	14.5755	728.775	0.473547	0.0265308	21.4581	0.548738	0.0312056	341.061	98.6632	16.8112	43.594	0.539358
52wk FU	52	None	0	0	Inactive	0	Remission	No Remission	CSFREEremission	No Colectomy	0	Not Rescued	0	Not Rescued	Not Rescued	0.00498418	16501.9	104.945	2.95305	6106.86	22.4451	21.5659	7633.67	1.16508	58.2542	0.169462	0.00812421	0	1.27141	0.0306527	8.25165	8.82947	6.74389	10.2996	0.149874
52wk FU	52	None	0	0	Inactive	0	Remission	Remission	CSFREEremission	No Colectomy	0	Not Rescued	0	Not Rescued	Not Rescued	0.00569395	18847	8.45692	1.32048	3142.42	22.0789	0	6152.93	2.82763	141.381	0.00569395	0	0	0.0193594	0	20.8068	8.7721	0	0	0
52wk FU	52	Mild	1	20	Mild	1	No Remission	No Remission	NOremission	No Colectomy	0	Not Rescued	0	Not Rescued	Not Rescued	0.00493042	372447	413.009	20.6347	141215	314.509	1813.63	26273.1	45.471	311.554	20.3971	0.295036	2.28042	3.47321	1.92641	52.2083	0	30.652	247.664	14.3155
52wk FU	52	None	0	0	Inactive	0	Remission	No Remission	CSFREEremission	No Colectomy	0	Not Rescued	0	Not Rescued	Not Rescued	0.00532044	46256.6	287.504	4.99007	6858.83	29.3209	1546.44	16121.8	1.07968	72.9914	0.85127	0.016919	2.38473	0.076295	0.144077	22.7349	0	6.79515	23.0374	0
52wk FU	52	None	0	0	Inactive	0	Remission	Remission	CSFREEremission	No Colectomy	0	Not Rescued	0	Not Rescued	Not Rescued	0.00493042	10093.8	200.508	3.31151	9874.11	26.889	0	6205.05	2.76521	125.338	0.152843	0	0	0.128363	0.0290155	35.4878	25.8379	0	0	0.565578
52wk FU	52	None	0	0	Inactive	0	Remission	No Remission	CSFREEremission	No Colectomy	0	Not Rescued	0	Not Rescued	Not Rescued	0.00515464	17135.4	655.164	38.0851	86520.6	72.1805	0.937362	32266.6	22.3967	1119.84	0.726804	0.0659794	106.746	0.536881	0.185696	66.7616	120.533	21.3906	132.033	0.423897
52wk FU	52	Mild	1	10	Mild	1	No Remission	No Remission	NOremission	No Colectomy	1196	Not Rescued	0	Not Rescued	Not Rescued	0.00487805	46089	665.195	32.5511	125096	73.0319	370.456	15500.5	44.7313	2236.56	2.56585	0.0600976	0	0.285854	0.507415	82.8844	52.7814	31.427	189.537	1.33435
52wk FU	52	None	0	0	Inactive	0	Remission	Remission	CSFREEremission	No Colectomy	0	Not Rescued	0	Not Rescued	Not Rescued	0.00444974	18644.4	11.9707	0	2370.64	11.0861	1287.63	0	0	52.8649	0	0.00458323	1.22519	0.0573572	0	17.5919	20.2532	0	0	0
52wk FU	52	None	0	0	Inactive	0	No Remission	No Remission	NOremission	No Colectomy	48	Not Rescued	0	Not Rescued	Not Rescued	0.0027833	4885.36	12.9537	1.96661	22425.5	14.994	0	1365.51	0.478174	70.3825	0	0	65.3604	0.00328429	0.00121074	0.0272763	30.8093	0	0	0
52wk FU	52	Mild	1	5	Inactive	0	Remission	No Remission	CSFREEremission	No Colectomy	447	Not Rescued	0	Not Rescued	Not Rescued	0.00640256	52546.8	693.921	29.762	35324.8	36.8646	180.169	22612.3	22.0303	1101.52	1.21649	0.0442417	7.35885	0.072381	0.354606	384.592	104.884	29.2105	23.0823	0.245589
52wk FU	52	None	0	10	Mild	1	No Remission	No Remission	NOremission	No Colectomy	300	Rescued	0	Not Rescued	Not Rescued	0.00595474	64151.4	830.64	40.0281	42820.9	314.963	1760.85	70077.4	6.63056	331.528	0.964669	0.00512108	6.16316	0.231461	0.951777	353.566	30.3096	53.7262	42.3155	0.588495
52wk FU	52	None	0	5	Inactive	0	Remission	Remission	CSFREEremission	No Colectomy	0	Not Rescued	0	Not Rescued	Not Rescued	0.00475813	19936.6	13.9898	0	5405.01	17.6401	1378.96	13945.5	0.508487	59.2708	0	0.00118953	2.47289	0.484092	0.0177002	97.5192	0	9.24999	0.0257891	0
52wk FU	52	None	0	0	Inactive	0	Remission	Remission	CSFREEremission	No Colectomy	0	Not Rescued	0	Not Rescued	Not Rescued	0.00329777	62916.3	582.033	2.40766	58837.8	17.8707	266.304	4502.78	0.965242	83.6702	0.405626	0.022161	31.116	0.00389137	0.167906	5.59193	8.71416	0	11.8586	0.378294
52wk FU	52	None	0	0	Inactive	0	No Remission	No Remission	NOremission	No Colectomy	271	Rescued	0	Not Rescued	Not Rescued	0.00479425	20087.9	13.7422	0	3391.35	14.2779	1391.48	9221.85	0.110449	61.6457	0	0.00186976	2.28599	0.0442988	0	47.5049	0	2.87199	1.26357	0
52wk FU	52	Moderate	2	25	Mild	1	No Remission	No Remission	NOremission	No Colectomy	246	Rescued	6	Rescued	Not Rescued	0.00524828	421792	415.157	22.572	53064.7	144.506	1765.32	54476.1	3.11134	80.1708	1.6952	0.0265563	2.953	2.54607	1.15352	46.4755	0	31.5101	69.242	0.852405
52wk FU	52	Mild	1	5	Inactive	0	No Remission	No Remission	NOremission	No Colectomy	21	Rescued	8	Rescued	Not Rescued	0.00510204	27050.9	1384.63	22.7255	75986.1	151.669	322.641	34949.4	13.358	130.759	1.15816	0.062551	132.618	5.18344	2.17153	221.392	126.648	57.0773	157.095	3.31644
52wk FU	52	None	0	0	Inactive	0	No Remission	No Remission	NOremission	No Colectomy	53	Rescued	8	Rescued	Not Rescued	0.00535786	17734.5	6.52502	1.24544	3265.09	20.6248	0	6806.2	0	0	0	0	0	0	0.0106353	9.80772	12.1666	0	0	0
52wk FU	52	Moderate	2	40	Moderate	2	No Remission	No Remission	NOremission	No Colectomy	0	Not Rescued	35	Rescued	Not Rescued	0.00200965	14089.6	185.691	8.4708	8947.06	12.1981	723.745	4891.37	0	26.3019	0.313505	0.0147709	61.6996	0.0369674	0.501015	22.0135	54.9488	17.7653	3.95792	0.689928
52wk FU	52	None	0	0	Inactive	0	No Remission	No Remission	NOremission	No Colectomy	76	Rescued	138	Rescued	Rescued	0.00482977	20238.8	99.7322	0.428731	12526	15.3385	1401.79	11383.2	0	59.3226	0	0	2.51013	1.48445	0	40.1833	0	0	0	0
52wk FU	52	None	0	0	Inactive	0	No Remission	No Remission	NOremission	No Colectomy	0	Not Rescued	144	Rescued	Not Rescued	0.00547064	22922	19.5218	0.0821808	12010.3	13.5103	1578.06	3805.28	0	70.3429	0	0	2.72591	0.0324956	0.0381303	43.1386	0	0	0	0
52wk FU	52	None	0	10	Mild	1	No Remission	No Remission	NOremission	No Colectomy	0	Not Rescued	170	Rescued	Not Rescued	0.00491143	40471	508.531	20.1286	54990.6	18.5528	1525.5	60510.6	0	67.0219	0.132609	0.0114928	1.31646	1.96669	0.62719	18.0208	0	7.88845	5.35508	0.160466
52wk FU	52	None	0	80	Severe	3	No Remission	No Remission	NOremission	Colectomy	104	Rescued	172	Rescued	Rescued	0.00649762	281782	827.405	52.3941	49875.9	189.986	2748.62	59027.3	59.6763	2983.82	1.84532	0.0558796	231.734	0.761554	2.44174	352.9	114.127	57.4209	397.275	14.7945
52wk FU	52	None	0	5	Inactive	0	No Remission	No Remission	NOremission	No Colectomy	132	Rescued	244	Rescued	Rescued	0.00646766	132010	663.602	28.1973	164492	177.193	2188.37	52252	37.2351	93.4337	0.025793	0.0761891	229.865	2.52051	1.5058	147.305	111.473	43.9555	114.852	4.23205
52wk FU	52	None	0	0	Inactive	0	No Remission	No Remission	NOremission	No Colectomy	0	Not Rescued	273	Rescued	Not Rescued	0.00497792	161195	550.612	20.0318	7592.09	31.0485	1579.28	57200.3	2.8882	70.9306	1.01052	0.0268808	2.58713	4.40285	1.11072	124.418	0	28.8738	34.3089	0.858363
52wk FU	52	Severe	3	60	Moderate	2	No Remission	No Remission	NOremission	No Colectomy	241	Rescued	332	Rescued	Rescued	0.00589407	409625	630.596	42.8923	169694	428.418	3786.17	19034.8	35.6874	1784.37	9.90792	0.559406	71.4338	1.46161	1.75873	41.799	29.6243	34.0695	136.335	12.4706
52wk FU	52	Mild	1	15	Mild	1	No Remission	No Remission	NOremission	No Colectomy	89	Rescued	334	Rescued	Rescued	0.00436508	18517.5	345.292	15.1074	90443	18.5585	1261.16	29676.5	0.850088	55.8484	0	0.00213889	17.8989	3.11822	0.641405	15.2884	70.6905	0	23.6738	0
52wk FU	52	None	0	0	Inactive	0	No Remission	No Remission	NOremission	No Colectomy	219	Rescued	359	Rescued	Rescued	0.00577849	437078	607.924	7.43219	15682	45.4628	1862.05	43321.1	0.409098	78.4362	1.16726	0.0287191	2.30042	1.43994	0.997165	22.0489	0	24.9937	57.2688	0.405546
52wk FU	52	Mild	1	15	Mild	1	No Remission	No Remission	NOremission	No Colectomy	0	Not Rescued	414	Not Rescued	Not Rescued	0.00518135	317819	599.188	20.3564	33659.5	50.2086	1716.92	72103.4	19.07	124.06	3.17098	0.0717098	8.27596	0.690984	2.17687	106.193	74.311	52.8605	97.5135	2.41894
52wk FU	52	None	0	0	Inactive	0	Remission	No Remission	CSFREEremission	No Colectomy	493	Not Rescued	428	Not Rescued	Not Rescued	0.00499396	22151.6	165.672	3.54516	67574.5	61.1141	1466.8	47717.6	19.8709	67.4297	0.26468	0.00848973	2.45263	1.08301	0.0348079	57.6091	0	7.03199	54.5757	0
52wk FU	52	Moderate	2	30	Mild	1	No Remission	No Remission	NOremission	No Colectomy	0	Not Rescued	542	Not Rescued	Not Rescued	0.00495208	281267	456.192	24.7415	96080.3	103.376	1813.88	53139.7	59.4694	287.39	11.5482	0.165201	6.7683	3.30521	3.9649	126.365	14.4557	40.654	170.025	8.13875
52wk FU	52	None	0	5	Inactive	0	Remission	No Remission	NOremission	No Colectomy	0	Not Rescued	568	Not Rescued	Not Rescued	0.00517582	17132	11.6705	1.20072	3141.03	20.2535	0	6088.81	0	0	0	0	0	0.0157604	0.0455731	7.1815	4.4069	0	0	0
52wk FU	52	Mild	1	15	Mild	1	No Remission	No Remission	NOremission	No Colectomy	0	Not Rescued	632	Not Rescued	Not Rescued	0.00515668	17657.4	707.419	33.2574	143015	111.498	897.885	14531.2	7.48796	374.398	3.22293	0.0931297	49.5906	1.6594	1.15203	57.0952	35.0733	33.2221	160.498	3.25917
52wk FU	52	None	0	10	Mild	1	No Remission	No Remission	NOremission	No Colectomy	91	9Rescued	1021	Not Rescued	Not Rescued	0.00465587	159043	1298.04	20.867	55966	104.882	244.135	43722.3	29.9913	118.795	1.5504	0.0584777	0	0.804255	1.40384	230.043	28.6559	35.4986	76.6033	0.962508

## Sheet: Table 1
Table 1. Stool protein markers that best distinguish UC vs HC, or CD vs HC, based on ELISA validation assays
Group	Acrp 30 pg/mg	G3BPpg/mg	Hemoglobin ug/mg	MMP 12 ng/mg	MPO pg/mg	Properdin pg/mg	Proteinase 3 pg/mg	haptoglobin ng/mg	Lysozyme ng/mg	PGRPS pg/mg	Resistin pg/mg	MMP-8 ng/mg	LCN ng/mg	MMP-9 ng/gl	Calprotectin pg/mg	Serpin A4 ng/mg	Ferritin ng/mg	FN ng/mg	TIMP1(pg/mg)	TIMP2(pg/mg)
HC	38357.2	1.50523e+07	189374	0	186833	0	6.59513e+07	0	13195.1	81935.8	1640.26	881.734	83.6283	102.263	630.394	39.9962	453.204	55.638	0	0
HC	447952	5.75381e+06	0	12.2982	185932	0	5.898e+07	0	12454.8	80266.1	1258.51	863.543	93.6724	121.481	829.391	35.615	238.439	26.5268	0.445138	0
HC	0	3.54086e+06	192872	12.0748	597621	0	5.328e+07	18756.2	12673.5	94505.3	4263.41	1123	101.368	129.692	526.717	124.226	346.266	89.0045	0	0
HC	327375	8.71479e+06	183802	0	728460	0	5.20533e+07	0	10538.7	86378.3	4038.28	1267.92	132.69	109.69	650.474	44.5247	485.648	237.161	0	0
HC	0	953159	0	0	0	0	6.14814e+07	1264.21	7323.14	66526.3	186.054	934.889	60.3695	143.377	493.856	40.2463	459.289	37.0575	0	0
HC	7.75051e+06	1.48364e+07	0	9.33479	361387	0	4.40661e+07	0	14519.3	102706	15908.8	865.579	103.698	106.269	546.772	45.4215	263.697	34.6374	0	0
HC	4.47702e+06	1.57305e+07	0	2.25255	309266	0	2.80667e+07	0	12892	86047.3	1946.2	927.839	113.649	81.6853	560.255	51.7193	209.406	133.22	5.18823	0.171101
HC	0	8.44964e+06	239530	0	402433	0	6.85552e+07	0	14230.3	119465	3596.68	696.487	79.2686	75.8054	576.429	39.2495	247.39	26.7407	1.61709	0
HC	0	330703	255559	0	6188357	0	1.56605e+09	0	15731.6	204318	569.783	670.835	55.9029	60.9522	400.337	29.7548	18.9307	19.6099	2.32965	0
HC	0	0	0	0		0	0	0	0	0	0	920.64	66.171	108.367	642.051	39.0793	108.52	15.1956	0	0
HC	77131.4	1.06135e+07	181124	0	1903365	0	4.8416e+07	0	10571.7	109300	2083.31	950.409	109.297	87.4377	558.841	62.2518	321.099	88.7106	0	0
HC	0	5.14482e+06	0	0	539966	0	3.17512e+07	0	11423.4	117846	3246.97	991.549	56.1072	129.143	652.488	57.3164	564.807	0	5.14168	0
HC	110775	7.28999e+06	0	0	1292761	0	7.08476e+07	0	11891.1	139600	2483.54	709.834	46.3812	125.028	487.608	26.2155	242.213	3.63362	2.85772	0
HC	0	3.25684e+06	0	0	335182	0	6.26434e+07	0	4909.28	87716.4	1701.77	0	28.8	0	2528.3	0	277	17.3	0	0
HC	0	715507	0	0	0	0	0	0	0	0	0	0	35	0	3426.7	0	15.9	33.5	4.17626	0
HC	2.37301e+06	1723430	7376	0	242616	0	0	670.6	7770.4	0	0	0	49.7	35	8263.4	0	584.2	23.3	0	0
HC	0	293481	14826.7	0	2144871	0	0	1420.67	7739.11	430516	0	0	32.6	0	897	0	608.5	20.3	3.9258	0
HC	0	189334	1294.08	0	0	0	0	895.526	8773.95	0	0	0	44.8	0	1790.3	0	42.2	84.3	0	0
HC	0	1.09682e+06	30034.4	0	284434	5.6433	250813	2130	0	0	0	0	26.4	0	1299.8	0	1.9	22.1	0	0
HC	768105	1.51128e+06	0	0	267581	0	0	1794.47	6391.7	0	0	0	20.2	0	194.5	0	1.1	16.6	0	0
HC	0	0	0	0	0	0	0	2001.89	14496.2	0	0	0	40.8	0	7376	0	12.1	49.1	0	0
HC	683175	165946	14277.2	2.22222	1262949	1.72931	76858.4	0	13004.4	0	0	636.1	0	0	7376.04	0	1.0545	12.105	0	0
HC	131526	1.64437e+07	0	0	364901	0	0	1087.75	10100.8	0	0	490.1	0	0	2751.42	0	12.105	1462.36	0	0
HC	520347	1.07957e+06	58415.5	0	11464850	9.33996	444760	87097.4	13925.5	1.62354e+06	0	0	0	0	13067.3	0	1462.36	641.634	0	0
CD	1.01393e+07	7.18922e+06	318022	218.438	4.85635e+07	44051.6	2.50775e+09	494907	12538.1	358882	1.03603e+06	821.974	98.0601	127.863	497.991	143.245	4026.89	102.454	10.7907	0
CD	55409.7	1.15634e+06	234560	18.0172	1.56753e+07	0	1.99224e+09	0	10671.4	160433	1146.09	989.055	76.9265	99.4051	550.974	48.4537	768.446	72.4791	78.3149	0.517811
CD	2.05509e+06	1.16832e+07	230084	169.287	1.46099e+07	58690.5	9.10719e+08	1798.67	12889.1	614799	3207.79	821.005	84.233	164.734	625.35	42.9162	190.603	39.0632	77.6901	3.66374
CD	3.47342e+07	9.79316e+06	199504	7.503	8.74295e+06	0	3.63675e+08	36549	11051.2	202675	231492	1076.05	128.917	175.182	554.137	71.4764	245.529	161.888	82.6174	0
CD	1.09672e+06	605509	281177	25.5512	3.845e+07	0	5.75956e+08	12605.3	13395	244844	63817.3	1164.72	84.0665	91.1112	540.092	61.9932	214.124	92.9989	31.2929	0.542616
CD	4.14454e+07	2.36077e+06	214292	273.122	3.08394e+07	3.89828e+06	1.52613e+09	1.34673e+06	10288.9	472400	2593.81	2289.53	102.614	179.722	643.559	228.656	2157.63	200.415	196.541	4.78065
CD	0	2.66269e+06	243782	38.073	2.37191e+07	0	3.84602e+08	4769.15	12017.4	228097	807.549	1182.73	83.8389	81.8428	568.907	63.3782	1577.97	42.2256	0.334813	0
CD	322993	1.02611e+07	292661	170.279	2.52132e+07	0	4.24203e+08	827934	12472.9	571093	103302	1382.6	72.5022	132.359	522.691	58.3812	1775.31	69.129	49.1871	0.367819
CD	0	1424970	285451	28.4681	4.36978e+06	0	3.44161e+08	0	14454.4	232039	1768.58	1090.44	64.5998	124.032	763.311	33.8503	645.856	12.4704	1.34601	0
CD	5.18151e+06	8.27964e+06	218537	155.777	3.13348e+07	1.42393e+06	1.29105e+09	13971.2	9742.2	1.25452e+06	62223	2847.16	258.832	248.356	672.348	248.664	927.827	168.625	148.724	1.16595
CD	0	2.02973e+06	0	0	1.69456e+06	0	8.34402e+07	0	9857.75	129729	11643.9	1389.93	163.085	122.932	664.696	57.4505	893.591	105.98	14.9303	0
CD	0	1.25695e+06	175982	12.2677	268769	0	2.32115e+07	0	10028.6	72256.8	2707.07	1002.63	75.3197	87.0579	732.656	41.5726	506.95	32.1392	162.439	0
CD	1.90796e+06	7.74434e+06	283598	269.378	5.71403e+07	934315	5.53042e+09	63919	14211.5	3.86953e+06	2.07275e+06	3963.46	109.802	363.116	534.561	180.595	2881.28	119.03	185.421	3.2426
CD	0	1.53293e+06	292496	137.047	4.21493e+07	0	2.16334e+09	160999	12610.6	512556	65039.2	1022.83	58.0524	187.979	553.801	62.199	2068.9	65.1091	8.53084	0
CD	1148740	7.5973e+06	363575	82.5	65183500	0	6.81433e+09	80025	13838	689425	51682.5	1041.92	79.676	178.682	516.244	128.943	2642.83	41.6737	17.1256	0
CD	0	8.18351e+06	257672	70.8086	4.34291e+07	0	5.07571e+09	915.33	9474.02	471188	211516	2009.22	152.284	167.917	582.5	330.624	2172.75	103.714	0	0
CD	6.20517e+06	9.83012e+06	258713	200.198	3.7805e+07	1.39962e+06	4.42248e+09	567659	8882.7	820219	130390	3632.01	138.333	280.323	630.727	328.466	2756.46	182.871	4.91512	0
CD	1.39888e+07	4.5481e+06	302431	1215.15	1.31375e+07	1.56871e+07	3.82437e+09	360241	11081.2	2.74101e+06	53179.3	4868.55	384.901	363.709	612.291	284.38	11.2764	245.496	287.443	4.23511
CD	44154.7	1.74519e+06	217998	0	1.90395e+06	0	1.4326e+08	0	13919.1	126486	4058.76	714.633	49.3531	95.5477	545.254	26.8481	995.903	18.4823	4.20128	0
CD	78410	1.2815e+07	205022	0	394099	0	7.27342e+07	0	12003.5	42421.1	6126.78	925.562	105.645	81.8047	637.142	48.8491	167.127	69.5933	133.287	0
CD	739812	3.17169e+06	0	0	1.17982e+06	0	8.4016e+07	0	12433.6	116526	1389.21	631.46	63.5153	62.7767	447.93	33.7886	152.621	0	0	0
CD	870878	1.22525e+07	219695	166.199	505246	0	4.73212e+07	18890	13018.1	221329	7709.01	1509.75	177.125	112.985	544.202	68.5803	200.672	0	0	0
CD	0	460726	222338	0	472304	0	4.09545e+07	0	11692.5	99422.3	929.253	63.9	80.5	189.3	14510.3	13.3	527.5	56.3	12.6839	0
CD	0	4.27462e+06	248436	2.18763	2.98563e+07	0	1.28277e+09	0	12036.8	380189	12069.2	430.7	38.2	32.5	10542.2	45.3	873.4	54.4	0	0
CD	0	1.15519e+06	39116.5	0	2.73828e+07	0	629562	23304.9	0	3.02262e+06	130484	0	71.6	43.2	14081.8	0	346	75.8	0	0
CD	0	2.23834e+06	122216	0	6.31316e+07	0	724935	0	19023.3	1.05916e+07	0	0	63	388.1	14404.1	143.6	313.8	34	0	0
CD	5.3421e+07	586851	28224.1	10.5263	1.00581e+07	0	0	0	5895.61	588371	0	0	14	0	2024.1	0	35.4	13.3	0	0
CD	0	1.76429e+06	133077	2.04082	3.55323e+07	0	113997	16584.5	13788.2	5.23136e+06	410570	186.4	6.6	426.7	25124.3	522.4	51.6	70.9	14.0684	0
CD	332227	706976	0	0	574919	0	0	0	8351.08	0	0	0	42	162.2	7120.1	15.1	14.8	95.1	11.1334	0
CD	71817.6	8.71644e+06	309725	27.2	1.34371e+07	942541	1.90388e+06	227794	10102.4	6.04259e+06	537139	0	40	0	7481.8	0	482.6	38.1	0	0
CD	98650.5	0	47235.2	2.1978	1.44959e+07	0	845815	209719	13666.6	1.56798e+06	0	0	74.5	0	10182.9	0	1213.4	40.7	26.6501	0
CD	0	947490	0	0	2.73899e+06	0	130597	323.488	10954	658022	0	78.3	47	62	10103	71.4	2000.3	229.7	0	0
CD	0	542049	10973.1	0	1.10504e+06	0	0	0	12108.1	385543	0	1509.8	114.3	89.2	12795.9	110.8	875.5	117	32.7982	0
CD	2.44943e+07	4.36045e+06	12284.6	0	1.27264e+07	0	894653	87353	11552.3	1.31922e+06	0	0	86.4	46.9	12765	1.7	455.1	82.8	0	0
CD	0	7.4337e+06	4888.03	0	3.18241e+07	0	353244	49144.8	0	5.84934e+06	164282	0	43	70.4	11388.9	59.4	532.4	27.5	0	0
CD	0	1.34665e+06	57701	0	2.91886e+07	0	255577	8885.38	0	2.04549e+06	0	0	16.5	0	5561.9	0	314.5	29.5	47.2873	0
CD	0	1.31293e+06	67241	0	1.79489e+07	0	0	1360.21	0	5.28341e+06	54693.2	0	25.3	0	9898.3	0	1081.9	21.6	0	0
CD	8612.25	0	20717.5	9.80392	4.67851e+07	0	0	6223.77	14529.2	2.49251e+06	0	0	0	0	5561.91	0	0	0	0	0
CD	0	0	36913.7	0	1.06168e+06	0	0	3182.08	0	244159	0	0	0	0	9898.34	0	0	0	0	0
UC	1.16851e+07	2.72821e+06	293330	252.398	7.93955e+06	3.04997e+06	3.99306e+08	407743	13228.5	172022	1524.18	914.586	92.8374	118.115	550.13	44.8101	574.362	84.0586	232.55	32.3609
UC	5.60566e+07	1.39278e+07	372888	3992.8	3.766e+07	8.68275e+06	1.53434e+09	724016	15481.4	2.21419e+06	0	2183.93	314.872	160.944	463.098	167.961	73.3642	226.092	102.237	4.88198
UC	0	4.84366e+06	0	128.526	3.30059e+06	0	1.021e+09	0	13281.9	233848	3376.74	1048.42	110.833	86.0135	486.126	81.0923	588.125	63.7085	181.175	70.4192
UC	3.14602e+06	2.93329e+06	297806	397.578	4.14797e+07	3.43274e+06	3.48562e+09	607669	11091	620142	212432	33231.3	275.5	5561.6	27442.7	379	3034.1	387.8	436.355	82.2289
UC	1.29405e+07	4.51064e+06	275854	349.33	4.1698e+06	1.87498e+06	3.36215e+08	276136	10312.8	336664	1932.05	857	88.3	511.3	12403.6	10.6	311.6	83.2	19.675	4.08626
UC	71247.6	8.00699e+06	397322	6109.52	3.27478e+07	1.60625e+07	1.72275e+07	637701	8513.65	1.80698e+07	790396	9326.5	333.9	1489.2	27272.2	114.4	324.9	191	46.0923	0
UC	0	1.71019e+06	92559.7	110.68	4.13476e+07	192625	1.91685e+06	56653.5	11254.2	6.52254e+06	848787	0	47.6	0	12117.7	0	1323.1	28.9	48.8548	6.94326
UC	0	6.12655e+06	322846	636.364	9.22555e+06	548177	1.76994e+06	58983.7	9231.67	4.61445e+06	652440	650	201.5	1915.3	16271.7	88.6	345.6	125.7	254.706	0.442354
UC	0	0	29617.7	1.81818	1.15798e+07	0	0	12960.1	8030	545993	0	0	0	0	12117.7	0	0	0	95.3467	46.8329
UC	131808	1.22475e+06	290681	166.071	2.90071e+07	372543	3.64713e+06	215255	11481.2	3.53616e+06	393934	0	0	0	16271.7		0	0	141.552	0.91662

## Sheet: Table 2
Table 2. Comparison of AUC, Accuracy and MSE values of stool protein biomarkers at week 4 in predicting long-term outcome
Visit	Visit_num	PGA_severity	PGA	PUCAI	PUC_C4_name	PUC_C4	REMISSION_WK	REM_CAL_WK	CSFREE_REMISSION	COLECTOMY	RESCUE_IMONLY_DAY	RESCUE_IMONLY_DAY1	RESCUE_ATNFONLY_DAY	RESCUE_ATNFONLY_DAY1	RESCUE_IM_TO_ATNF_WK52	volume/weight	Calprotectin	Haptoglobin	Hemoglobin	Myeloperoxidase	PGRP-S	Properdin	Proteinase	Resisitin	Serpin A4	MMP-8	MMP-12	Acrp30	Ferritin	Fibrinogen	LCN2	LG3BP	MMP-9	TIMP1	TIMP2
Screening/Baseline	0	Mild	1	25	Mild	1	NA	NA	NA	NA	NA	NA	NA	NA	NA	0.00515056	21580.8	128.163	0	2819.22	14.5513	1499.18	8171.16	0	70.6608	3.31696	0.152765	2.52954	1.53247	1.66587	67.0636	0	39.8821	183.039	9.14935
Screening/Baseline	0	Moderate	2	45	Moderate	2	NA	NA	NA	NA	NA	NA	NA	NA	NA	0.00468812	15877.1	354.134	20.2056	36907	102.663	155.415	46270	3.56297	178.149	1.66897	0.00932936	9.50967	0.343499	0.0625161	25.2861	18.3725	23.7976	50.3736	0.968697
Screening/Baseline	0	Moderate	2	65	Severe	3	NA	NA	NA	NA	NA	NA	NA	NA	NA	0.00586371	463074	626.694	29.2961	163330	194.859	1992.48	45817.2	63.3149	177.817	10.8713	0.161604	2.41843	1.13343	2.1557	75.3027	0	42.2342	272.762	8.69705
Screening/Baseline	0	Severe	3	70	Severe	3	NA	NA	NA	NA	NA	NA	NA	NA	NA	0.00593047	727035	1732.57	27.2492	134545	450.912	1941.17	89575.4	64.3186	373.481	0.0259339	0.374687	53.6749	1.08151	2.18778	319.827	4.66099	71.2242	278.944	9.07473
Screening/Baseline	0	Severe	3	80	Severe	3	NA	NA	NA	NA	NA	NA	NA	NA	NA	0.00552442	407613	590.835	28.0868	29363.4	185.258	2029.78	44303.3	84.3684	440.793	19.91	0.31445	2.71315	3.83751	3.75638	105.537	0	66.2918	275.936	13.644
Screening/Baseline	0	Moderate	2	40	Moderate	2	NA	NA	NA	NA	NA	NA	NA	NA	NA	0.00596184	137120	785.389	46.9911	147968	199.129	1649.7	27146.9	76.8861	3844.3	4.34022	0.0583068	50.8459	1.22549	1.72077	316.492	91.3737	42.8728	326.924	2.28389
Screening/Baseline	0	Moderate	2	50	Moderate	2	NA	NA	NA	NA	NA	NA	NA	NA	NA	0.00531187	19308	681.898	32.9566	82991.9	167.072	411.986	54223	7.0448	352.24	0.849899	0.0152451	2.12868	1.62288	0.628554	15.8244	41.2091	28.9759	206.838	1.3369
Screening/Baseline	0	Moderate	2	45	Moderate	2	NA	NA	NA	NA	NA	NA	NA	NA	NA	0.00335329	27720.5	479.757	22.559	86232.8	82.243	399.113	45665.6	18.5133	925.666	1.41509	0.0569389	9.81737	0.170481	0.518671	19.9201	24.2127	21.7581	79.522	1.46287
Screening/Baseline	0	Moderate	2	40	Moderate	2	NA	NA	NA	NA	NA	NA	NA	NA	NA	0.00531535	304609	752.48	41.3138	148107	170.799	3170.65	12275.2	36.6919	1834.59	9.58889	0.511496	97.013	1.93888	2.12441	48.4098	64.5412	37.6517	316.481	9.59188
Screening/Baseline	0	Moderate	2	40	Moderate	2	NA	NA	NA	NA	NA	NA	NA	NA	NA	0.00535144	47830.5	556.796	24.2986	73748.9	176.625	1801.37	44900.6	15.8393	227.226	2.2476	0.319106	2.74304	3.90345	3.50642	56.1927	0	36.2598	200.094	5.2433
Screening/Baseline	0	Mild	1	45	Moderate	2	NA	NA	NA	NA	NA	NA	NA	NA	NA	0.00491284	71029.5	551.411	32.2506	132947	85.0707	2794.07	33538.3	36.5827	1829.13	5.40903	0	29.1184	0.230879	1.14118	46.6913	17.0804	39.5457	47.6189	10.6646
Screening/Baseline	0	Mild	1	30	Mild	1	NA	NA	NA	NA	NA	NA	NA	NA	NA	0.00579595	19450.8	812.33	42.9876	158535	298.601	2223.6	19179.2	63.7916	3189.58	3.78476	0.252646	30.3585	1.67013	2.04261	86.9589	87.4859	42.4274	240.404	7.68857
Screening/Baseline	0	Moderate	2	45	Moderate	2	NA	NA	NA	NA	NA	NA	NA	NA	NA	0.00604134	422288	508.103	19.355	141277	229.091	2002.17	46155.2	30.6732	85.848	3.63688	0.0540095	3.1398	0.0170668	0.739188	59.6175	0	46.9298	95.3733	2.21189
Screening/Baseline	0	Severe	3	75	Severe	3	NA	NA	NA	NA	NA	NA	NA	NA	NA	0.00672735	232728	867.359	52.0436	31982.3	495.177	3187.12	15923.7	50.2535	2512.67	1.20419	0.0600752	119.405	0.543199	3.23975	52.9322	94.6219	40.2326	537.132	6.0908
Screening/Baseline	0	Mild	1	25	Mild	1	NA	NA	NA	NA	NA	NA	NA	NA	NA	0.00501213	185439	645.416	35.5052	89562.8	125.163	1003.36	53150.6	18.4697	923.485	1.62894	0.090519	95.0738	0.542487	0.757508	84.4714	116.583	33.7144	79.8072	6.42562
Screening/Baseline	0	Mild	1	10	Mild	1	NA	NA	NA	NA	NA	NA	NA	NA	NA	0.00485475	90449.3	1293.75	20.6097	24753.2	83.7143	453.069	46316.1	4.50321	129.074	1.93705	0.066413	46.5373	0.295266	1.32353	60.6894	7.75382	23.3771	239.522	1.78063
Screening/Baseline	0	Mild	1	25	Mild	1	NA	NA	NA	NA	NA	NA	NA	NA	NA	0.00572229	57480.6	556.151	39.483	84554	61.0775	3519.37	51418.2	0.98554	49.277	3.04426	0.135275	85.4913	0.472346	1.36459	41.9209	18.0584	57.4269	62.9507	4.24154
Screening/Baseline	0	Severe	3	80	Severe	3	NA	NA	NA	NA	NA	NA	NA	NA	NA	0.00626984	437114	826.469	47.7208	161680	298.671	4259.24	19033.3	60.6634	3033.17	6.77143	0.661656	97.4427	1.8876	2.81986	34.2398	57.9805	32.9505	248.933	20.7314
Screening/Baseline	0	Mild	1	35	Moderate	2	NA	NA	NA	NA	NA	NA	NA	NA	NA	0.00491868	363513	403.777	21.3478	124371	159.025	1806.88	56822.8	9.17532	129.513	1.79532	0.385133	2.76755	2.76	1.92869	55.5224	13.5091	37.0124	124.029	12.7228
Screening/Baseline	0	Moderate	2	60	Moderate	2	NA	NA	NA	NA	NA	NA	NA	NA	NA	0.00513232	385617	442.425	22.4424	32736.9	481.665	1901.87	35259.6	58.9019	518.355	11.9686	0.57949	2.63072	3.50712	4.38302	52.3427	0	30.4605	205.279	18.6831
Screening/Baseline	0	Severe	3	70	Severe	3	NA	NA	NA	NA	NA	NA	NA	NA	NA	0.00639676	388566	928.078	52.4013	62445.4	199.755	2621.11	94033.7	64.0218	3201.09	0.0234825	0.270903	154.556	0.114278	0.822783	364.81	106.922	68.7026	615.209	24.5462
Screening/Baseline	0	Severe	3	65	Severe	3	NA	NA	NA	NA	NA	NA	NA	NA	NA	0.00523139	423570	1448.12	21.2145	59984.4	142.999	1900.91	14936.7	75.2663	224.587	19.241	0.263871	70.7591	0.322149	2.15123	8.87071	66.0221	39.5932	55.4149	7.73857
Screening/Baseline	0	Mild	1	15	Mild	1	NA	NA	NA	NA	NA	NA	NA	NA	NA	0.00518962	21745.8	650.08	18.7423	5285.67	20.7446	1549.81	71080.8	25.8581	69.8872	0.176447	0.0185788	2.47452	0.656669	0.359381	71.8182	0	31.7966	141.407	0.452514
Screening/Baseline	0	Moderate	2	65	Severe	3	NA	NA	NA	NA	NA	NA	NA	NA	NA	0.00596896	301005	1755.64	27.7061	162000	511.926	2318.27	41783.6	59.1147	533.232	24.1086	0.704039	0	6.37115	3.35521	283.586	107.008	37.1641	1047.45	23.021
Screening/Baseline	0	Severe	3	55	Moderate	2	NA	NA	NA	NA	NA	NA	NA	NA	NA	0.00499798	31032.8	351.533	18.351	15500.4	111.278	1771.15	40577.3	4.49632	82.669	2.9888	0.146791	2.38314	0.276838	1.53383	31.6758	0	33.9673	56.9676	3.75498
Screening/Baseline	0	Moderate	2	40	Moderate	2	NA	NA	NA	NA	NA	NA	NA	NA	NA	0.00333988	233915	1017.59	14.605	70169.9	44.4935	265.21	32574	37.8599	85.4731	2.56837	0.0344676	0	0.0104371	0.393138	24.2496	7.54119	25.7505	30.5316	0.317843
Screening/Baseline	0	Moderate	2	70	Severe	3	NA	NA	NA	NA	NA	NA	NA	NA	NA	0.00600962	471611	457.68	28.4661	154139	892.377	2228.54	45339.1	53.4911	514.431	0.0234856	0.639002	4.72668	4.78251	4.10078	76.4735	84.7284	32.1137	239.055	23.6382
Screening/Baseline	0	Moderate	2	55	Moderate	2	NA	NA	NA	NA	NA	NA	NA	NA	NA	0.00535571	23123.7	605.837	19.7022	85006.1	49.8798	1721.62	53203.8	40.7386	83.446	0.856914	0.0273677	4.0953	2.26274	0.318344	85.1091	99.5979	64.538	194.873	0.565735
Screening/Baseline	0	Severe	3	75	Severe	3	NA	NA	NA	NA	NA	NA	NA	NA	NA	0.00613398	451644	851.587	45.3794	166672	382.832	988.088	18771.2	60.2366	3011.83	1.16546	0.149669	149.18	0.957146	1.21333	307.171	71.7879	91.862	313.13	0.943246
Screening/Baseline	0	Moderate	2	55	Moderate	2	NA	NA	NA	NA	NA	NA	NA	NA	NA	0.00604159	487171	551.941	28.6743	154479	272.408	2187.38	67871.2	75.8367	509.367	0.700824	0.0816822	3.05354	2.47859	1.26263	128.414	0	56.6752	354.605	3.81856
Screening/Baseline	0	Severe	3	60	Moderate	2	NA	NA	NA	NA	NA	NA	NA	NA	NA	0.00556507	36288.7	831.484	43.3306	9728.81	62.3512	855.576	56896.6	3.24774	162.387	0.82363	0.00690068	27.6641	0.981094	1.54433	319.455	40.9099	43.2537	140.901	2.63425
Screening/Baseline	0	Severe	3	80	Severe	3	NA	NA	NA	NA	NA	NA	NA	NA	NA	0.0636	4.36744e+06	8945.51	481.319	752927	6857.77	38577.8	355545	873.075	43653.7	134.832	4.4361	1070.03	3.88055	44.3117	656.76	1858.3	451.645	5454.32	230.509
Screening/Baseline	0	Severe	3	75	Severe	3	NA	NA	NA	NA	NA	NA	NA	NA	NA	0.00559105	442112	551.649	24.339	21422.1	177.446	2044.1	40190.9	52.7249	257.006	20.6366	0.250591	1.33436	1.51979	2.25152	28.1978	1.91997	56.1956	154.597	226.947
Screening/Baseline	0	Moderate	2	45	Moderate	2	NA	NA	NA	NA	NA	NA	NA	NA	NA	0.00590854	318378	556.683	30.6253	153825	480.159	2188.6	22920.9	80.5114	1267.87	4.86273	0.675464	3.1554	4.01863	4.61156	69.9776	0	46.3429	474.698	24.3992
Screening/Baseline	0	Severe	3	85	Severe	3	NA	NA	NA	NA	NA	NA	NA	NA	NA	0.00638468	383078	924.175	50.355	161004	439.315	4672.82	15378.1	67.0822	3354.11	10.4581	0.706848	111.283	1.60578	3.25325	69.043	83.6149	36.2485	310.686	25.6005
Screening/Baseline	0	Mild	1	30	Mild	1	NA	NA	NA	NA	NA	NA	NA	NA	NA	0.002997	357503	910.361	13.5551	73640	506.375	1200.5	6060.2	25.8325	478.643	5.33167	0.37966	80.2474	3.19347	3.92444	132.291	31.6994	22.3528	575.994	14.7174
Screening/Baseline	0	Mild	1	45	Moderate	2	NA	NA	NA	NA	NA	NA	NA	NA	NA	0.00543689	481910	1451.76	25.3657	144141	830.857	2172.92	14870.1	72.5516	2108.94	14.9678	0.597623	24.1463	5.3088	4.10861	252.023	4.14846	31.1103	403.778	26.0335
Screening/Baseline	0	Severe	3	75	Severe	3	NA	NA	NA	NA	NA	NA	NA	NA	NA	0.0062475	395047	747.69	50.3287	12069.3	266.385	4190.41	23424.9	53.3939	2669.69	7.8531	0.414834	144.396	1.97333	3.74472	69.1727	91.5061	40.4412	724.252	22.1098
Screening/Baseline	0	Moderate	2	50	Moderate	2	NA	NA	NA	NA	NA	NA	NA	NA	NA	0.00484848	50651.4	443.953	19.8543	127876	162.223	1617.21	37931.7	29.6404	72.216	1.55636	0.00892121	2.65862	3.32875	0.876291	31.8655	0	28.123	20.9938	0.378861
Screening/Baseline	0	Moderate	2	50	Moderate	2	NA	NA	NA	NA	NA	NA	NA	NA	NA	0.00554017	368208	807.536	36.0377	140441	520.539	1295.74	11112.8	48.941	2447.05	14.2825	0.203546	95.7023	3.39349	0.892161	98.9679	92.2298	36.6419	156.748	3.67012
Screening/Baseline	0	Moderate	2	60	Moderate	2	NA	NA	NA	NA	NA	NA	NA	NA	NA	0.00556882	321498	605.198	42.5607	135309	314.285	3929.21	14072	37.1841	1859.2	15.9379	0.615298	112.877	2.44045	2.23332	187.13	42.4333	47.8048	138.034	20.6356
Screening/Baseline	0	Moderate	2	65	Severe	3	NA	NA	NA	NA	NA	NA	NA	NA	NA	0.0052356	116756	454.18	23.3354	152774	222.457	1900.3	45326	28.5864	244.999	0.0201728	0.273037	76.245	2.16526	1.90063	59.6137	43.2775	34.1207	126.959	3.17696
Screening/Baseline	0	Moderate	2	45	Moderate	2	NA	NA	NA	NA	NA	NA	NA	NA	NA	0.00648561	483809	643.606	33.6164	75885.6	345.915	2339.56	63917.4	95.1352	416.652	5.3636	0.349964	2.95342	1.88991	7.65944	77.1522	0	50.869	413.772	20.0642
Screening/Baseline	0	Moderate	2	55	Moderate	2	NA	NA	NA	NA	NA	NA	NA	NA	NA	0.0121156	50764.2	1157.66	51.6287	6281.87	33.3168	3735.61	4290.43	2.96011	164.02	0	0.00302889	5.51719	0.00648183	2.25319	199.649	0	8.87853	29.7745	0
Screening/Baseline	0	Mild	1	25	Mild	1	NA	NA	NA	NA	NA	NA	NA	NA	NA	0.00758777	216622	1174.86	53.0931	60278.8	186.847	2288.54	76725.1	54.5264	2726.32	3.11857	0.0848313	40.839	0.66393	2.33552	429.088	115.407	62.7855	166.047	5.1176
Screening/Baseline	0	Mild	1	30	Mild	1	NA	NA	NA	NA	NA	NA	NA	NA	NA	0.00578081	463636	599.799	27.9406	173463	590.614	2134.29	28905.4	82.1391	2444.85	11.5963	0.69098	157.112	5.32103	2.6603	81.5454	32.0975	30.5476	317.603	180.245
Screening/Baseline	0	Moderate	2	70	Severe	3	NA	NA	NA	NA	NA	NA	NA	NA	NA	0.00474496	20918.7	660.315	32.4611	124571	363.301	3143.3	24131	49.7162	2485.81	10.9419	0.413903	92.2785	0.441352	1.8517	91.7512	48.9397	35.0918	333.502	13.9159
Screening/Baseline	0	Mild	1	10	Mild	1	NA	NA	NA	NA	NA	NA	NA	NA	NA	0.00640569	397417	1618.91	29.5111	162643	581.967	2155.74	24112.9	81.8101	239.369	12.7858	0.580932	0	1.27345	3.33144	216.262	4.16767	51.297	559.618	23.8549
Screening/Baseline	0	Moderate	2	30	Mild	1	NA	NA	NA	NA	NA	NA	NA	NA	NA	0.00416667	25507.7	669.124	8.5536	54939.5	31.9401	25.0508	44551.7	17.4355	106.527	0.225	0.0192083	0	1.08971	0.0419792	180.544	4.31533	21.7381	39.7809	0.1378
4wk FU	4	None	0	5	Inactive	0	Remission	Remission	NA	NA	0	Not Rescued	0	Not Rescued	NA	0.00502024	21034.8	558.62	15.1545	3358.03	17.4429	1532.09	4182.23	1.58154	63.1385	0.256032	0.0142575	2.50149	0.127991	0.896465	95.3582	0	10.4677	13.8694	0.182807
4wk FU	4	Mild	1	5	Inactive	0	Remission	Remission	NA	NA	0	Not Rescued	0	Not Rescued	NA	0.00442863	14658.8	5.54265	1.02814	2755.75	16.9509	0	4660.21	0.319789	15.9895	0.0265718	0	0	0.00821511	0	15.6987	11.2089	0	0	0
4wk FU	4	Mild	1	15	Mild	1	No Remission	No Remission	NA	NA	0	Not Rescued	0	Not Rescued	NA	0.00472279	30076.6	971.081	5.40407	6416.68	27.7916	464.299	56122	1.57841	119.922	0.765092	0	0	0.13911	0.0887177	20.3871	9.65396	20.4183	15.3754	0.856138
4wk FU	4	None	0	0	Inactive	0	Remission	No Remission	NA	NA	0	Not Rescued	0	Not Rescued	NA	0.00480962	52015	52.6774	3.25477	20742.9	26.9596	0	11041.9	2.00031	121.976	0	0	0	0.00781563	0	0	51.0505	0	0	0
4wk FU	4	Mild	1	10	Mild	1	No Remission	No Remission	NA	NA	0	Not Rescued	0	Not Rescued	NA	0.00550459	18226.1	123.419	1.47467	4819.55	23.6721	1.001	7612.66	3.27524	163.762	0	0	0	0	0	0	0	0	0	0
4wk FU	4	None	0	0	Inactive	0	Remission	No Remission	NA	NA	369	Not Rescued	0	Not Rescued	NA	0.00500202	22471.1	47.2975	0.0751411	18594.3	18.8066	1505.23	12128.9	0	62.6071	0.330133	0.00760307	1.95539	0.227442	0.0204582	22.5349	78.2132	7.15433	11.3481	0.0944181
4wk FU	4	None	0	0	Inactive	0	Remission	No Remission	NA	NA	0	Not Rescued	0	Not Rescued	NA	0.00436162	15171.4	643.135	29.4813	76405.6	167.521	184.536	33603.6	7.57029	378.515	2.40761	0.0228985	3.9224	0.580248	0.732316	38.3029	35.8242	25.2115	164.122	0.768971
4wk FU	4	Mild	1	5	Inactive	0	Remission	No Remission	NA	NA	0	Not Rescued	0	Not Rescued	NA	0.00459224	20611.4	69.9454	4.2548	34923.7	32.8244	25.5988	46803.6	11.3393	566.967	0.344418	0.00528108	9.95883	0.239531	0.0328575	22.2855	21.5115	12.4252	18.0235	0.100506
4wk FU	4	None	0	0	Inactive	0	Remission	No Remission	NA	NA	0	Not Rescued	0	Not Rescued	NA	0.00479425	16096.9	22.8577	1.61346	79237	26.1528	0	69007.7	0.894859	44.743	0	0	36.0328	0.226312	0.927519	12.7477	7.44144	2.91648	3.33838	0
4wk FU	4	None	0	0	Inactive	0	Remission	Remission	NA	NA	0	Not Rescued	0	Not Rescued	NA	0.00516693	17102.5	8.16812	1.20106	2805.65	20.0606	28.8023	5688.95	2.0632	103.16	0	0.00697536	0	0.0345409	0.176399	99.0089	13.3246	0	0	0
4wk FU	4	Mild	1	15	Mild	1	No Remission	No Remission	NA	NA	0	Not Rescued	0	Not Rescued	NA	0.00431796	19414.5	464.792	15.1415	119943	42.5209	497.66	11854.1	6.91683	111.206	0.474975	0.0386026	0	0.604968	0.312901	16.6697	9.88424	18.821	27.8183	0.0129711
4wk FU	4	None	0	0	Inactive	0	Remission	No Remission	NA	NA	0	Not Rescued	0	Not Rescued	NA	0.00496596	20807.4	390.208	5.3705	4146.74	13.6046	1466.93	5988.29	1.60728	71.7397	0.0248298	0.0210557	2.54545	0.108779	0.465087	60.1333	0	14.7152	67.3207	0.597246
4wk FU	4	Mild	1	15	Mild	1	No Remission	No Remission	NA	NA	0	Not Rescued	0	Not Rescued	NA	0.00343434	28507.8	73.4519	2.36542	14763.2	18.5513	0	2080.51	0.936427	87.0629	0	0	8.90216	0.0384475	0.000394949	5.52078	37.6201	0	0	0
4wk FU	4	None	0	5	Inactive	0	Remission	Remission	NA	NA	0	Not Rescued	0	Not Rescued	NA	0.00299103	14866.4	22.9161	2.02735	10991.3	16.3431	0	1328.89	1.08337	75.7309	0	0	17.2731	0.0412612	0.00589232	7.9456	1.78229	0	0	0
4wk FU	4	Mild	1	10	Mild	1	No Remission	No Remission	NA	NA	0	Not Rescued	0	Not Rescued	NA	0.0041543	85413.9	154.964	2.86687	5398.81	22.7838	0	9113.89	1.97116	105.998	0	0	16.0046	1.30676	0.0655134	10.7357	2.70287	0	0	0
4wk FU	4	None	0	5	Inactive	0	Remission	Remission	NA	NA	0	Not Rescued	0	Not Rescued	NA	0.0045274	14985.7	92.7578	1.09921	2592.5	17.9682	0	4797.88	1.84153	92.0766	0.0814933	0	0	0.0204186	0.0248102	145.569	39.1469	5.54874	3.59209	0
4wk FU	4	None	0	10	Mild	1	No Remission	No Remission	NA	NA	0	Not Rescued	0	Not Rescued	NA	0.00449258	19818.1	429.907	17.1084	6082.97	71.2088	1413.24	65654	2.36792	80.5046	1.56791	0.0635251	119.333	3.34578	1.15464	70.6658	21.5083	21.1416	141.389	0
4wk FU	4	None	0	0	Inactive	0	Remission	Remission	NA	NA	0	Not Rescued	0	Not Rescued	NA	0.0051057	16900.2	549.616	27.6166	5538.32	20.5773	1314.25	6743.22	2.6895	134.475	0.0153171	0.0149597	21.4139	0.177883	0.892834	8.4889	4.3472	1.36445	0	0.550344
4wk FU	4	None	0	0	Inactive	0	Remission	Remission	NA	NA	0	Not Rescued	0	Not Rescued	NA	0.003996	6852.12	17.3111	2.6765	5669.52	21.55	0	3179.1	1.89605	101.353	0	0	0	0.0225974	0.158821	16.2914	4.58597	0	0	0
4wk FU	4	Mild	1	10	Mild	1	No Remission	No Remission	NA	NA	0	Not Rescued	0	Not Rescued	NA	0.00485669	45075.8	391.248	21.158	23970.7	205.528	1690.78	25548.5	31.9368	174.101	10.8644	0.448467	2.35054	2.918	2.04406	53.4274	0.414373	39.2217	131.125	11.7555
4wk FU	4	None	0	0	Inactive	0	Remission	No Remission	NA	NA	0	Not Rescued	0	Not Rescued	NA	0.00456548	15123.8	34.4138	1.09022	10005.4	27.3957	0.830225	44911.6	0	0	0.287625	0.00593512	41.9589	0.135572	0.131509	15.7601	17.829	11.5331	29.4539	0.165626
4wk FU	4	None	0	0	Inactive	0	Remission	No Remission	NA	NA	0	Not Rescued	0	Not Rescued	NA	0.00521669	17267.3	146.618	1.67257	3588.85	20.1291	0	6083.98	3.98487	199.243	0.0782504	0	8.44948	0.0205799	0.04249	29.3317	79.3441	0	22.2536	0.260365
4wk FU	4	None	0	0	Inactive	0	Remission	No Remission	NA	NA	0	Not Rescued	0	Not Rescued	NA	0.00517516	18505.7	44.619	1.20244	33869.2	42.6498	0.941094	11496.8	1.95115	97.5574	0.414013	0.00698646	18.4145	0.469439	0.0335868	188.002	69.2221	4.55921	42.536	3.30557
4wk FU	4	None	0	0	Inactive	0	Remission	No Remission	NA	NA	1196	Not Rescued	0	Not Rescued	NA	0.00526103	22120.5	430.475	8.02855	59345.2	19.4137	1550.65	48606.3	5.59695	70.6629	0.568191	0.00952246	2.2452	0.0536888	0.0513213	69.4608	32.1775	13.299	20.6393	0.317545
4wk FU	4	Mild	1	15	Mild	1	No Remission	No Remission	NA	NA	0	Not Rescued	0	Not Rescued	NA	0.00601926	311972	707.444	46.2535	176457	431.008	4167.79	26614.9	53.2887	2664.43	12.797	0.57484	95.0763	2.42242	2.82728	237.907	54.9838	43.068	103.742	17.9674
4wk FU	4	Mild	1	5	Inactive	0	Remission	No Remission	NA	NA	48	Not Rescued	0	Not Rescued	NA	0.0045216	23570.3	429.083	8.09165	27163.8	58.5265	108.334	38019.9	5.1249	256.245	1.257	0.00415987	0	0.148806	0.766547	45.1438	11.175	32.5157	75.7111	0.307858
4wk FU	4	Mild	1	5	Inactive	0	Remission	Remission	NA	NA	447	Not Rescued	0	Not Rescued	NA	0.00480962	8226.07	72.2243	3.34619	5879.52	25.8857	0	4148.01	2.89509	122.369	0	0	101.023	4.97603	0.476922	16.9948	36.6361	0	0	0
4wk FU	4	None	0	5	Inactive	0	Remission	No Remission	NA	NA	300	Not Rescued	0	Not Rescued	NA	0.00482213	20249.8	456.694	14.9233	34839.7	53.2479	1587.26	41050.4	0.82164	67.413	0.839051	0.0161541	18.2841	0.573424	1.23934	7.98979	19.7942	19.4936	29.3151	0.216649
4wk FU	4	Mild	1	5	Inactive	0	Remission	Remission	NA	NA	0	Not Rescued	0	Not Rescued	NA	0.00515713	17070.1	9.52904	1.20333	3103.72	19.7177	0	5697.55	0	0	0	0	0	0.00293956	0	40.9738	48.4309	0	0	0
4wk FU	4	None	0	0	Inactive	0	Remission	Remission	NA	NA	0	Not Rescued	0	Not Rescued	NA	0.00318091	5444.94	12.9059	2.14267	3445.65	17.1332	154.328	2209.27	0.799083	80.6544	0	0	0	0.0375348	0.00432604	13.66	3.25541	0	0.368223	0
4wk FU	4	None	0	0	Inactive	0	Remission	No Remission	NA	NA	271	Not Rescued	0	Not Rescued	NA	0.00474849	18291.2	51.1371	5.23578	8276.96	38.6919	14.6303	34745.7	1.28313	64.1564	0.142455	0.000332394	0	0.0810093	0.076973	61.0957	17.8326	13.6689	17.7662	0.0467441
4wk FU	4	Mild	1	30	Mild	1	No Remission	No Remission	NA	NA	246	Not Rescued	6	Rescued	NA	0.005	18974.7	1321.87	23.1886	17830.3	71.6103	1138.01	23966.4	5.34559	130.273	4.26	0.08405	54.6712	0.125475	1.7862	16.4608	42.4638	0	130.903	6.31953
4wk FU	4	None	0	5	Inactive	0	No Remission	No Remission	NA	NA	21	Rescued	8	Rescued	NA	0.00482897	9021.07	53.4267	3.36676	6228.53	26.2459	0	5679.37	2.01943	122.618	0	0	95.2331	0.573441	0.00804024	4.88026	21.0913	0	0	0
4wk FU	4	None	0	0	Inactive	0	No Remission	No Remission	NA	NA	53	Not Rescued	8	Rescued	NA	0.00562023	31829.7	28.8841	22.7694	20731.9	27.0595	0	19957.6	0.625529	31.2764	0	0.00146126	0	0.340193	0	14.1122	6.62446	0	0	0
4wk FU	4	Moderate	2	55	Moderate	2	No Remission	No Remission	NA	NA	0	Not Rescued	35	Not Rescued	NA	0.00564289	431971	491.436	24.6934	87872.7	88.5796	2079.14	46264	15.5765	177.043	18.0234	0.368988	16.7037	0.548742	1.96468	38.3275	24.4736	44.4021	66.7012	9.25555
4wk FU	4	Mild	1	20	Mild	1	No Remission	No Remission	NA	NA	76	Not Rescued	138	Not Rescued	NA	0.00301507	6644.55	768.383	10.1905	6493.15	16.4745	59.8747	2911.66	0.740104	76.8907	0	0.00666332	9.65783	0.00355779	0	0	21.0952	0	0	0
4wk FU	4	None	0	0	Inactive	0	Remission	No Remission	NA	NA	0	Not Rescued	144	Not Rescued	NA	0.00215264	9714.19	497.418	8.95809	19078.5	11.9977	106.141	23016.9	0.359018	54.6603	0.210959	0.0250783	47.5721	0.00311057	0	0	53.2514	0	0	0
4wk FU	4	None	0	0	Inactive	0	Remission	No Remission	NA	NA	0	Not Rescued	170	Not Rescued	NA	0.00492333	20843.7	19.3854	1.38675	9966.64	17.2641	1436.95	30615.5	0	61.1833	0	0.0017724	4.12486	0.193191	0	27.3238	9.26235	13.9899	18.3259	0
4wk FU	4	Mild	1	40	Moderate	2	No Remission	No Remission	NA	NA	104	Not Rescued	172	Not Rescued	NA	0.00592917	362306	845.808	47.2488	72944.1	315.338	3347.01	80744.1	46.6843	2334.21	2.63255	0.0482041	91.4131	1.08142	1.96454	60.198	77.9221	36.1996	217.054	11.6508
4wk FU	4	None	0	10	Mild	1	No Remission	No Remission	NA	NA	132	Not Rescued	244	Not Rescued	NA	0.00579944	21138.8	512.878	28.3293	70544.4	74.2978	20.2755	62225.8	7.43386	371.693	0.945308	0.00753927	0	1.60021	0.101345	3.70799	37.4856	8.70797	45.6166	0.198352
4wk FU	4	None	0	0	Inactive	0	Remission	No Remission	NA	NA	0	Not Rescued	273	Not Rescued	NA	0.00484127	20284.9	80.5342	0.637225	4576.36	13.02	1413	14264.4	0.747066	63.6873	0	0.00106508	4.12728	0.149014	0.0734905	174.842	60.2777	6.79022	25.944	0.24066
4wk FU	4	None	0	10	Mild	1	No Remission	No Remission	NA	NA	241	Not Rescued	332	Not Rescued	NA	0.00577075	222772	488.189	39.706	104731	49.4802	1764.15	56299.6	3.21448	160.724	6.46324	0.157138	18.5645	0.228666	0.917751	16.2432	45.3091	39.3888	65.2588	8.233
4wk FU	4	Mild	1	10	Mild	1	No Remission	No Remission	NA	NA	89	Not Rescued	334	Not Rescued	NA	0.00484897	22812.3	429.598	16.9221	95564.9	70.3366	1545.82	47083.5	10.4704	76.6295	1.96868	0.0291908	239.725	1.21976	1.00218	44.1449	130.065	31.1361	75.4244	0.613976
4wk FU	4	Mild	1	10	Mild	1	No Remission	No Remission	NA	NA	219	Not Rescued	359	Not Rescued	NA	0.00533865	358560	388.015	23.8119	117606	134.106	1967.26	35352.5	34.2681	213.674	3.34733	0.323202	2.54557	0.866142	1.99828	47.09	0	46.3942	112.094	10.4513
4wk FU	4	Mild	1	10	Mild	1	No Remission	No Remission	NA	NA	0	Not Rescued	414	Not Rescued	NA	0.00529017	17531.9	682.063	34.943	8296.89	201.207	471.874	71801.5	2.66695	133.347	5.4912	0.033381	38.5159	0.0138073	1.75594	28.6515	22.5922	30.7171	98.8165	4.66461
4wk FU	4	None	0	0	Inactive	0	Remission	No Remission	NA	NA	493	Not Rescued	428	Not Rescued	NA	0.00485045	20955.5	247.034	0.97536	16762.2	20.7203	1441.72	31402.6	3.32651	63.808	0.669361	0.0173646	2.17407	0.181213	0.25751	38.2481	0	24.5847	15.0881	0.379014
4wk FU	4	Mild	1	15	Mild	1	No Remission	No Remission	NA	NA	0	Not Rescued	542	Not Rescued	NA	0.0047866	73770.7	494.915	21.7033	57728.6	84.9518	1682.66	58972.6	6.06502	85.0408	11.8851	0.051791	44.5414	0.0322138	1.91392	73.0395	106.964	38.9097	120.474	10.3867
4wk FU	4	None	0	0	Inactive	0	Remission	No Remission	NA	NA	0	Not Rescued	568	Not Rescued	NA	0.00478088	15824.7	186.592	1.14864	3302.78	19.5569	0	5206.32	0.0757477	3.78739	0	0	0	0	0.0576096	56.5963	41.4643	0	2.92934	0.00982948
4wk FU	4	Mild	1	10	Mild	1	No Remission	No Remission	NA	NA	0	Not Rescued	632	Not Rescued	NA	0.00319361	139258	830.361	12.7857	58705.6	23.3141	739.39	39114.7	2.1336	81.4575	2.02794	0.0436248	9.20214	0.00547705	0	0.467577	15.0305	0	10.6007	2.84916
4wk FU	4	None	0	0	Inactive	0	Remission	No Remission	NA	NA	91	Not Rescued	1021	Not Rescued	NA	0.00274241	5152.76	15.667	1.83936	6762	14.9674	0	5803.65	0.786069	69.5429	0.013712	0	74.5634	0.000479922	0.00456611	0.474108	65.5491	0	0	0
12wk FU	12	None	0	0	Inactive	0	Remission	No Remission	CSFREEremission	No Colectomy	0	Not Rescued	0	Not Rescued	NA	0.00499195	76320.3	874.62	38.8392	14722.8	38.6458	401.259	35969	3.04626	152.313	3.2248	0.0104831	76.6576	0.862309	1.20001	19.0955	30.1958	21.6962	26.9473	2.04017
12wk FU	12	Mild	1	0	Inactive	0	Remission	Remission	CSFREEremission	No Colectomy	0	Not Rescued	0	Not Rescued	NA	0.00479425	20087.9	13.1826	0	2666.97	12.2057	1389.43	1027.58	0.146157	65.0762	0	0	2.42311	0.309565	0.0231083	15.5664	0	0	0	0
12wk FU	12	None	0	0	Inactive	0	Remission	No Remission	NOremission	No Colectomy	0	Not Rescued	0	Not Rescued	NA	0.00513438	8796.95	32.5489	3.43897	6276.52	27.6891	0	5205.73	1.96154	130.454	0	0	100.244	2.71809	0.398428	36.5311	76.5141	0	0	0
12wk FU	12	None	0	0	Inactive	0	Remission	No Remission	NOremission	No Colectomy	0	Not Rescued	0	Not Rescued	NA	0.00300601	40158.2	842.441	8.89059	81889.7	38.4781	373.733	20249.9	15.9714	76.5966	2.16433	0.0192385	5.65214	0.00380261	0	0	11.383	0	29.7841	0.446279
12wk FU	12	None	0	0	Inactive	0	Remission	No Remission	NOremission	No Colectomy	0	Not Rescued	0	Not Rescued	NA	0.00501213	25167.3	15.5434	0.187853	3369.84	13.0588	1448.11	10850.2	1.55024	64.4472	0	0	2.28242	0.104753	1.16938	16.3924	0	0	0	0
12wk FU	12	None	0	0	Inactive	0	Remission	Remission	CSFREEremission	No Colectomy	369	Not Rescued	0	Not Rescued	NA	0.00713502	30156.1	34.9867	0.107183	9268.6	22.6595	2150.47	2893.17	8.67279	106.57	0	0.00649286	3.24914	2.75793	0	99.6872	0	4.27423	12.4664	0
12wk FU	12	None	0	0	Inactive	0	Remission	No Remission	NOremission	No Colectomy	0	Not Rescued	0	Not Rescued	NA	0.00612656	20279	40.8032	1.60053	4179.75	28.2127	0	6579.31	4.18395	209.197	0.0306328	0.00490125	0	0.41097	0.0121612	57.2963	54.4447	8.32336	14.9117	0
12wk FU	12	None	0	0	Inactive	0	Remission	No Remission	NOremission	No Colectomy	0	Not Rescued	0	Not Rescued	NA	0.00441235	18487.8	34.0927	1.81103	6176.25	23.1006	1282.5	49087.5	0	55.6278	0.00882471	0.0131488	2.54593	0.0828199	0	28.5798	91.0725	11.4478	12.6143	0
12wk FU	12	None	0	0	Inactive	0	Remission	No Remission	CSFREEremission	No Colectomy	0	Not Rescued	0	Not Rescued	NA	0.00521251	17253.5	7.82335	1.21344	3571.04	20.8759	0	6101.28	2.15903	107.952	0	0	66.6391	0.0369828	1.07698	17.2603	17.0451	0	3.04796	0
12wk FU	12	None	0	0	Inactive	0	Remission	Remission	CSFREEremission	No Colectomy	0	Not Rescued	0	Not Rescued	NA	0.00480384	20128.1	16.6633	0	3861.56	12.2302	1427.86	3251.34	0.639289	64.1852	0	0.00389111	2.73733	0.756533	0.059976	99.0492	29.8933	0	0	0
12wk FU	12	None	0	0	Inactive	0	Remission	No Remission	CSFREEremission	No Colectomy	0	Not Rescued	0	Not Rescued	NA	0.00413793	7664.69	31.3001	2.83397	4785.88	22.3071	1.24847	40739.5	5.09053	105.249	0.26069	0	47.956	0.187759	0.959462	9.4176	32.9848	1.08857	0	0
12wk FU	12	None	0	0	Inactive	0	Remission	Remission	CSFREEremission	No Colectomy	0	Not Rescued	0	Not Rescued	NA	0.00484704	20309.1	99.7601	0.324599	2459.07	12.005	1395.88	988.797	0	58.5959	0	0.00571951	1.92961	0.0152682	0.0388733	38.0763	19.4297	0.053172	8.02248	0
12wk FU	12	None	0	5	Inactive	0	Remission	No Remission	CSFREEremission	No Colectomy	0	Not Rescued	0	Not Rescued	NA	0.0042042	62885.7	141.701	8.17497	83161.7	40.8161	11.9246	21056.7	2.41145	106.92	0	0.00769369	0	0.345354	0.0121081	6.599	7.5447	13.3713	0	0
12wk FU	12	None	0	0	Inactive	0	Remission	No Remission	NOremission	No Colectomy	0	Not Rescued	0	Not Rescued	NA	0.00495208	16391.4	25.4502	1.14923	3146.58	19.5121	0	5231.05	4.03243	201.622	0	0	0	0.0331046	0	29.2923	75.6076	0	0	0
12wk FU	12	None	0	5	Inactive	0	Remission	Remission	CSFREEremission	No Colectomy	0	Not Rescued	0	Not Rescued	NA	0.00548658	18160.6	11.379	1.27536	5135.45	21.2748	0	5932.31	1.90607	95.3033	0	0	0	0.342884	0	30.4649	15.2084	0	1.64647	0
12wk FU	12	Mild	1	15	Mild	1	No Remission	No Remission	NOremission	No Colectomy	0	Not Rescued	0	Not Rescued	NA	0.00447906	31765.7	1353.46	18.1354	9021.59	31.6854	289.784	28543.9	4.19515	114.47	0.721129	0.0480604	189.428	0.196743	0.756469	47.8251	71.395	27.0157	30.601	0.258442
12wk FU	12	None	0	0	Inactive	0	Remission	Remission	CSFREEremission	No Colectomy	0	Not Rescued	0	Not Rescued	NA	0.00512821	21487.2	560.456	15.8316	2961.87	16.8743	1552.54	423.796	1.35337	65.6121	0	0.00620513	135.193	0.182179	0.243333	111.732	24.2477	10.4597	8.39359	0
12wk FU	12	Mild	1	10	Mild	1	No Remission	No Remission	NOremission	No Colectomy	0	Not Rescued	0	Not Rescued	NA	0.00447642	90689.3	548.911	29.2798	23979.6	37.8437	1603.79	27486.4	0.626229	31.3115	4.27498	0.0543437	40.343	0.0527098	1.07609	11.2833	13.9013	21.5824	37.3281	4.11525
12wk FU	12	None	0	0	Inactive	0	Remission	No Remission	NOremission	No Colectomy	0	Not Rescued	0	Not Rescued	NA	0.0056	18536	6.24459	1.29913	3868.66	21.7697	0	7013.49	0	0	0	0	0	0	0	9.31073	7.4564	0	0	0
12wk FU	12	None	0	0	Inactive	0	Remission	No Remission	CSFREEremission	No Colectomy	0	Not Rescued	0	Not Rescued	NA	0.00478088	20083.4	101.504	1.59652	9392.82	18.4893	1400.78	6092.56	0.840369	65.4143	0.176892	0.00865339	2.48472	0.563761	0.0195538	43.3525	0	18.114	20.0162	0.0390789
12wk FU	12	None	0	0	Inactive	0	Remission	Remission	CSFREEremission	No Colectomy	0	Not Rescued	0	Not Rescued	NA	0.00504	16682.8	12.1603	1.1721	5268.3	20.9831	11.3476	5317.79	0.328263	16.4131	0	0.0101808	0	0	0.0327096	271.047	54.3585	6.03626	22.8515	0.262221
12wk FU	12	None	0	5	Inactive	0	Remission	Remission	CSFREEremission	No Colectomy	0	Not Rescued	0	Not Rescued	NA	0.00526736	22070.4	434.161	5.50277	6532.99	23.7087	1596.93	10722.9	2.97334	72.6513	0.769034	0.0162761	2.5493	1.64763	0.116672	90.078	0	24.72	73.1851	1.67695
12wk FU	12	None	0	0	Inactive	0	Remission	Remission	CSFREEremission	No Colectomy	0	Not Rescued	0	Not Rescued	NA	0.00481155	20160.4	14.7657	0	2401.49	11.7177	1387.94	2296.58	0	60.2231	0	0	6.19217	0.375325	0	42.7762	78.8436	0	0	0
12wk FU	12	None	0	0	Inactive	0	Remission	Remission	CSFREEremission	No Colectomy	1196	Not Rescued	0	Not Rescued	NA	0.00476569	8215.3	42.7406	3.20546	10040.1	25.6218	0	4515.99	3.86037	121.251	0	0	0	0.233638	0.105417	206.222	5.89401	0	0	0
12wk FU	12	None	0	0	Inactive	0	Remission	No Remission	NOremission	No Colectomy	0	Not Rescued	0	Not Rescued	NA	0.00515873	17075.8	9.20818	1.19971	3237.02	20.2696	0	5790.56	2.58126	129.063	0	0.00268254	0	0.0175397	0	12.4652	14.6773	0.392063	0.200829	0
12wk FU	12	None	0	10	Mild	1	No Remission	No Remission	NOremission	No Colectomy	48	Rescued	0	Not Rescued	NA	0.00490895	20570.1	190.702	8.11833	3560.64	15.3869	1428.85	28150.9	0.385175	65.0796	0.0687253	0.0132051	2.37583	1.49554	0.375314	27.0508	0	4.23456	16.23	0
12wk FU	12	Mild	1	0	Inactive	0	Remission	Remission	CSFREEremission	No Colectomy	447	Not Rescued	0	Not Rescued	NA	0.0054509	18042.5	13.0932	1.27187	3596.47	20.7741	0	5865.99	0	0	0	0	0	0.090812	0	91.8662	45.5886	0	0	0
12wk FU	12	None	0	0	Inactive	0	Remission	No Remission	CSFREEremission	No Colectomy	300	Not Rescued	0	Not Rescued	NA	0.00559329	19635.6	718.025	31.0161	93191.8	47.2857	124.651	63268.8	4.22926	211.463	0.0838993	0.0111306	49.3021	1.53779	0.649688	14.9289	22.5398	12.1759	41.2115	0.0495342
12wk FU	12	None	0	5	Inactive	0	Remission	No Remission	NOremission	No Colectomy	0	Not Rescued	0	Not Rescued	NA	0.00524193	21963.7	18.1492	0.157403	3878.56	13.8478	1519.17	51484.3	0	64.8365	0	0.00115323	113.065	0.208577	0	11.1398	74.3272	0.652726	1.09708	0
12wk FU	12	None	0	0	Inactive	0	Remission	Remission	CSFREEremission	No Colectomy	0	Not Rescued	0	Not Rescued	NA	0.00503597	16669.1	4.52098	1.16961	2734.54	19.1727	0	5330.9	1.74952	87.476	0.00503597	0	0	0.0260863	0	13.3904	10.2024	0	0	0
12wk FU	12	None	0	0	Inactive	0	Remission	No Remission	CSFREEremission	No Colectomy	271	Not Rescued	0	Not Rescued	NA	0.00486056	20367.9	86.7726	4.29425	17921.5	37.5971	1529.56	52965.4	0.750042	63.1305	0	0.00315936	2.35241	0.620061	0.561759	36.6286	0	27.4015	40.6551	0
12wk FU	12	None	0	0	Inactive	0	No Remission	No Remission	NOremission	No Colectomy	246	Not Rescued	6	Rescued	NA	0.00517928	45322.6	1276.09	16.7733	25884.1	30.092	3.45738	12255.6	2.55748	131.664	0.036255	0.0391036	0	0.933566	0.343827	16.8723	16.6253	11.6317	11.8985	0
12wk FU	12	None	0	0	Inactive	0	No Remission	No Remission	NOremission	No Colectomy	21	Rescued	8	Rescued	NA	0.00508806	24449.9	1238.15	21.3302	55043.3	29.562	630.746	26481.8	1.28797	129.529	0.936204	0.0632446	49.9563	1.27555	0.495323	6.38562	9.87105	18.5459	4.22691	0.977397
12wk FU	12	None	0	0	Inactive	0	No Remission	No Remission	NOremission	No Colectomy	53	Rescued	8	Rescued	NA	0.0052589	17417.5	569.196	17.9573	13312.9	28.086	145.789	8580.31	1.32505	66.2524	0.173544	0.0104652	7.04272	0.045174	0.431177	7.63587	16.1994	6.67928	1.88269	0.168989
12wk FU	12	None	0	0	Inactive	0	No Remission	No Remission	NOremission	No Colectomy	0	Not Rescued	35	Rescued	NA	0.00524642	21982.5	15.1975	0.23556	2981.89	12.9566	1515.8	9684.18	0	68.4893	0	0	2.65165	0.0935962	0	38.0854	0	0	0	0
12wk FU	12	Mild	1	15	Mild	1	No Remission	No Remission	NOremission	No Colectomy	76	Rescued	138	Not Rescued	NA	0.0054509	26742.9	643.146	37.4254	93798.4	65.7779	2600.65	29561	3.63888	181.944	3.40681	0.0239295	26.4987	0.117958	1.24823	13.3242	27.3103	32.9745	12.9571	4.60601
12wk FU	12	Mild	1	15	Mild	1	No Remission	No Remission	NOremission	No Colectomy	0	Not Rescued	144	Not Rescued	NA	0.00364373	35300.7	965.235	15.4926	29036.2	32.8379	1112.6	44158.9	3.0674	93.8651	2.24453	0.148664	7.84538	0.17386	1.02509	4.91965	2.33053	9.52481	23.1432	2.01527
12wk FU	12	Mild	1	20	Mild	1	No Remission	No Remission	NOremission	No Colectomy	0	Not Rescued	170	Not Rescued	NA	0.00477327	18753.2	619.996	31.3904	56367.3	26.5311	120.352	60763.5	4.89803	244.902	0.200477	0.00754177	62.2932	0.448759	1.33964	24.2133	17.6049	5.39489	21.2635	0.294158
12wk FU	12	Mild	1	20	Mild	1	No Remission	No Remission	NOremission	No Colectomy	104	Not Rescued	172	Not Rescued	NA	0.00434268	97911.9	401.565	18.5057	29082.6	137.826	1481.09	49954.3	39.9447	83.5614	2.22779	0.00968417	41.2082	1.62868	1.62842	65.2799	7.36631	36.0065	128.711	2.86417
12wk FU	12	None	0	10	Mild	1	No Remission	No Remission	NOremission	No Colectomy	132	Not Rescued	244	Not Rescued	NA	0.0057776	407449	738.469	44.7322	155825	375.648	4149.63	10066.7	72.3095	3615.48	9.35972	0.566898	125.095	3.76757	2.9488	200.156	105.45	38.3042	260.982	20.4468
12wk FU	12	None	0	0	Inactive	0	Remission	No Remission	CSFREEremission	No Colectomy	0	Not Rescued	273	Not Rescued	NA	0.00517928	54107.2	570.22	6.55748	33787.2	55.7037	1590.02	64210	9.76679	72.0155	0.662948	0.0407092	2.80292	1.80156	0.492472	121.859	0	52.4458	123.035	3.97859
12wk FU	12	Mild	1	25	Mild	1	No Remission	No Remission	NOremission	No Colectomy	241	Not Rescued	332	Not Rescued	NA	0.00535644	109346	559.832	39.6945	143332	221.749	3032.79	10021.6	12.1978	609.888	14.6766	0.455726	118.001	1.56612	1.71556	23.0019	41.9302	29.0905	279.5	13.8728
12wk FU	12	Mild	1	50	Moderate	2	No Remission	No Remission	NOremission	No Colectomy	89	Not Rescued	334	Not Rescued	NA	0.00638978	449808	737.033	28.5826	192947	544.736	2357.94	56652.3	99.6069	585.033	1.623	0.577827	143.298	2.88345	4.94211	101.023	186.124	38.5861	258.39	11.7637
12wk FU	12	Mild	1	20	Mild	1	No Remission	No Remission	NOremission	No Colectomy	219	Rescued	359	Not Rescued	NA	0.0060024	340683	1845.41	26.0635	157061	690.548	2327.4	17395.7	88.4229	419.134	0.0241236	0.62443	5.60672	3.25321	2.61218	271.876	39.1029	44.4445	234.219	19.7504
12wk FU	12	None	0	0	Inactive	0	Remission	Remission	CSFREEremission	No Colectomy	0	Not Rescued	414	Not Rescued	NA	0.00488195	20455.4	20.4443	0.110049	2545.06	12.3505	1414.84	3562.25	0	62.617	0	0.000732293	2.43258	0.00383233	0.00273389	26.3347	0	0	3.56549	0
12wk FU	12	Mild	1	0	Inactive	0	Remission	No Remission	CSFREEremission	No Colectomy	493	Not Rescued	428	Not Rescued	NA	0.0052589	34727.1	669.667	34.4603	145534	281.996	399.379	9091.84	34.7196	1735.98	4.30178	0.170283	19.8487	0.077411	0.827988	14.1975	41.0434	25.4635	152.654	1.0032
12wk FU	12	Moderate	2	15	Mild	1	No Remission	No Remission	NOremission	No Colectomy	0	Not Rescued	542	Not Rescued	NA	0.00493042	334955	427.37	21.9592	150251	188.56	1824.17	38861.2	68.0624	585.071	18.4743	0.479039	2.59774	4.20784	3.66493	101.05	0	47.2553	120.23	15.8877
12wk FU	12	None	0	0	Inactive	0	Remission	No Remission	NOremission	No Colectomy	0	Not Rescued	568	Not Rescued	NA	0.00522088	17281.1	12.1526	1.21417	2846.44	20.4855	0	5489.52	0	0	0	0.00433333	0	0	0.00644779	68.9888	26.9107	0	0	0
12wk FU	12	Mild	1	20	Mild	1	No Remission	No Remission	NOremission	No Colectomy	0	Not Rescued	632	Not Rescued	NA	0.00545277	451657	1453.84	24.7401	52507.5	896.94	2170.81	8651.06	58.6973	1232.81	11.0255	0.619108	0	5.35059	3.63616	255.903	6.39567	42.0409	371.116	25.0349
12wk FU	12	Moderate	2	50	Moderate	2	No Remission	No Remission	NOremission	No Colectomy	91	Not Rescued	1021	Not Rescued	NA	0.00332661	415290	1013.99	14.4918	84599.5	249.388	1268.51	37307.2	42.9494	165.944	11.9991	0.33825	8.70042	0.0429632	1.09111	39.1451	6.7004	18.8048	29.7433	4.3163
52wk FU	52	Mild	1	10	Mild	1	No Remission	No Remission	NOremission	No Colectomy	0	Not Rescued	0	Not Rescued	Not Rescued	0.00560897	18893.6	794.515	34.8783	3972.95	24.986	24.2693	27864.3	2.76432	138.216	0.49359	0.0104327	8.52373	0.0942027	0.330537	56.9471	19.5006	10.9342	5.99734	0.0277195
52wk FU	52	Mild	1	5	Inactive	0	Remission	Remission	CSFREEremission	No Colectomy	0	Not Rescued	0	Not Rescued	Not Rescued	0.00519072	25504.9	296.458	5.31293	2841.2	32.5225	1639.23	6709.62	10.0855	88.6003	0.43083	0.0112639	2.25236	0.062081	1.2085	99.7328	0.726493	19.2983	28.8246	2.09381
52wk FU	52	None	0	0	Inactive	0	Remission	Remission	CSFREEremission	No Colectomy	0	Not Rescued	0	Not Rescued	Not Rescued	0.00523771	21946	19.4372	-0.00064917	2882.43	12.8616	1508.39	2909.19	0.225102	65.0902	0	0	1.28869	0.07084	0.634915	18.8779	44.8721	0	0	0
52wk FU	52	None	0	0	Inactive	0	Remission	No Remission	CSFREEremission	No Colectomy	0	Not Rescued	0	Not Rescued	Not Rescued	0.00484653	20307.9	22.1126	0.217605	31220.7	16.0191	1416.4	14481.9	2.85784	60.6609	0.0193861	0.00634895	1.47548	0.593384	0.0162116	27.5769	18.1261	12.977	8.11076	0
52wk FU	52	Mild	1	15	Mild	1	No Remission	No Remission	NOremission	No Colectomy	0	Not Rescued	0	Not Rescued	Not Rescued	0.0203947	1.42214e+06	1738.72	7.33561	28131.3	125.49	6079.43	292591	3.86092	272.499	1.69276	0.101974	31.0404	1.78107	2.47225	158.4	45.3073	100.557	36.3869	0
52wk FU	52	Mild	1	25	Mild	1	No Remission	No Remission	NOremission	No Colectomy	369	Rescued	0	Not Rescued	Not Rescued	0.00614035	419454	583.697	27.9985	138485	640.811	2165.13	49303.4	61.2722	106.32	7.67544	0.0488158	3.05961	0.815623	1.38189	70.5256	0	113.433	384.737	5.62105
52wk FU	52	None	0	0	Inactive	0	Remission	Remission	CSFREEremission	No Colectomy	0	Not Rescued	0	Not Rescued	Not Rescued	0.00569846	18878.9	8.24391	1.32523	6957.69	23.8553	0	6401.61	1.83254	91.6269	0	0.00769292	0	2.07062	0	17.8977	18.5615	6.92038	3.49156	0
52wk FU	52	None	0	0	Inactive	0	Remission	Remission	CSFREEremission	No Colectomy	0	Not Rescued	0	Not Rescued	Not Rescued	0.00449882	14891.1	6.64689	1.04404	2523.74	17.0423	64.5019	4909.94	1.56291	78.1455	0	0	0	0.00982991	0	38.7071	17.261	0	0.325534	0
52wk FU	52	None	0	0	Inactive	0	Remission	Remission	CSFREEremission	No Colectomy	0	Not Rescued	0	Not Rescued	Not Rescued	0.00494221	20707.9	17.6361	0.959982	6816.98	13.4889	1427.91	6017.69	0.989428	65.3512	0	0	107.979	1.04711	0.617875	34.0654	58.9952	0	4.0532	0
52wk FU	52	None	0	5	Inactive	0	Remission	Remission	CSFREEremission	No Colectomy	0	Not Rescued	0	Not Rescued	Not Rescued	0.00540541	22648.6	15.3076	0	2712.64	13.9888	1589.53	3310.67	0.805307	67.3338	0	0.00637838	104.407	0.640108	0.105432	78.1174	103.694	0	0	0
52wk FU	52	None	0	0	Inactive	0	Remission	Remission	CSFREEremission	No Colectomy	0	Not Rescued	0	Not Rescued	Not Rescued	0.00345529	6072.31	14.8317	14.9382	5619.81	18.6305	2.30654	2220.89	1.58188	87.6384	0	0	0	0.00530386	0.0255	17.4514	1.79986	0	0	0
52wk FU	52	None	0	0	Inactive	0	Remission	No Remission	CSFREEremission	No Colectomy	0	Not Rescued	0	Not Rescued	Not Rescued	0.0052146	21849.2	14.3627	0.195442	5197.25	15.2749	1508.96	21415.5	0	65.902	0	0	2.71013	0.349769	0	22.5197	0	2.29349	0.0282631	0
52wk FU	52	Mild	1	20	Mild	1	No Remission	No Remission	NOremission	No Colectomy	0	Not Rescued	0	Not Rescued	Not Rescued	0.00531535	34505.5	630.959	23.1562	40559.9	81.5607	1594.3	54987.7	9.42174	88.9292	0.478382	0.0241848	3.14318	2.46183	0.456403	86.23	0	39.7458	41.8795	1.00661
52wk FU	52	None	0	0	Inactive	0	Remission	Remission	CSFREEremission	No Colectomy	0	Not Rescued	0	Not Rescued	Not Rescued	0.00541852	17935.4	10.9228	1.25845	2966.2	21.411	0	5694.39	2.71125	135.562	0	0	0	0.00270926	0	21.0469	28.548	0	0	0
52wk FU	52	None	0	5	Inactive	0	Remission	Remission	CSFREEremission	No Colectomy	0	Not Rescued	0	Not Rescued	Not Rescued	0.0051731	21675.3	14.3493	0	2801.13	13.1702	1513.79	3311.69	0	65.2187	0	0.000362117	2.79958	2.75553	0	35.526	0	0	0	0.0111222
52wk FU	52	None	0	0	Inactive	0	Remission	Remission	CSFREEremission	No Colectomy	0	Not Rescued	0	Not Rescued	Not Rescued	0.00525269	17386.4	7.09102	1.21945	2773.16	21.0043	0	6043.54	1.53477	76.7384	0	0.00189097	0	0.122939	0	33.0053	43.4039	0	0.465073	0.152549
52wk FU	52	None	0	0	Inactive	0	Remission	No Remission	CSFREEremission	No Colectomy	0	Not Rescued	0	Not Rescued	Not Rescued	0.00607112	21256.5	327.637	1.95801	21091.1	40.8789	0	7542.15	14.5755	728.775	0.473547	0.0265308	21.4581	0.548738	0.0312056	341.061	98.6632	16.8112	43.594	0.539358
52wk FU	52	None	0	0	Inactive	0	Remission	No Remission	CSFREEremission	No Colectomy	0	Not Rescued	0	Not Rescued	Not Rescued	0.00498418	16501.9	104.945	2.95305	6106.86	22.4451	21.5659	7633.67	1.16508	58.2542	0.169462	0.00812421	0	1.27141	0.0306527	8.25165	8.82947	6.74389	10.2996	0.149874
52wk FU	52	None	0	0	Inactive	0	Remission	Remission	CSFREEremission	No Colectomy	0	Not Rescued	0	Not Rescued	Not Rescued	0.00569395	18847	8.45692	1.32048	3142.42	22.0789	0	6152.93	2.82763	141.381	0.00569395	0	0	0.0193594	0	20.8068	8.7721	0	0	0
52wk FU	52	Mild	1	20	Mild	1	No Remission	No Remission	NOremission	No Colectomy	0	Not Rescued	0	Not Rescued	Not Rescued	0.00493042	372447	413.009	20.6347	141215	314.509	1813.63	26273.1	45.471	311.554	20.3971	0.295036	2.28042	3.47321	1.92641	52.2083	0	30.652	247.664	14.3155
52wk FU	52	None	0	0	Inactive	0	Remission	No Remission	CSFREEremission	No Colectomy	0	Not Rescued	0	Not Rescued	Not Rescued	0.00532044	46256.6	287.504	4.99007	6858.83	29.3209	1546.44	16121.8	1.07968	72.9914	0.85127	0.016919	2.38473	0.076295	0.144077	22.7349	0	6.79515	23.0374	0
52wk FU	52	None	0	0	Inactive	0	Remission	Remission	CSFREEremission	No Colectomy	0	Not Rescued	0	Not Rescued	Not Rescued	0.00493042	10093.8	200.508	3.31151	9874.11	26.889	0	6205.05	2.76521	125.338	0.152843	0	0	0.128363	0.0290155	35.4878	25.8379	0	0	0.565578
52wk FU	52	None	0	0	Inactive	0	Remission	No Remission	CSFREEremission	No Colectomy	0	Not Rescued	0	Not Rescued	Not Rescued	0.00515464	17135.4	655.164	38.0851	86520.6	72.1805	0.937362	32266.6	22.3967	1119.84	0.726804	0.0659794	106.746	0.536881	0.185696	66.7616	120.533	21.3906	132.033	0.423897
52wk FU	52	Mild	1	10	Mild	1	No Remission	No Remission	NOremission	No Colectomy	1196	Not Rescued	0	Not Rescued	Not Rescued	0.00487805	46089	665.195	32.5511	125096	73.0319	370.456	15500.5	44.7313	2236.56	2.56585	0.0600976	0	0.285854	0.507415	82.8844	52.7814	31.427	189.537	1.33435
52wk FU	52	None	0	0	Inactive	0	Remission	Remission	CSFREEremission	No Colectomy	0	Not Rescued	0	Not Rescued	Not Rescued	0.00444974	18644.4	11.9707	0	2370.64	11.0861	1287.63	0	0	52.8649	0	0.00458323	1.22519	0.0573572	0	17.5919	20.2532	0	0	0
52wk FU	52	None	0	0	Inactive	0	No Remission	No Remission	NOremission	No Colectomy	48	Not Rescued	0	Not Rescued	Not Rescued	0.0027833	4885.36	12.9537	1.96661	22425.5	14.994	0	1365.51	0.478174	70.3825	0	0	65.3604	0.00328429	0.00121074	0.0272763	30.8093	0	0	0
52wk FU	52	Mild	1	5	Inactive	0	Remission	No Remission	CSFREEremission	No Colectomy	447	Not Rescued	0	Not Rescued	Not Rescued	0.00640256	52546.8	693.921	29.762	35324.8	36.8646	180.169	22612.3	22.0303	1101.52	1.21649	0.0442417	7.35885	0.072381	0.354606	384.592	104.884	29.2105	23.0823	0.245589
52wk FU	52	None	0	10	Mild	1	No Remission	No Remission	NOremission	No Colectomy	300	Rescued	0	Not Rescued	Not Rescued	0.00595474	64151.4	830.64	40.0281	42820.9	314.963	1760.85	70077.4	6.63056	331.528	0.964669	0.00512108	6.16316	0.231461	0.951777	353.566	30.3096	53.7262	42.3155	0.588495
52wk FU	52	None	0	5	Inactive	0	Remission	Remission	CSFREEremission	No Colectomy	0	Not Rescued	0	Not Rescued	Not Rescued	0.00475813	19936.6	13.9898	0	5405.01	17.6401	1378.96	13945.5	0.508487	59.2708	0	0.00118953	2.47289	0.484092	0.0177002	97.5192	0	9.24999	0.0257891	0
52wk FU	52	None	0	0	Inactive	0	Remission	Remission	CSFREEremission	No Colectomy	0	Not Rescued	0	Not Rescued	Not Rescued	0.00329777	62916.3	582.033	2.40766	58837.8	17.8707	266.304	4502.78	0.965242	83.6702	0.405626	0.022161	31.116	0.00389137	0.167906	5.59193	8.71416	0	11.8586	0.378294
52wk FU	52	None	0	0	Inactive	0	No Remission	No Remission	NOremission	No Colectomy	271	Rescued	0	Not Rescued	Not Rescued	0.00479425	20087.9	13.7422	0	3391.35	14.2779	1391.48	9221.85	0.110449	61.6457	0	0.00186976	2.28599	0.0442988	0	47.5049	0	2.87199	1.26357	0
52wk FU	52	Moderate	2	25	Mild	1	No Remission	No Remission	NOremission	No Colectomy	246	Rescued	6	Rescued	Not Rescued	0.00524828	421792	415.157	22.572	53064.7	144.506	1765.32	54476.1	3.11134	80.1708	1.6952	0.0265563	2.953	2.54607	1.15352	46.4755	0	31.5101	69.242	0.852405
52wk FU	52	Mild	1	5	Inactive	0	No Remission	No Remission	NOremission	No Colectomy	21	Rescued	8	Rescued	Not Rescued	0.00510204	27050.9	1384.63	22.7255	75986.1	151.669	322.641	34949.4	13.358	130.759	1.15816	0.062551	132.618	5.18344	2.17153	221.392	126.648	57.0773	157.095	3.31644
52wk FU	52	None	0	0	Inactive	0	No Remission	No Remission	NOremission	No Colectomy	53	Rescued	8	Rescued	Not Rescued	0.00535786	17734.5	6.52502	1.24544	3265.09	20.6248	0	6806.2	0	0	0	0	0	0	0.0106353	9.80772	12.1666	0	0	0
52wk FU	52	Moderate	2	40	Moderate	2	No Remission	No Remission	NOremission	No Colectomy	0	Not Rescued	35	Rescued	Not Rescued	0.00200965	14089.6	185.691	8.4708	8947.06	12.1981	723.745	4891.37	0	26.3019	0.313505	0.0147709	61.6996	0.0369674	0.501015	22.0135	54.9488	17.7653	3.95792	0.689928
52wk FU	52	None	0	0	Inactive	0	No Remission	No Remission	NOremission	No Colectomy	76	Rescued	138	Rescued	Rescued	0.00482977	20238.8	99.7322	0.428731	12526	15.3385	1401.79	11383.2	0	59.3226	0	0	2.51013	1.48445	0	40.1833	0	0	0	0
52wk FU	52	None	0	0	Inactive	0	No Remission	No Remission	NOremission	No Colectomy	0	Not Rescued	144	Rescued	Not Rescued	0.00547064	22922	19.5218	0.0821808	12010.3	13.5103	1578.06	3805.28	0	70.3429	0	0	2.72591	0.0324956	0.0381303	43.1386	0	0	0	0
52wk FU	52	None	0	10	Mild	1	No Remission	No Remission	NOremission	No Colectomy	0	Not Rescued	170	Rescued	Not Rescued	0.00491143	40471	508.531	20.1286	54990.6	18.5528	1525.5	60510.6	0	67.0219	0.132609	0.0114928	1.31646	1.96669	0.62719	18.0208	0	7.88845	5.35508	0.160466
52wk FU	52	None	0	80	Severe	3	No Remission	No Remission	NOremission	Colectomy	104	Rescued	172	Rescued	Rescued	0.00649762	281782	827.405	52.3941	49875.9	189.986	2748.62	59027.3	59.6763	2983.82	1.84532	0.0558796	231.734	0.761554	2.44174	352.9	114.127	57.4209	397.275	14.7945
52wk FU	52	None	0	5	Inactive	0	No Remission	No Remission	NOremission	No Colectomy	132	Rescued	244	Rescued	Rescued	0.00646766	132010	663.602	28.1973	164492	177.193	2188.37	52252	37.2351	93.4337	0.025793	0.0761891	229.865	2.52051	1.5058	147.305	111.473	43.9555	114.852	4.23205
52wk FU	52	None	0	0	Inactive	0	No Remission	No Remission	NOremission	No Colectomy	0	Not Rescued	273	Rescued	Not Rescued	0.00497792	161195	550.612	20.0318	7592.09	31.0485	1579.28	57200.3	2.8882	70.9306	1.01052	0.0268808	2.58713	4.40285	1.11072	124.418	0	28.8738	34.3089	0.858363
52wk FU	52	Severe	3	60	Moderate	2	No Remission	No Remission	NOremission	No Colectomy	241	Rescued	332	Rescued	Rescued	0.00589407	409625	630.596	42.8923	169694	428.418	3786.17	19034.8	35.6874	1784.37	9.90792	0.559406	71.4338	1.46161	1.75873	41.799	29.6243	34.0695	136.335	12.4706
52wk FU	52	Mild	1	15	Mild	1	No Remission	No Remission	NOremission	No Colectomy	89	Rescued	334	Rescued	Rescued	0.00436508	18517.5	345.292	15.1074	90443	18.5585	1261.16	29676.5	0.850088	55.8484	0	0.00213889	17.8989	3.11822	0.641405	15.2884	70.6905	0	23.6738	0
52wk FU	52	None	0	0	Inactive	0	No Remission	No Remission	NOremission	No Colectomy	219	Rescued	359	Rescued	Rescued	0.00577849	437078	607.924	7.43219	15682	45.4628	1862.05	43321.1	0.409098	78.4362	1.16726	0.0287191	2.30042	1.43994	0.997165	22.0489	0	24.9937	57.2688	0.405546
52wk FU	52	Mild	1	15	Mild	1	No Remission	No Remission	NOremission	No Colectomy	0	Not Rescued	414	Not Rescued	Not Rescued	0.00518135	317819	599.188	20.3564	33659.5	50.2086	1716.92	72103.4	19.07	124.06	3.17098	0.0717098	8.27596	0.690984	2.17687	106.193	74.311	52.8605	97.5135	2.41894
52wk FU	52	None	0	0	Inactive	0	Remission	No Remission	CSFREEremission	No Colectomy	493	Not Rescued	428	Not Rescued	Not Rescued	0.00499396	22151.6	165.672	3.54516	67574.5	61.1141	1466.8	47717.6	19.8709	67.4297	0.26468	0.00848973	2.45263	1.08301	0.0348079	57.6091	0	7.03199	54.5757	0
52wk FU	52	Moderate	2	30	Mild	1	No Remission	No Remission	NOremission	No Colectomy	0	Not Rescued	542	Not Rescued	Not Rescued	0.00495208	281267	456.192	24.7415	96080.3	103.376	1813.88	53139.7	59.4694	287.39	11.5482	0.165201	6.7683	3.30521	3.9649	126.365	14.4557	40.654	170.025	8.13875
52wk FU	52	None	0	5	Inactive	0	Remission	No Remission	NOremission	No Colectomy	0	Not Rescued	568	Not Rescued	Not Rescued	0.00517582	17132	11.6705	1.20072	3141.03	20.2535	0	6088.81	0	0	0	0	0	0.0157604	0.0455731	7.1815	4.4069	0	0	0
52wk FU	52	Mild	1	15	Mild	1	No Remission	No Remission	NOremission	No Colectomy	0	Not Rescued	632	Not Rescued	Not Rescued	0.00515668	17657.4	707.419	33.2574	143015	111.498	897.885	14531.2	7.48796	374.398	3.22293	0.0931297	49.5906	1.6594	1.15203	57.0952	35.0733	33.2221	160.498	3.25917
52wk FU	52	None	0	10	Mild	1	No Remission	No Remission	NOremission	No Colectomy	91	9Rescued	1021	Not Rescued	Not Rescued	0.00465587	159043	1298.04	20.867	55966	104.882	244.135	43722.3	29.9913	118.795	1.5504	0.0584777	0	0.804255	1.40384	230.043	28.6559	35.4986	76.6033	0.962508

## Sheet: Suppl. Fig.S2,S3
Supplementary Figure 2: All the significant clinical outcomes that were predicted by other four baseline stool markers were tested for Calprotectin.
Supplementary Figure 3: All selected four baseline stool markers were tested for association of Endoscopic MAYO score at Baseline (n=50) and WK52 (n=21).
Visit	Visit_num	PGA_severity	PGA	PUCAI	PUC_C4_name	PUC_C4	REMISSION_WK	REM_CAL_WK	CSFREE_REMISSION	COLECTOMY	RESCUE_IMONLY_DAY	RESCUE_IMONLY_DAY1	RESCUE_ATNFONLY_DAY	RESCUE_ATNFONLY_DAY1	RESCUE_IM_TO_ATNF_WK52	volume/weight	Calprotectin	Haptoglobin	Hemoglobin	Myeloperoxidase	PGRP-S	Properdin	Proteinase	Resisitin	Serpin A4	MMP-8	MMP-12	Acrp30	Ferritin	Fibrinogen	LCN2	LG3BP	MMP-9	TIMP1	TIMP2
Screening/Baseline	0	Mild	1	25	Mild	1	NA	NA	NA	NA	NA	NA	NA	NA	NA	0.00515056	21580.8	128.163	0	2819.22	14.5513	1499.18	8171.16	0	70.6608	3.31696	0.152765	2.52954	1.53247	1.66587	67.0636	0	39.8821	183.039	9.14935
Screening/Baseline	0	Moderate	2	45	Moderate	2	NA	NA	NA	NA	NA	NA	NA	NA	NA	0.00468812	15877.1	354.134	20.2056	36907	102.663	155.415	46270	3.56297	178.149	1.66897	0.00932936	9.50967	0.343499	0.0625161	25.2861	18.3725	23.7976	50.3736	0.968697
Screening/Baseline	0	Moderate	2	65	Severe	3	NA	NA	NA	NA	NA	NA	NA	NA	NA	0.00586371	463074	626.694	29.2961	163330	194.859	1992.48	45817.2	63.3149	177.817	10.8713	0.161604	2.41843	1.13343	2.1557	75.3027	0	42.2342	272.762	8.69705
Screening/Baseline	0	Severe	3	70	Severe	3	NA	NA	NA	NA	NA	NA	NA	NA	NA	0.00593047	727035	1732.57	27.2492	134545	450.912	1941.17	89575.4	64.3186	373.481	0.0259339	0.374687	53.6749	1.08151	2.18778	319.827	4.66099	71.2242	278.944	9.07473
Screening/Baseline	0	Severe	3	80	Severe	3	NA	NA	NA	NA	NA	NA	NA	NA	NA	0.00552442	407613	590.835	28.0868	29363.4	185.258	2029.78	44303.3	84.3684	440.793	19.91	0.31445	2.71315	3.83751	3.75638	105.537	0	66.2918	275.936	13.644
Screening/Baseline	0	Moderate	2	40	Moderate	2	NA	NA	NA	NA	NA	NA	NA	NA	NA	0.00596184	137120	785.389	46.9911	147968	199.129	1649.7	27146.9	76.8861	3844.3	4.34022	0.0583068	50.8459	1.22549	1.72077	316.492	91.3737	42.8728	326.924	2.28389
Screening/Baseline	0	Moderate	2	50	Moderate	2	NA	NA	NA	NA	NA	NA	NA	NA	NA	0.00531187	19308	681.898	32.9566	82991.9	167.072	411.986	54223	7.0448	352.24	0.849899	0.0152451	2.12868	1.62288	0.628554	15.8244	41.2091	28.9759	206.838	1.3369
Screening/Baseline	0	Moderate	2	45	Moderate	2	NA	NA	NA	NA	NA	NA	NA	NA	NA	0.00335329	27720.5	479.757	22.559	86232.8	82.243	399.113	45665.6	18.5133	925.666	1.41509	0.0569389	9.81737	0.170481	0.518671	19.9201	24.2127	21.7581	79.522	1.46287
Screening/Baseline	0	Moderate	2	40	Moderate	2	NA	NA	NA	NA	NA	NA	NA	NA	NA	0.00531535	304609	752.48	41.3138	148107	170.799	3170.65	12275.2	36.6919	1834.59	9.58889	0.511496	97.013	1.93888	2.12441	48.4098	64.5412	37.6517	316.481	9.59188
Screening/Baseline	0	Moderate	2	40	Moderate	2	NA	NA	NA	NA	NA	NA	NA	NA	NA	0.00535144	47830.5	556.796	24.2986	73748.9	176.625	1801.37	44900.6	15.8393	227.226	2.2476	0.319106	2.74304	3.90345	3.50642	56.1927	0	36.2598	200.094	5.2433
Screening/Baseline	0	Mild	1	45	Moderate	2	NA	NA	NA	NA	NA	NA	NA	NA	NA	0.00491284	71029.5	551.411	32.2506	132947	85.0707	2794.07	33538.3	36.5827	1829.13	5.40903	0	29.1184	0.230879	1.14118	46.6913	17.0804	39.5457	47.6189	10.6646
Screening/Baseline	0	Mild	1	30	Mild	1	NA	NA	NA	NA	NA	NA	NA	NA	NA	0.00579595	19450.8	812.33	42.9876	158535	298.601	2223.6	19179.2	63.7916	3189.58	3.78476	0.252646	30.3585	1.67013	2.04261	86.9589	87.4859	42.4274	240.404	7.68857
Screening/Baseline	0	Moderate	2	45	Moderate	2	NA	NA	NA	NA	NA	NA	NA	NA	NA	0.00604134	422288	508.103	19.355	141277	229.091	2002.17	46155.2	30.6732	85.848	3.63688	0.0540095	3.1398	0.0170668	0.739188	59.6175	0	46.9298	95.3733	2.21189
Screening/Baseline	0	Severe	3	75	Severe	3	NA	NA	NA	NA	NA	NA	NA	NA	NA	0.00672735	232728	867.359	52.0436	31982.3	495.177	3187.12	15923.7	50.2535	2512.67	1.20419	0.0600752	119.405	0.543199	3.23975	52.9322	94.6219	40.2326	537.132	6.0908
Screening/Baseline	0	Mild	1	25	Mild	1	NA	NA	NA	NA	NA	NA	NA	NA	NA	0.00501213	185439	645.416	35.5052	89562.8	125.163	1003.36	53150.6	18.4697	923.485	1.62894	0.090519	95.0738	0.542487	0.757508	84.4714	116.583	33.7144	79.8072	6.42562
Screening/Baseline	0	Mild	1	10	Mild	1	NA	NA	NA	NA	NA	NA	NA	NA	NA	0.00485475	90449.3	1293.75	20.6097	24753.2	83.7143	453.069	46316.1	4.50321	129.074	1.93705	0.066413	46.5373	0.295266	1.32353	60.6894	7.75382	23.3771	239.522	1.78063
Screening/Baseline	0	Mild	1	25	Mild	1	NA	NA	NA	NA	NA	NA	NA	NA	NA	0.00572229	57480.6	556.151	39.483	84554	61.0775	3519.37	51418.2	0.98554	49.277	3.04426	0.135275	85.4913	0.472346	1.36459	41.9209	18.0584	57.4269	62.9507	4.24154
Screening/Baseline	0	Severe	3	80	Severe	3	NA	NA	NA	NA	NA	NA	NA	NA	NA	0.00626984	437114	826.469	47.7208	161680	298.671	4259.24	19033.3	60.6634	3033.17	6.77143	0.661656	97.4427	1.8876	2.81986	34.2398	57.9805	32.9505	248.933	20.7314
Screening/Baseline	0	Mild	1	35	Moderate	2	NA	NA	NA	NA	NA	NA	NA	NA	NA	0.00491868	363513	403.777	21.3478	124371	159.025	1806.88	56822.8	9.17532	129.513	1.79532	0.385133	2.76755	2.76	1.92869	55.5224	13.5091	37.0124	124.029	12.7228
Screening/Baseline	0	Moderate	2	60	Moderate	2	NA	NA	NA	NA	NA	NA	NA	NA	NA	0.00513232	385617	442.425	22.4424	32736.9	481.665	1901.87	35259.6	58.9019	518.355	11.9686	0.57949	2.63072	3.50712	4.38302	52.3427	0	30.4605	205.279	18.6831
Screening/Baseline	0	Severe	3	70	Severe	3	NA	NA	NA	NA	NA	NA	NA	NA	NA	0.00639676	388566	928.078	52.4013	62445.4	199.755	2621.11	94033.7	64.0218	3201.09	0.0234825	0.270903	154.556	0.114278	0.822783	364.81	106.922	68.7026	615.209	24.5462
Screening/Baseline	0	Severe	3	65	Severe	3	NA	NA	NA	NA	NA	NA	NA	NA	NA	0.00523139	423570	1448.12	21.2145	59984.4	142.999	1900.91	14936.7	75.2663	224.587	19.241	0.263871	70.7591	0.322149	2.15123	8.87071	66.0221	39.5932	55.4149	7.73857
Screening/Baseline	0	Mild	1	15	Mild	1	NA	NA	NA	NA	NA	NA	NA	NA	NA	0.00518962	21745.8	650.08	18.7423	5285.67	20.7446	1549.81	71080.8	25.8581	69.8872	0.176447	0.0185788	2.47452	0.656669	0.359381	71.8182	0	31.7966	141.407	0.452514
Screening/Baseline	0	Moderate	2	65	Severe	3	NA	NA	NA	NA	NA	NA	NA	NA	NA	0.00596896	301005	1755.64	27.7061	162000	511.926	2318.27	41783.6	59.1147	533.232	24.1086	0.704039	0	6.37115	3.35521	283.586	107.008	37.1641	1047.45	23.021
Screening/Baseline	0	Severe	3	55	Moderate	2	NA	NA	NA	NA	NA	NA	NA	NA	NA	0.00499798	31032.8	351.533	18.351	15500.4	111.278	1771.15	40577.3	4.49632	82.669	2.9888	0.146791	2.38314	0.276838	1.53383	31.6758	0	33.9673	56.9676	3.75498
Screening/Baseline	0	Moderate	2	40	Moderate	2	NA	NA	NA	NA	NA	NA	NA	NA	NA	0.00333988	233915	1017.59	14.605	70169.9	44.4935	265.21	32574	37.8599	85.4731	2.56837	0.0344676	0	0.0104371	0.393138	24.2496	7.54119	25.7505	30.5316	0.317843
Screening/Baseline	0	Moderate	2	70	Severe	3	NA	NA	NA	NA	NA	NA	NA	NA	NA	0.00600962	471611	457.68	28.4661	154139	892.377	2228.54	45339.1	53.4911	514.431	0.0234856	0.639002	4.72668	4.78251	4.10078	76.4735	84.7284	32.1137	239.055	23.6382
Screening/Baseline	0	Moderate	2	55	Moderate	2	NA	NA	NA	NA	NA	NA	NA	NA	NA	0.00535571	23123.7	605.837	19.7022	85006.1	49.8798	1721.62	53203.8	40.7386	83.446	0.856914	0.0273677	4.0953	2.26274	0.318344	85.1091	99.5979	64.538	194.873	0.565735
Screening/Baseline	0	Severe	3	75	Severe	3	NA	NA	NA	NA	NA	NA	NA	NA	NA	0.00613398	451644	851.587	45.3794	166672	382.832	988.088	18771.2	60.2366	3011.83	1.16546	0.149669	149.18	0.957146	1.21333	307.171	71.7879	91.862	313.13	0.943246
Screening/Baseline	0	Moderate	2	55	Moderate	2	NA	NA	NA	NA	NA	NA	NA	NA	NA	0.00604159	487171	551.941	28.6743	154479	272.408	2187.38	67871.2	75.8367	509.367	0.700824	0.0816822	3.05354	2.47859	1.26263	128.414	0	56.6752	354.605	3.81856
Screening/Baseline	0	Severe	3	60	Moderate	2	NA	NA	NA	NA	NA	NA	NA	NA	NA	0.00556507	36288.7	831.484	43.3306	9728.81	62.3512	855.576	56896.6	3.24774	162.387	0.82363	0.00690068	27.6641	0.981094	1.54433	319.455	40.9099	43.2537	140.901	2.63425
Screening/Baseline	0	Severe	3	80	Severe	3	NA	NA	NA	NA	NA	NA	NA	NA	NA	0.0636	4.36744e+06	8945.51	481.319	752927	6857.77	38577.8	355545	873.075	43653.7	134.832	4.4361	1070.03	3.88055	44.3117	656.76	1858.3	451.645	5454.32	230.509
Screening/Baseline	0	Severe	3	75	Severe	3	NA	NA	NA	NA	NA	NA	NA	NA	NA	0.00559105	442112	551.649	24.339	21422.1	177.446	2044.1	40190.9	52.7249	257.006	20.6366	0.250591	1.33436	1.51979	2.25152	28.1978	1.91997	56.1956	154.597	226.947
Screening/Baseline	0	Moderate	2	45	Moderate	2	NA	NA	NA	NA	NA	NA	NA	NA	NA	0.00590854	318378	556.683	30.6253	153825	480.159	2188.6	22920.9	80.5114	1267.87	4.86273	0.675464	3.1554	4.01863	4.61156	69.9776	0	46.3429	474.698	24.3992
Screening/Baseline	0	Severe	3	85	Severe	3	NA	NA	NA	NA	NA	NA	NA	NA	NA	0.00638468	383078	924.175	50.355	161004	439.315	4672.82	15378.1	67.0822	3354.11	10.4581	0.706848	111.283	1.60578	3.25325	69.043	83.6149	36.2485	310.686	25.6005
Screening/Baseline	0	Mild	1	30	Mild	1	NA	NA	NA	NA	NA	NA	NA	NA	NA	0.002997	357503	910.361	13.5551	73640	506.375	1200.5	6060.2	25.8325	478.643	5.33167	0.37966	80.2474	3.19347	3.92444	132.291	31.6994	22.3528	575.994	14.7174
Screening/Baseline	0	Mild	1	45	Moderate	2	NA	NA	NA	NA	NA	NA	NA	NA	NA	0.00543689	481910	1451.76	25.3657	144141	830.857	2172.92	14870.1	72.5516	2108.94	14.9678	0.597623	24.1463	5.3088	4.10861	252.023	4.14846	31.1103	403.778	26.0335
Screening/Baseline	0	Severe	3	75	Severe	3	NA	NA	NA	NA	NA	NA	NA	NA	NA	0.0062475	395047	747.69	50.3287	12069.3	266.385	4190.41	23424.9	53.3939	2669.69	7.8531	0.414834	144.396	1.97333	3.74472	69.1727	91.5061	40.4412	724.252	22.1098
Screening/Baseline	0	Moderate	2	50	Moderate	2	NA	NA	NA	NA	NA	NA	NA	NA	NA	0.00484848	50651.4	443.953	19.8543	127876	162.223	1617.21	37931.7	29.6404	72.216	1.55636	0.00892121	2.65862	3.32875	0.876291	31.8655	0	28.123	20.9938	0.378861
Screening/Baseline	0	Moderate	2	50	Moderate	2	NA	NA	NA	NA	NA	NA	NA	NA	NA	0.00554017	368208	807.536	36.0377	140441	520.539	1295.74	11112.8	48.941	2447.05	14.2825	0.203546	95.7023	3.39349	0.892161	98.9679	92.2298	36.6419	156.748	3.67012
Screening/Baseline	0	Moderate	2	60	Moderate	2	NA	NA	NA	NA	NA	NA	NA	NA	NA	0.00556882	321498	605.198	42.5607	135309	314.285	3929.21	14072	37.1841	1859.2	15.9379	0.615298	112.877	2.44045	2.23332	187.13	42.4333	47.8048	138.034	20.6356
Screening/Baseline	0	Moderate	2	65	Severe	3	NA	NA	NA	NA	NA	NA	NA	NA	NA	0.0052356	116756	454.18	23.3354	152774	222.457	1900.3	45326	28.5864	244.999	0.0201728	0.273037	76.245	2.16526	1.90063	59.6137	43.2775	34.1207	126.959	3.17696
Screening/Baseline	0	Moderate	2	45	Moderate	2	NA	NA	NA	NA	NA	NA	NA	NA	NA	0.00648561	483809	643.606	33.6164	75885.6	345.915	2339.56	63917.4	95.1352	416.652	5.3636	0.349964	2.95342	1.88991	7.65944	77.1522	0	50.869	413.772	20.0642
Screening/Baseline	0	Moderate	2	55	Moderate	2	NA	NA	NA	NA	NA	NA	NA	NA	NA	0.0121156	50764.2	1157.66	51.6287	6281.87	33.3168	3735.61	4290.43	2.96011	164.02	0	0.00302889	5.51719	0.00648183	2.25319	199.649	0	8.87853	29.7745	0
Screening/Baseline	0	Mild	1	25	Mild	1	NA	NA	NA	NA	NA	NA	NA	NA	NA	0.00758777	216622	1174.86	53.0931	60278.8	186.847	2288.54	76725.1	54.5264	2726.32	3.11857	0.0848313	40.839	0.66393	2.33552	429.088	115.407	62.7855	166.047	5.1176
Screening/Baseline	0	Mild	1	30	Mild	1	NA	NA	NA	NA	NA	NA	NA	NA	NA	0.00578081	463636	599.799	27.9406	173463	590.614	2134.29	28905.4	82.1391	2444.85	11.5963	0.69098	157.112	5.32103	2.6603	81.5454	32.0975	30.5476	317.603	180.245
Screening/Baseline	0	Moderate	2	70	Severe	3	NA	NA	NA	NA	NA	NA	NA	NA	NA	0.00474496	20918.7	660.315	32.4611	124571	363.301	3143.3	24131	49.7162	2485.81	10.9419	0.413903	92.2785	0.441352	1.8517	91.7512	48.9397	35.0918	333.502	13.9159
Screening/Baseline	0	Mild	1	10	Mild	1	NA	NA	NA	NA	NA	NA	NA	NA	NA	0.00640569	397417	1618.91	29.5111	162643	581.967	2155.74	24112.9	81.8101	239.369	12.7858	0.580932	0	1.27345	3.33144	216.262	4.16767	51.297	559.618	23.8549
Screening/Baseline	0	Moderate	2	30	Mild	1	NA	NA	NA	NA	NA	NA	NA	NA	NA	0.00416667	25507.7	669.124	8.5536	54939.5	31.9401	25.0508	44551.7	17.4355	106.527	0.225	0.0192083	0	1.08971	0.0419792	180.544	4.31533	21.7381	39.7809	0.1378
4wk FU	4	None	0	5	Inactive	0	Remission	Remission	NA	NA	0	Not Rescued	0	Not Rescued	NA	0.00502024	21034.8	558.62	15.1545	3358.03	17.4429	1532.09	4182.23	1.58154	63.1385	0.256032	0.0142575	2.50149	0.127991	0.896465	95.3582	0	10.4677	13.8694	0.182807
4wk FU	4	Mild	1	5	Inactive	0	Remission	Remission	NA	NA	0	Not Rescued	0	Not Rescued	NA	0.00442863	14658.8	5.54265	1.02814	2755.75	16.9509	0	4660.21	0.319789	15.9895	0.0265718	0	0	0.00821511	0	15.6987	11.2089	0	0	0
4wk FU	4	Mild	1	15	Mild	1	No Remission	No Remission	NA	NA	0	Not Rescued	0	Not Rescued	NA	0.00472279	30076.6	971.081	5.40407	6416.68	27.7916	464.299	56122	1.57841	119.922	0.765092	0	0	0.13911	0.0887177	20.3871	9.65396	20.4183	15.3754	0.856138
4wk FU	4	None	0	0	Inactive	0	Remission	No Remission	NA	NA	0	Not Rescued	0	Not Rescued	NA	0.00480962	52015	52.6774	3.25477	20742.9	26.9596	0	11041.9	2.00031	121.976	0	0	0	0.00781563	0	0	51.0505	0	0	0
4wk FU	4	Mild	1	10	Mild	1	No Remission	No Remission	NA	NA	0	Not Rescued	0	Not Rescued	NA	0.00550459	18226.1	123.419	1.47467	4819.55	23.6721	1.001	7612.66	3.27524	163.762	0	0	0	0	0	0	0	0	0	0
4wk FU	4	None	0	0	Inactive	0	Remission	No Remission	NA	NA	369	Not Rescued	0	Not Rescued	NA	0.00500202	22471.1	47.2975	0.0751411	18594.3	18.8066	1505.23	12128.9	0	62.6071	0.330133	0.00760307	1.95539	0.227442	0.0204582	22.5349	78.2132	7.15433	11.3481	0.0944181
4wk FU	4	None	0	0	Inactive	0	Remission	No Remission	NA	NA	0	Not Rescued	0	Not Rescued	NA	0.00436162	15171.4	643.135	29.4813	76405.6	167.521	184.536	33603.6	7.57029	378.515	2.40761	0.0228985	3.9224	0.580248	0.732316	38.3029	35.8242	25.2115	164.122	0.768971
4wk FU	4	Mild	1	5	Inactive	0	Remission	No Remission	NA	NA	0	Not Rescued	0	Not Rescued	NA	0.00459224	20611.4	69.9454	4.2548	34923.7	32.8244	25.5988	46803.6	11.3393	566.967	0.344418	0.00528108	9.95883	0.239531	0.0328575	22.2855	21.5115	12.4252	18.0235	0.100506
4wk FU	4	None	0	0	Inactive	0	Remission	No Remission	NA	NA	0	Not Rescued	0	Not Rescued	NA	0.00479425	16096.9	22.8577	1.61346	79237	26.1528	0	69007.7	0.894859	44.743	0	0	36.0328	0.226312	0.927519	12.7477	7.44144	2.91648	3.33838	0
4wk FU	4	None	0	0	Inactive	0	Remission	Remission	NA	NA	0	Not Rescued	0	Not Rescued	NA	0.00516693	17102.5	8.16812	1.20106	2805.65	20.0606	28.8023	5688.95	2.0632	103.16	0	0.00697536	0	0.0345409	0.176399	99.0089	13.3246	0	0	0
4wk FU	4	Mild	1	15	Mild	1	No Remission	No Remission	NA	NA	0	Not Rescued	0	Not Rescued	NA	0.00431796	19414.5	464.792	15.1415	119943	42.5209	497.66	11854.1	6.91683	111.206	0.474975	0.0386026	0	0.604968	0.312901	16.6697	9.88424	18.821	27.8183	0.0129711
4wk FU	4	None	0	0	Inactive	0	Remission	No Remission	NA	NA	0	Not Rescued	0	Not Rescued	NA	0.00496596	20807.4	390.208	5.3705	4146.74	13.6046	1466.93	5988.29	1.60728	71.7397	0.0248298	0.0210557	2.54545	0.108779	0.465087	60.1333	0	14.7152	67.3207	0.597246
4wk FU	4	Mild	1	15	Mild	1	No Remission	No Remission	NA	NA	0	Not Rescued	0	Not Rescued	NA	0.00343434	28507.8	73.4519	2.36542	14763.2	18.5513	0	2080.51	0.936427	87.0629	0	0	8.90216	0.0384475	0.000394949	5.52078	37.6201	0	0	0
4wk FU	4	None	0	5	Inactive	0	Remission	Remission	NA	NA	0	Not Rescued	0	Not Rescued	NA	0.00299103	14866.4	22.9161	2.02735	10991.3	16.3431	0	1328.89	1.08337	75.7309	0	0	17.2731	0.0412612	0.00589232	7.9456	1.78229	0	0	0
4wk FU	4	Mild	1	10	Mild	1	No Remission	No Remission	NA	NA	0	Not Rescued	0	Not Rescued	NA	0.0041543	85413.9	154.964	2.86687	5398.81	22.7838	0	9113.89	1.97116	105.998	0	0	16.0046	1.30676	0.0655134	10.7357	2.70287	0	0	0
4wk FU	4	None	0	5	Inactive	0	Remission	Remission	NA	NA	0	Not Rescued	0	Not Rescued	NA	0.0045274	14985.7	92.7578	1.09921	2592.5	17.9682	0	4797.88	1.84153	92.0766	0.0814933	0	0	0.0204186	0.0248102	145.569	39.1469	5.54874	3.59209	0
4wk FU	4	None	0	10	Mild	1	No Remission	No Remission	NA	NA	0	Not Rescued	0	Not Rescued	NA	0.00449258	19818.1	429.907	17.1084	6082.97	71.2088	1413.24	65654	2.36792	80.5046	1.56791	0.0635251	119.333	3.34578	1.15464	70.6658	21.5083	21.1416	141.389	0
4wk FU	4	None	0	0	Inactive	0	Remission	Remission	NA	NA	0	Not Rescued	0	Not Rescued	NA	0.0051057	16900.2	549.616	27.6166	5538.32	20.5773	1314.25	6743.22	2.6895	134.475	0.0153171	0.0149597	21.4139	0.177883	0.892834	8.4889	4.3472	1.36445	0	0.550344
4wk FU	4	None	0	0	Inactive	0	Remission	Remission	NA	NA	0	Not Rescued	0	Not Rescued	NA	0.003996	6852.12	17.3111	2.6765	5669.52	21.55	0	3179.1	1.89605	101.353	0	0	0	0.0225974	0.158821	16.2914	4.58597	0	0	0
4wk FU	4	Mild	1	10	Mild	1	No Remission	No Remission	NA	NA	0	Not Rescued	0	Not Rescued	NA	0.00485669	45075.8	391.248	21.158	23970.7	205.528	1690.78	25548.5	31.9368	174.101	10.8644	0.448467	2.35054	2.918	2.04406	53.4274	0.414373	39.2217	131.125	11.7555
4wk FU	4	None	0	0	Inactive	0	Remission	No Remission	NA	NA	0	Not Rescued	0	Not Rescued	NA	0.00456548	15123.8	34.4138	1.09022	10005.4	27.3957	0.830225	44911.6	0	0	0.287625	0.00593512	41.9589	0.135572	0.131509	15.7601	17.829	11.5331	29.4539	0.165626
4wk FU	4	None	0	0	Inactive	0	Remission	No Remission	NA	NA	0	Not Rescued	0	Not Rescued	NA	0.00521669	17267.3	146.618	1.67257	3588.85	20.1291	0	6083.98	3.98487	199.243	0.0782504	0	8.44948	0.0205799	0.04249	29.3317	79.3441	0	22.2536	0.260365
4wk FU	4	None	0	0	Inactive	0	Remission	No Remission	NA	NA	0	Not Rescued	0	Not Rescued	NA	0.00517516	18505.7	44.619	1.20244	33869.2	42.6498	0.941094	11496.8	1.95115	97.5574	0.414013	0.00698646	18.4145	0.469439	0.0335868	188.002	69.2221	4.55921	42.536	3.30557
4wk FU	4	None	0	0	Inactive	0	Remission	No Remission	NA	NA	1196	Not Rescued	0	Not Rescued	NA	0.00526103	22120.5	430.475	8.02855	59345.2	19.4137	1550.65	48606.3	5.59695	70.6629	0.568191	0.00952246	2.2452	0.0536888	0.0513213	69.4608	32.1775	13.299	20.6393	0.317545
4wk FU	4	Mild	1	15	Mild	1	No Remission	No Remission	NA	NA	0	Not Rescued	0	Not Rescued	NA	0.00601926	311972	707.444	46.2535	176457	431.008	4167.79	26614.9	53.2887	2664.43	12.797	0.57484	95.0763	2.42242	2.82728	237.907	54.9838	43.068	103.742	17.9674
4wk FU	4	Mild	1	5	Inactive	0	Remission	No Remission	NA	NA	48	Not Rescued	0	Not Rescued	NA	0.0045216	23570.3	429.083	8.09165	27163.8	58.5265	108.334	38019.9	5.1249	256.245	1.257	0.00415987	0	0.148806	0.766547	45.1438	11.175	32.5157	75.7111	0.307858
4wk FU	4	Mild	1	5	Inactive	0	Remission	Remission	NA	NA	447	Not Rescued	0	Not Rescued	NA	0.00480962	8226.07	72.2243	3.34619	5879.52	25.8857	0	4148.01	2.89509	122.369	0	0	101.023	4.97603	0.476922	16.9948	36.6361	0	0	0
4wk FU	4	None	0	5	Inactive	0	Remission	No Remission	NA	NA	300	Not Rescued	0	Not Rescued	NA	0.00482213	20249.8	456.694	14.9233	34839.7	53.2479	1587.26	41050.4	0.82164	67.413	0.839051	0.0161541	18.2841	0.573424	1.23934	7.98979	19.7942	19.4936	29.3151	0.216649
4wk FU	4	Mild	1	5	Inactive	0	Remission	Remission	NA	NA	0	Not Rescued	0	Not Rescued	NA	0.00515713	17070.1	9.52904	1.20333	3103.72	19.7177	0	5697.55	0	0	0	0	0	0.00293956	0	40.9738	48.4309	0	0	0
4wk FU	4	None	0	0	Inactive	0	Remission	Remission	NA	NA	0	Not Rescued	0	Not Rescued	NA	0.00318091	5444.94	12.9059	2.14267	3445.65	17.1332	154.328	2209.27	0.799083	80.6544	0	0	0	0.0375348	0.00432604	13.66	3.25541	0	0.368223	0
4wk FU	4	None	0	0	Inactive	0	Remission	No Remission	NA	NA	271	Not Rescued	0	Not Rescued	NA	0.00474849	18291.2	51.1371	5.23578	8276.96	38.6919	14.6303	34745.7	1.28313	64.1564	0.142455	0.000332394	0	0.0810093	0.076973	61.0957	17.8326	13.6689	17.7662	0.0467441
4wk FU	4	Mild	1	30	Mild	1	No Remission	No Remission	NA	NA	246	Not Rescued	6	Rescued	NA	0.005	18974.7	1321.87	23.1886	17830.3	71.6103	1138.01	23966.4	5.34559	130.273	4.26	0.08405	54.6712	0.125475	1.7862	16.4608	42.4638	0	130.903	6.31953
4wk FU	4	None	0	5	Inactive	0	No Remission	No Remission	NA	NA	21	Rescued	8	Rescued	NA	0.00482897	9021.07	53.4267	3.36676	6228.53	26.2459	0	5679.37	2.01943	122.618	0	0	95.2331	0.573441	0.00804024	4.88026	21.0913	0	0	0
4wk FU	4	None	0	0	Inactive	0	No Remission	No Remission	NA	NA	53	Not Rescued	8	Rescued	NA	0.00562023	31829.7	28.8841	22.7694	20731.9	27.0595	0	19957.6	0.625529	31.2764	0	0.00146126	0	0.340193	0	14.1122	6.62446	0	0	0
4wk FU	4	Moderate	2	55	Moderate	2	No Remission	No Remission	NA	NA	0	Not Rescued	35	Not Rescued	NA	0.00564289	431971	491.436	24.6934	87872.7	88.5796	2079.14	46264	15.5765	177.043	18.0234	0.368988	16.7037	0.548742	1.96468	38.3275	24.4736	44.4021	66.7012	9.25555
4wk FU	4	Mild	1	20	Mild	1	No Remission	No Remission	NA	NA	76	Not Rescued	138	Not Rescued	NA	0.00301507	6644.55	768.383	10.1905	6493.15	16.4745	59.8747	2911.66	0.740104	76.8907	0	0.00666332	9.65783	0.00355779	0	0	21.0952	0	0	0
4wk FU	4	None	0	0	Inactive	0	Remission	No Remission	NA	NA	0	Not Rescued	144	Not Rescued	NA	0.00215264	9714.19	497.418	8.95809	19078.5	11.9977	106.141	23016.9	0.359018	54.6603	0.210959	0.0250783	47.5721	0.00311057	0	0	53.2514	0	0	0
4wk FU	4	None	0	0	Inactive	0	Remission	No Remission	NA	NA	0	Not Rescued	170	Not Rescued	NA	0.00492333	20843.7	19.3854	1.38675	9966.64	17.2641	1436.95	30615.5	0	61.1833	0	0.0017724	4.12486	0.193191	0	27.3238	9.26235	13.9899	18.3259	0
4wk FU	4	Mild	1	40	Moderate	2	No Remission	No Remission	NA	NA	104	Not Rescued	172	Not Rescued	NA	0.00592917	362306	845.808	47.2488	72944.1	315.338	3347.01	80744.1	46.6843	2334.21	2.63255	0.0482041	91.4131	1.08142	1.96454	60.198	77.9221	36.1996	217.054	11.6508
4wk FU	4	None	0	10	Mild	1	No Remission	No Remission	NA	NA	132	Not Rescued	244	Not Rescued	NA	0.00579944	21138.8	512.878	28.3293	70544.4	74.2978	20.2755	62225.8	7.43386	371.693	0.945308	0.00753927	0	1.60021	0.101345	3.70799	37.4856	8.70797	45.6166	0.198352
4wk FU	4	None	0	0	Inactive	0	Remission	No Remission	NA	NA	0	Not Rescued	273	Not Rescued	NA	0.00484127	20284.9	80.5342	0.637225	4576.36	13.02	1413	14264.4	0.747066	63.6873	0	0.00106508	4.12728	0.149014	0.0734905	174.842	60.2777	6.79022	25.944	0.24066
4wk FU	4	None	0	10	Mild	1	No Remission	No Remission	NA	NA	241	Not Rescued	332	Not Rescued	NA	0.00577075	222772	488.189	39.706	104731	49.4802	1764.15	56299.6	3.21448	160.724	6.46324	0.157138	18.5645	0.228666	0.917751	16.2432	45.3091	39.3888	65.2588	8.233
4wk FU	4	Mild	1	10	Mild	1	No Remission	No Remission	NA	NA	89	Not Rescued	334	Not Rescued	NA	0.00484897	22812.3	429.598	16.9221	95564.9	70.3366	1545.82	47083.5	10.4704	76.6295	1.96868	0.0291908	239.725	1.21976	1.00218	44.1449	130.065	31.1361	75.4244	0.613976
4wk FU	4	Mild	1	10	Mild	1	No Remission	No Remission	NA	NA	219	Not Rescued	359	Not Rescued	NA	0.00533865	358560	388.015	23.8119	117606	134.106	1967.26	35352.5	34.2681	213.674	3.34733	0.323202	2.54557	0.866142	1.99828	47.09	0	46.3942	112.094	10.4513
4wk FU	4	Mild	1	10	Mild	1	No Remission	No Remission	NA	NA	0	Not Rescued	414	Not Rescued	NA	0.00529017	17531.9	682.063	34.943	8296.89	201.207	471.874	71801.5	2.66695	133.347	5.4912	0.033381	38.5159	0.0138073	1.75594	28.6515	22.5922	30.7171	98.8165	4.66461
4wk FU	4	None	0	0	Inactive	0	Remission	No Remission	NA	NA	493	Not Rescued	428	Not Rescued	NA	0.00485045	20955.5	247.034	0.97536	16762.2	20.7203	1441.72	31402.6	3.32651	63.808	0.669361	0.0173646	2.17407	0.181213	0.25751	38.2481	0	24.5847	15.0881	0.379014
4wk FU	4	Mild	1	15	Mild	1	No Remission	No Remission	NA	NA	0	Not Rescued	542	Not Rescued	NA	0.0047866	73770.7	494.915	21.7033	57728.6	84.9518	1682.66	58972.6	6.06502	85.0408	11.8851	0.051791	44.5414	0.0322138	1.91392	73.0395	106.964	38.9097	120.474	10.3867
4wk FU	4	None	0	0	Inactive	0	Remission	No Remission	NA	NA	0	Not Rescued	568	Not Rescued	NA	0.00478088	15824.7	186.592	1.14864	3302.78	19.5569	0	5206.32	0.0757477	3.78739	0	0	0	0	0.0576096	56.5963	41.4643	0	2.92934	0.00982948
4wk FU	4	Mild	1	10	Mild	1	No Remission	No Remission	NA	NA	0	Not Rescued	632	Not Rescued	NA	0.00319361	139258	830.361	12.7857	58705.6	23.3141	739.39	39114.7	2.1336	81.4575	2.02794	0.0436248	9.20214	0.00547705	0	0.467577	15.0305	0	10.6007	2.84916
4wk FU	4	None	0	0	Inactive	0	Remission	No Remission	NA	NA	91	Not Rescued	1021	Not Rescued	NA	0.00274241	5152.76	15.667	1.83936	6762	14.9674	0	5803.65	0.786069	69.5429	0.013712	0	74.5634	0.000479922	0.00456611	0.474108	65.5491	0	0	0
12wk FU	12	None	0	0	Inactive	0	Remission	No Remission	CSFREEremission	No Colectomy	0	Not Rescued	0	Not Rescued	NA	0.00499195	76320.3	874.62	38.8392	14722.8	38.6458	401.259	35969	3.04626	152.313	3.2248	0.0104831	76.6576	0.862309	1.20001	19.0955	30.1958	21.6962	26.9473	2.04017
12wk FU	12	Mild	1	0	Inactive	0	Remission	Remission	CSFREEremission	No Colectomy	0	Not Rescued	0	Not Rescued	NA	0.00479425	20087.9	13.1826	0	2666.97	12.2057	1389.43	1027.58	0.146157	65.0762	0	0	2.42311	0.309565	0.0231083	15.5664	0	0	0	0
12wk FU	12	None	0	0	Inactive	0	Remission	No Remission	NOremission	No Colectomy	0	Not Rescued	0	Not Rescued	NA	0.00513438	8796.95	32.5489	3.43897	6276.52	27.6891	0	5205.73	1.96154	130.454	0	0	100.244	2.71809	0.398428	36.5311	76.5141	0	0	0
12wk FU	12	None	0	0	Inactive	0	Remission	No Remission	NOremission	No Colectomy	0	Not Rescued	0	Not Rescued	NA	0.00300601	40158.2	842.441	8.89059	81889.7	38.4781	373.733	20249.9	15.9714	76.5966	2.16433	0.0192385	5.65214	0.00380261	0	0	11.383	0	29.7841	0.446279
12wk FU	12	None	0	0	Inactive	0	Remission	No Remission	NOremission	No Colectomy	0	Not Rescued	0	Not Rescued	NA	0.00501213	25167.3	15.5434	0.187853	3369.84	13.0588	1448.11	10850.2	1.55024	64.4472	0	0	2.28242	0.104753	1.16938	16.3924	0	0	0	0
12wk FU	12	None	0	0	Inactive	0	Remission	Remission	CSFREEremission	No Colectomy	369	Not Rescued	0	Not Rescued	NA	0.00713502	30156.1	34.9867	0.107183	9268.6	22.6595	2150.47	2893.17	8.67279	106.57	0	0.00649286	3.24914	2.75793	0	99.6872	0	4.27423	12.4664	0
12wk FU	12	None	0	0	Inactive	0	Remission	No Remission	NOremission	No Colectomy	0	Not Rescued	0	Not Rescued	NA	0.00612656	20279	40.8032	1.60053	4179.75	28.2127	0	6579.31	4.18395	209.197	0.0306328	0.00490125	0	0.41097	0.0121612	57.2963	54.4447	8.32336	14.9117	0
12wk FU	12	None	0	0	Inactive	0	Remission	No Remission	NOremission	No Colectomy	0	Not Rescued	0	Not Rescued	NA	0.00441235	18487.8	34.0927	1.81103	6176.25	23.1006	1282.5	49087.5	0	55.6278	0.00882471	0.0131488	2.54593	0.0828199	0	28.5798	91.0725	11.4478	12.6143	0
12wk FU	12	None	0	0	Inactive	0	Remission	No Remission	CSFREEremission	No Colectomy	0	Not Rescued	0	Not Rescued	NA	0.00521251	17253.5	7.82335	1.21344	3571.04	20.8759	0	6101.28	2.15903	107.952	0	0	66.6391	0.0369828	1.07698	17.2603	17.0451	0	3.04796	0
12wk FU	12	None	0	0	Inactive	0	Remission	Remission	CSFREEremission	No Colectomy	0	Not Rescued	0	Not Rescued	NA	0.00480384	20128.1	16.6633	0	3861.56	12.2302	1427.86	3251.34	0.639289	64.1852	0	0.00389111	2.73733	0.756533	0.059976	99.0492	29.8933	0	0	0
12wk FU	12	None	0	0	Inactive	0	Remission	No Remission	CSFREEremission	No Colectomy	0	Not Rescued	0	Not Rescued	NA	0.00413793	7664.69	31.3001	2.83397	4785.88	22.3071	1.24847	40739.5	5.09053	105.249	0.26069	0	47.956	0.187759	0.959462	9.4176	32.9848	1.08857	0	0
12wk FU	12	None	0	0	Inactive	0	Remission	Remission	CSFREEremission	No Colectomy	0	Not Rescued	0	Not Rescued	NA	0.00484704	20309.1	99.7601	0.324599	2459.07	12.005	1395.88	988.797	0	58.5959	0	0.00571951	1.92961	0.0152682	0.0388733	38.0763	19.4297	0.053172	8.02248	0
12wk FU	12	None	0	5	Inactive	0	Remission	No Remission	CSFREEremission	No Colectomy	0	Not Rescued	0	Not Rescued	NA	0.0042042	62885.7	141.701	8.17497	83161.7	40.8161	11.9246	21056.7	2.41145	106.92	0	0.00769369	0	0.345354	0.0121081	6.599	7.5447	13.3713	0	0
12wk FU	12	None	0	0	Inactive	0	Remission	No Remission	NOremission	No Colectomy	0	Not Rescued	0	Not Rescued	NA	0.00495208	16391.4	25.4502	1.14923	3146.58	19.5121	0	5231.05	4.03243	201.622	0	0	0	0.0331046	0	29.2923	75.6076	0	0	0
12wk FU	12	None	0	5	Inactive	0	Remission	Remission	CSFREEremission	No Colectomy	0	Not Rescued	0	Not Rescued	NA	0.00548658	18160.6	11.379	1.27536	5135.45	21.2748	0	5932.31	1.90607	95.3033	0	0	0	0.342884	0	30.4649	15.2084	0	1.64647	0
12wk FU	12	Mild	1	15	Mild	1	No Remission	No Remission	NOremission	No Colectomy	0	Not Rescued	0	Not Rescued	NA	0.00447906	31765.7	1353.46	18.1354	9021.59	31.6854	289.784	28543.9	4.19515	114.47	0.721129	0.0480604	189.428	0.196743	0.756469	47.8251	71.395	27.0157	30.601	0.258442
12wk FU	12	None	0	0	Inactive	0	Remission	Remission	CSFREEremission	No Colectomy	0	Not Rescued	0	Not Rescued	NA	0.00512821	21487.2	560.456	15.8316	2961.87	16.8743	1552.54	423.796	1.35337	65.6121	0	0.00620513	135.193	0.182179	0.243333	111.732	24.2477	10.4597	8.39359	0
12wk FU	12	Mild	1	10	Mild	1	No Remission	No Remission	NOremission	No Colectomy	0	Not Rescued	0	Not Rescued	NA	0.00447642	90689.3	548.911	29.2798	23979.6	37.8437	1603.79	27486.4	0.626229	31.3115	4.27498	0.0543437	40.343	0.0527098	1.07609	11.2833	13.9013	21.5824	37.3281	4.11525
12wk FU	12	None	0	0	Inactive	0	Remission	No Remission	NOremission	No Colectomy	0	Not Rescued	0	Not Rescued	NA	0.0056	18536	6.24459	1.29913	3868.66	21.7697	0	7013.49	0	0	0	0	0	0	0	9.31073	7.4564	0	0	0
12wk FU	12	None	0	0	Inactive	0	Remission	No Remission	CSFREEremission	No Colectomy	0	Not Rescued	0	Not Rescued	NA	0.00478088	20083.4	101.504	1.59652	9392.82	18.4893	1400.78	6092.56	0.840369	65.4143	0.176892	0.00865339	2.48472	0.563761	0.0195538	43.3525	0	18.114	20.0162	0.0390789
12wk FU	12	None	0	0	Inactive	0	Remission	Remission	CSFREEremission	No Colectomy	0	Not Rescued	0	Not Rescued	NA	0.00504	16682.8	12.1603	1.1721	5268.3	20.9831	11.3476	5317.79	0.328263	16.4131	0	0.0101808	0	0	0.0327096	271.047	54.3585	6.03626	22.8515	0.262221
12wk FU	12	None	0	5	Inactive	0	Remission	Remission	CSFREEremission	No Colectomy	0	Not Rescued	0	Not Rescued	NA	0.00526736	22070.4	434.161	5.50277	6532.99	23.7087	1596.93	10722.9	2.97334	72.6513	0.769034	0.0162761	2.5493	1.64763	0.116672	90.078	0	24.72	73.1851	1.67695
12wk FU	12	None	0	0	Inactive	0	Remission	Remission	CSFREEremission	No Colectomy	0	Not Rescued	0	Not Rescued	NA	0.00481155	20160.4	14.7657	0	2401.49	11.7177	1387.94	2296.58	0	60.2231	0	0	6.19217	0.375325	0	42.7762	78.8436	0	0	0
12wk FU	12	None	0	0	Inactive	0	Remission	Remission	CSFREEremission	No Colectomy	1196	Not Rescued	0	Not Rescued	NA	0.00476569	8215.3	42.7406	3.20546	10040.1	25.6218	0	4515.99	3.86037	121.251	0	0	0	0.233638	0.105417	206.222	5.89401	0	0	0
12wk FU	12	None	0	0	Inactive	0	Remission	No Remission	NOremission	No Colectomy	0	Not Rescued	0	Not Rescued	NA	0.00515873	17075.8	9.20818	1.19971	3237.02	20.2696	0	5790.56	2.58126	129.063	0	0.00268254	0	0.0175397	0	12.4652	14.6773	0.392063	0.200829	0
12wk FU	12	None	0	10	Mild	1	No Remission	No Remission	NOremission	No Colectomy	48	Rescued	0	Not Rescued	NA	0.00490895	20570.1	190.702	8.11833	3560.64	15.3869	1428.85	28150.9	0.385175	65.0796	0.0687253	0.0132051	2.37583	1.49554	0.375314	27.0508	0	4.23456	16.23	0
12wk FU	12	Mild	1	0	Inactive	0	Remission	Remission	CSFREEremission	No Colectomy	447	Not Rescued	0	Not Rescued	NA	0.0054509	18042.5	13.0932	1.27187	3596.47	20.7741	0	5865.99	0	0	0	0	0	0.090812	0	91.8662	45.5886	0	0	0
12wk FU	12	None	0	0	Inactive	0	Remission	No Remission	CSFREEremission	No Colectomy	300	Not Rescued	0	Not Rescued	NA	0.00559329	19635.6	718.025	31.0161	93191.8	47.2857	124.651	63268.8	4.22926	211.463	0.0838993	0.0111306	49.3021	1.53779	0.649688	14.9289	22.5398	12.1759	41.2115	0.0495342
12wk FU	12	None	0	5	Inactive	0	Remission	No Remission	NOremission	No Colectomy	0	Not Rescued	0	Not Rescued	NA	0.00524193	21963.7	18.1492	0.157403	3878.56	13.8478	1519.17	51484.3	0	64.8365	0	0.00115323	113.065	0.208577	0	11.1398	74.3272	0.652726	1.09708	0
12wk FU	12	None	0	0	Inactive	0	Remission	Remission	CSFREEremission	No Colectomy	0	Not Rescued	0	Not Rescued	NA	0.00503597	16669.1	4.52098	1.16961	2734.54	19.1727	0	5330.9	1.74952	87.476	0.00503597	0	0	0.0260863	0	13.3904	10.2024	0	0	0
12wk FU	12	None	0	0	Inactive	0	Remission	No Remission	CSFREEremission	No Colectomy	271	Not Rescued	0	Not Rescued	NA	0.00486056	20367.9	86.7726	4.29425	17921.5	37.5971	1529.56	52965.4	0.750042	63.1305	0	0.00315936	2.35241	0.620061	0.561759	36.6286	0	27.4015	40.6551	0
12wk FU	12	None	0	0	Inactive	0	No Remission	No Remission	NOremission	No Colectomy	246	Not Rescued	6	Rescued	NA	0.00517928	45322.6	1276.09	16.7733	25884.1	30.092	3.45738	12255.6	2.55748	131.664	0.036255	0.0391036	0	0.933566	0.343827	16.8723	16.6253	11.6317	11.8985	0
12wk FU	12	None	0	0	Inactive	0	No Remission	No Remission	NOremission	No Colectomy	21	Rescued	8	Rescued	NA	0.00508806	24449.9	1238.15	21.3302	55043.3	29.562	630.746	26481.8	1.28797	129.529	0.936204	0.0632446	49.9563	1.27555	0.495323	6.38562	9.87105	18.5459	4.22691	0.977397
12wk FU	12	None	0	0	Inactive	0	No Remission	No Remission	NOremission	No Colectomy	53	Rescued	8	Rescued	NA	0.0052589	17417.5	569.196	17.9573	13312.9	28.086	145.789	8580.31	1.32505	66.2524	0.173544	0.0104652	7.04272	0.045174	0.431177	7.63587	16.1994	6.67928	1.88269	0.168989
12wk FU	12	None	0	0	Inactive	0	No Remission	No Remission	NOremission	No Colectomy	0	Not Rescued	35	Rescued	NA	0.00524642	21982.5	15.1975	0.23556	2981.89	12.9566	1515.8	9684.18	0	68.4893	0	0	2.65165	0.0935962	0	38.0854	0	0	0	0
12wk FU	12	Mild	1	15	Mild	1	No Remission	No Remission	NOremission	No Colectomy	76	Rescued	138	Not Rescued	NA	0.0054509	26742.9	643.146	37.4254	93798.4	65.7779	2600.65	29561	3.63888	181.944	3.40681	0.0239295	26.4987	0.117958	1.24823	13.3242	27.3103	32.9745	12.9571	4.60601
12wk FU	12	Mild	1	15	Mild	1	No Remission	No Remission	NOremission	No Colectomy	0	Not Rescued	144	Not Rescued	NA	0.00364373	35300.7	965.235	15.4926	29036.2	32.8379	1112.6	44158.9	3.0674	93.8651	2.24453	0.148664	7.84538	0.17386	1.02509	4.91965	2.33053	9.52481	23.1432	2.01527
12wk FU	12	Mild	1	20	Mild	1	No Remission	No Remission	NOremission	No Colectomy	0	Not Rescued	170	Not Rescued	NA	0.00477327	18753.2	619.996	31.3904	56367.3	26.5311	120.352	60763.5	4.89803	244.902	0.200477	0.00754177	62.2932	0.448759	1.33964	24.2133	17.6049	5.39489	21.2635	0.294158
12wk FU	12	Mild	1	20	Mild	1	No Remission	No Remission	NOremission	No Colectomy	104	Not Rescued	172	Not Rescued	NA	0.00434268	97911.9	401.565	18.5057	29082.6	137.826	1481.09	49954.3	39.9447	83.5614	2.22779	0.00968417	41.2082	1.62868	1.62842	65.2799	7.36631	36.0065	128.711	2.86417
12wk FU	12	None	0	10	Mild	1	No Remission	No Remission	NOremission	No Colectomy	132	Not Rescued	244	Not Rescued	NA	0.0057776	407449	738.469	44.7322	155825	375.648	4149.63	10066.7	72.3095	3615.48	9.35972	0.566898	125.095	3.76757	2.9488	200.156	105.45	38.3042	260.982	20.4468
12wk FU	12	None	0	0	Inactive	0	Remission	No Remission	CSFREEremission	No Colectomy	0	Not Rescued	273	Not Rescued	NA	0.00517928	54107.2	570.22	6.55748	33787.2	55.7037	1590.02	64210	9.76679	72.0155	0.662948	0.0407092	2.80292	1.80156	0.492472	121.859	0	52.4458	123.035	3.97859
12wk FU	12	Mild	1	25	Mild	1	No Remission	No Remission	NOremission	No Colectomy	241	Not Rescued	332	Not Rescued	NA	0.00535644	109346	559.832	39.6945	143332	221.749	3032.79	10021.6	12.1978	609.888	14.6766	0.455726	118.001	1.56612	1.71556	23.0019	41.9302	29.0905	279.5	13.8728
12wk FU	12	Mild	1	50	Moderate	2	No Remission	No Remission	NOremission	No Colectomy	89	Not Rescued	334	Not Rescued	NA	0.00638978	449808	737.033	28.5826	192947	544.736	2357.94	56652.3	99.6069	585.033	1.623	0.577827	143.298	2.88345	4.94211	101.023	186.124	38.5861	258.39	11.7637
12wk FU	12	Mild	1	20	Mild	1	No Remission	No Remission	NOremission	No Colectomy	219	Rescued	359	Not Rescued	NA	0.0060024	340683	1845.41	26.0635	157061	690.548	2327.4	17395.7	88.4229	419.134	0.0241236	0.62443	5.60672	3.25321	2.61218	271.876	39.1029	44.4445	234.219	19.7504
12wk FU	12	None	0	0	Inactive	0	Remission	Remission	CSFREEremission	No Colectomy	0	Not Rescued	414	Not Rescued	NA	0.00488195	20455.4	20.4443	0.110049	2545.06	12.3505	1414.84	3562.25	0	62.617	0	0.000732293	2.43258	0.00383233	0.00273389	26.3347	0	0	3.56549	0
12wk FU	12	Mild	1	0	Inactive	0	Remission	No Remission	CSFREEremission	No Colectomy	493	Not Rescued	428	Not Rescued	NA	0.0052589	34727.1	669.667	34.4603	145534	281.996	399.379	9091.84	34.7196	1735.98	4.30178	0.170283	19.8487	0.077411	0.827988	14.1975	41.0434	25.4635	152.654	1.0032
12wk FU	12	Moderate	2	15	Mild	1	No Remission	No Remission	NOremission	No Colectomy	0	Not Rescued	542	Not Rescued	NA	0.00493042	334955	427.37	21.9592	150251	188.56	1824.17	38861.2	68.0624	585.071	18.4743	0.479039	2.59774	4.20784	3.66493	101.05	0	47.2553	120.23	15.8877
12wk FU	12	None	0	0	Inactive	0	Remission	No Remission	NOremission	No Colectomy	0	Not Rescued	568	Not Rescued	NA	0.00522088	17281.1	12.1526	1.21417	2846.44	20.4855	0	5489.52	0	0	0	0.00433333	0	0	0.00644779	68.9888	26.9107	0	0	0
12wk FU	12	Mild	1	20	Mild	1	No Remission	No Remission	NOremission	No Colectomy	0	Not Rescued	632	Not Rescued	NA	0.00545277	451657	1453.84	24.7401	52507.5	896.94	2170.81	8651.06	58.6973	1232.81	11.0255	0.619108	0	5.35059	3.63616	255.903	6.39567	42.0409	371.116	25.0349
12wk FU	12	Moderate	2	50	Moderate	2	No Remission	No Remission	NOremission	No Colectomy	91	Not Rescued	1021	Not Rescued	NA	0.00332661	415290	1013.99	14.4918	84599.5	249.388	1268.51	37307.2	42.9494	165.944	11.9991	0.33825	8.70042	0.0429632	1.09111	39.1451	6.7004	18.8048	29.7433	4.3163
52wk FU	52	Mild	1	10	Mild	1	No Remission	No Remission	NOremission	No Colectomy	0	Not Rescued	0	Not Rescued	Not Rescued	0.00560897	18893.6	794.515	34.8783	3972.95	24.986	24.2693	27864.3	2.76432	138.216	0.49359	0.0104327	8.52373	0.0942027	0.330537	56.9471	19.5006	10.9342	5.99734	0.0277195
52wk FU	52	Mild	1	5	Inactive	0	Remission	Remission	CSFREEremission	No Colectomy	0	Not Rescued	0	Not Rescued	Not Rescued	0.00519072	25504.9	296.458	5.31293	2841.2	32.5225	1639.23	6709.62	10.0855	88.6003	0.43083	0.0112639	2.25236	0.062081	1.2085	99.7328	0.726493	19.2983	28.8246	2.09381
52wk FU	52	None	0	0	Inactive	0	Remission	Remission	CSFREEremission	No Colectomy	0	Not Rescued	0	Not Rescued	Not Rescued	0.00523771	21946	19.4372	-0.00064917	2882.43	12.8616	1508.39	2909.19	0.225102	65.0902	0	0	1.28869	0.07084	0.634915	18.8779	44.8721	0	0	0
52wk FU	52	None	0	0	Inactive	0	Remission	No Remission	CSFREEremission	No Colectomy	0	Not Rescued	0	Not Rescued	Not Rescued	0.00484653	20307.9	22.1126	0.217605	31220.7	16.0191	1416.4	14481.9	2.85784	60.6609	0.0193861	0.00634895	1.47548	0.593384	0.0162116	27.5769	18.1261	12.977	8.11076	0
52wk FU	52	Mild	1	15	Mild	1	No Remission	No Remission	NOremission	No Colectomy	0	Not Rescued	0	Not Rescued	Not Rescued	0.0203947	1.42214e+06	1738.72	7.33561	28131.3	125.49	6079.43	292591	3.86092	272.499	1.69276	0.101974	31.0404	1.78107	2.47225	158.4	45.3073	100.557	36.3869	0
52wk FU	52	Mild	1	25	Mild	1	No Remission	No Remission	NOremission	No Colectomy	369	Rescued	0	Not Rescued	Not Rescued	0.00614035	419454	583.697	27.9985	138485	640.811	2165.13	49303.4	61.2722	106.32	7.67544	0.0488158	3.05961	0.815623	1.38189	70.5256	0	113.433	384.737	5.62105
52wk FU	52	None	0	0	Inactive	0	Remission	Remission	CSFREEremission	No Colectomy	0	Not Rescued	0	Not Rescued	Not Rescued	0.00569846	18878.9	8.24391	1.32523	6957.69	23.8553	0	6401.61	1.83254	91.6269	0	0.00769292	0	2.07062	0	17.8977	18.5615	6.92038	3.49156	0
52wk FU	52	None	0	0	Inactive	0	Remission	Remission	CSFREEremission	No Colectomy	0	Not Rescued	0	Not Rescued	Not Rescued	0.00449882	14891.1	6.64689	1.04404	2523.74	17.0423	64.5019	4909.94	1.56291	78.1455	0	0	0	0.00982991	0	38.7071	17.261	0	0.325534	0
52wk FU	52	None	0	0	Inactive	0	Remission	Remission	CSFREEremission	No Colectomy	0	Not Rescued	0	Not Rescued	Not Rescued	0.00494221	20707.9	17.6361	0.959982	6816.98	13.4889	1427.91	6017.69	0.989428	65.3512	0	0	107.979	1.04711	0.617875	34.0654	58.9952	0	4.0532	0
52wk FU	52	None	0	5	Inactive	0	Remission	Remission	CSFREEremission	No Colectomy	0	Not Rescued	0	Not Rescued	Not Rescued	0.00540541	22648.6	15.3076	0	2712.64	13.9888	1589.53	3310.67	0.805307	67.3338	0	0.00637838	104.407	0.640108	0.105432	78.1174	103.694	0	0	0
52wk FU	52	None	0	0	Inactive	0	Remission	Remission	CSFREEremission	No Colectomy	0	Not Rescued	0	Not Rescued	Not Rescued	0.00345529	6072.31	14.8317	14.9382	5619.81	18.6305	2.30654	2220.89	1.58188	87.6384	0	0	0	0.00530386	0.0255	17.4514	1.79986	0	0	0
52wk FU	52	None	0	0	Inactive	0	Remission	No Remission	CSFREEremission	No Colectomy	0	Not Rescued	0	Not Rescued	Not Rescued	0.0052146	21849.2	14.3627	0.195442	5197.25	15.2749	1508.96	21415.5	0	65.902	0	0	2.71013	0.349769	0	22.5197	0	2.29349	0.0282631	0
52wk FU	52	Mild	1	20	Mild	1	No Remission	No Remission	NOremission	No Colectomy	0	Not Rescued	0	Not Rescued	Not Rescued	0.00531535	34505.5	630.959	23.1562	40559.9	81.5607	1594.3	54987.7	9.42174	88.9292	0.478382	0.0241848	3.14318	2.46183	0.456403	86.23	0	39.7458	41.8795	1.00661
52wk FU	52	None	0	0	Inactive	0	Remission	Remission	CSFREEremission	No Colectomy	0	Not Rescued	0	Not Rescued	Not Rescued	0.00541852	17935.4	10.9228	1.25845	2966.2	21.411	0	5694.39	2.71125	135.562	0	0	0	0.00270926	0	21.0469	28.548	0	0	0
52wk FU	52	None	0	5	Inactive	0	Remission	Remission	CSFREEremission	No Colectomy	0	Not Rescued	0	Not Rescued	Not Rescued	0.0051731	21675.3	14.3493	0	2801.13	13.1702	1513.79	3311.69	0	65.2187	0	0.000362117	2.79958	2.75553	0	35.526	0	0	0	0.0111222
52wk FU	52	None	0	0	Inactive	0	Remission	Remission	CSFREEremission	No Colectomy	0	Not Rescued	0	Not Rescued	Not Rescued	0.00525269	17386.4	7.09102	1.21945	2773.16	21.0043	0	6043.54	1.53477	76.7384	0	0.00189097	0	0.122939	0	33.0053	43.4039	0	0.465073	0.152549
52wk FU	52	None	0	0	Inactive	0	Remission	No Remission	CSFREEremission	No Colectomy	0	Not Rescued	0	Not Rescued	Not Rescued	0.00607112	21256.5	327.637	1.95801	21091.1	40.8789	0	7542.15	14.5755	728.775	0.473547	0.0265308	21.4581	0.548738	0.0312056	341.061	98.6632	16.8112	43.594	0.539358
52wk FU	52	None	0	0	Inactive	0	Remission	No Remission	CSFREEremission	No Colectomy	0	Not Rescued	0	Not Rescued	Not Rescued	0.00498418	16501.9	104.945	2.95305	6106.86	22.4451	21.5659	7633.67	1.16508	58.2542	0.169462	0.00812421	0	1.27141	0.0306527	8.25165	8.82947	6.74389	10.2996	0.149874
52wk FU	52	None	0	0	Inactive	0	Remission	Remission	CSFREEremission	No Colectomy	0	Not Rescued	0	Not Rescued	Not Rescued	0.00569395	18847	8.45692	1.32048	3142.42	22.0789	0	6152.93	2.82763	141.381	0.00569395	0	0	0.0193594	0	20.8068	8.7721	0	0	0
52wk FU	52	Mild	1	20	Mild	1	No Remission	No Remission	NOremission	No Colectomy	0	Not Rescued	0	Not Rescued	Not Rescued	0.00493042	372447	413.009	20.6347	141215	314.509	1813.63	26273.1	45.471	311.554	20.3971	0.295036	2.28042	3.47321	1.92641	52.2083	0	30.652	247.664	14.3155
52wk FU	52	None	0	0	Inactive	0	Remission	No Remission	CSFREEremission	No Colectomy	0	Not Rescued	0	Not Rescued	Not Rescued	0.00532044	46256.6	287.504	4.99007	6858.83	29.3209	1546.44	16121.8	1.07968	72.9914	0.85127	0.016919	2.38473	0.076295	0.144077	22.7349	0	6.79515	23.0374	0
52wk FU	52	None	0	0	Inactive	0	Remission	Remission	CSFREEremission	No Colectomy	0	Not Rescued	0	Not Rescued	Not Rescued	0.00493042	10093.8	200.508	3.31151	9874.11	26.889	0	6205.05	2.76521	125.338	0.152843	0	0	0.128363	0.0290155	35.4878	25.8379	0	0	0.565578
52wk FU	52	None	0	0	Inactive	0	Remission	No Remission	CSFREEremission	No Colectomy	0	Not Rescued	0	Not Rescued	Not Rescued	0.00515464	17135.4	655.164	38.0851	86520.6	72.1805	0.937362	32266.6	22.3967	1119.84	0.726804	0.0659794	106.746	0.536881	0.185696	66.7616	120.533	21.3906	132.033	0.423897
52wk FU	52	Mild	1	10	Mild	1	No Remission	No Remission	NOremission	No Colectomy	1196	Not Rescued	0	Not Rescued	Not Rescued	0.00487805	46089	665.195	32.5511	125096	73.0319	370.456	15500.5	44.7313	2236.56	2.56585	0.0600976	0	0.285854	0.507415	82.8844	52.7814	31.427	189.537	1.33435
52wk FU	52	None	0	0	Inactive	0	Remission	Remission	CSFREEremission	No Colectomy	0	Not Rescued	0	Not Rescued	Not Rescued	0.00444974	18644.4	11.9707	0	2370.64	11.0861	1287.63	0	0	52.8649	0	0.00458323	1.22519	0.0573572	0	17.5919	20.2532	0	0	0
52wk FU	52	None	0	0	Inactive	0	No Remission	No Remission	NOremission	No Colectomy	48	Not Rescued	0	Not Rescued	Not Rescued	0.0027833	4885.36	12.9537	1.96661	22425.5	14.994	0	1365.51	0.478174	70.3825	0	0	65.3604	0.00328429	0.00121074	0.0272763	30.8093	0	0	0
52wk FU	52	Mild	1	5	Inactive	0	Remission	No Remission	CSFREEremission	No Colectomy	447	Not Rescued	0	Not Rescued	Not Rescued	0.00640256	52546.8	693.921	29.762	35324.8	36.8646	180.169	22612.3	22.0303	1101.52	1.21649	0.0442417	7.35885	0.072381	0.354606	384.592	104.884	29.2105	23.0823	0.245589
52wk FU	52	None	0	10	Mild	1	No Remission	No Remission	NOremission	No Colectomy	300	Rescued	0	Not Rescued	Not Rescued	0.00595474	64151.4	830.64	40.0281	42820.9	314.963	1760.85	70077.4	6.63056	331.528	0.964669	0.00512108	6.16316	0.231461	0.951777	353.566	30.3096	53.7262	42.3155	0.588495
52wk FU	52	None	0	5	Inactive	0	Remission	Remission	CSFREEremission	No Colectomy	0	Not Rescued	0	Not Rescued	Not Rescued	0.00475813	19936.6	13.9898	0	5405.01	17.6401	1378.96	13945.5	0.508487	59.2708	0	0.00118953	2.47289	0.484092	0.0177002	97.5192	0	9.24999	0.0257891	0
52wk FU	52	None	0	0	Inactive	0	Remission	Remission	CSFREEremission	No Colectomy	0	Not Rescued	0	Not Rescued	Not Rescued	0.00329777	62916.3	582.033	2.40766	58837.8	17.8707	266.304	4502.78	0.965242	83.6702	0.405626	0.022161	31.116	0.00389137	0.167906	5.59193	8.71416	0	11.8586	0.378294
52wk FU	52	None	0	0	Inactive	0	No Remission	No Remission	NOremission	No Colectomy	271	Rescued	0	Not Rescued	Not Rescued	0.00479425	20087.9	13.7422	0	3391.35	14.2779	1391.48	9221.85	0.110449	61.6457	0	0.00186976	2.28599	0.0442988	0	47.5049	0	2.87199	1.26357	0
52wk FU	52	Moderate	2	25	Mild	1	No Remission	No Remission	NOremission	No Colectomy	246	Rescued	6	Rescued	Not Rescued	0.00524828	421792	415.157	22.572	53064.7	144.506	1765.32	54476.1	3.11134	80.1708	1.6952	0.0265563	2.953	2.54607	1.15352	46.4755	0	31.5101	69.242	0.852405
52wk FU	52	Mild	1	5	Inactive	0	No Remission	No Remission	NOremission	No Colectomy	21	Rescued	8	Rescued	Not Rescued	0.00510204	27050.9	1384.63	22.7255	75986.1	151.669	322.641	34949.4	13.358	130.759	1.15816	0.062551	132.618	5.18344	2.17153	221.392	126.648	57.0773	157.095	3.31644
52wk FU	52	None	0	0	Inactive	0	No Remission	No Remission	NOremission	No Colectomy	53	Rescued	8	Rescued	Not Rescued	0.00535786	17734.5	6.52502	1.24544	3265.09	20.6248	0	6806.2	0	0	0	0	0	0	0.0106353	9.80772	12.1666	0	0	0
52wk FU	52	Moderate	2	40	Moderate	2	No Remission	No Remission	NOremission	No Colectomy	0	Not Rescued	35	Rescued	Not Rescued	0.00200965	14089.6	185.691	8.4708	8947.06	12.1981	723.745	4891.37	0	26.3019	0.313505	0.0147709	61.6996	0.0369674	0.501015	22.0135	54.9488	17.7653	3.95792	0.689928
52wk FU	52	None	0	0	Inactive	0	No Remission	No Remission	NOremission	No Colectomy	76	Rescued	138	Rescued	Rescued	0.00482977	20238.8	99.7322	0.428731	12526	15.3385	1401.79	11383.2	0	59.3226	0	0	2.51013	1.48445	0	40.1833	0	0	0	0
52wk FU	52	None	0	0	Inactive	0	No Remission	No Remission	NOremission	No Colectomy	0	Not Rescued	144	Rescued	Not Rescued	0.00547064	22922	19.5218	0.0821808	12010.3	13.5103	1578.06	3805.28	0	70.3429	0	0	2.72591	0.0324956	0.0381303	43.1386	0	0	0	0
52wk FU	52	None	0	10	Mild	1	No Remission	No Remission	NOremission	No Colectomy	0	Not Rescued	170	Rescued	Not Rescued	0.00491143	40471	508.531	20.1286	54990.6	18.5528	1525.5	60510.6	0	67.0219	0.132609	0.0114928	1.31646	1.96669	0.62719	18.0208	0	7.88845	5.35508	0.160466
52wk FU	52	None	0	80	Severe	3	No Remission	No Remission	NOremission	Colectomy	104	Rescued	172	Rescued	Rescued	0.00649762	281782	827.405	52.3941	49875.9	189.986	2748.62	59027.3	59.6763	2983.82	1.84532	0.0558796	231.734	0.761554	2.44174	352.9	114.127	57.4209	397.275	14.7945
52wk FU	52	None	0	5	Inactive	0	No Remission	No Remission	NOremission	No Colectomy	132	Rescued	244	Rescued	Rescued	0.00646766	132010	663.602	28.1973	164492	177.193	2188.37	52252	37.2351	93.4337	0.025793	0.0761891	229.865	2.52051	1.5058	147.305	111.473	43.9555	114.852	4.23205
52wk FU	52	None	0	0	Inactive	0	No Remission	No Remission	NOremission	No Colectomy	0	Not Rescued	273	Rescued	Not Rescued	0.00497792	161195	550.612	20.0318	7592.09	31.0485	1579.28	57200.3	2.8882	70.9306	1.01052	0.0268808	2.58713	4.40285	1.11072	124.418	0	28.8738	34.3089	0.858363
52wk FU	52	Severe	3	60	Moderate	2	No Remission	No Remission	NOremission	No Colectomy	241	Rescued	332	Rescued	Rescued	0.00589407	409625	630.596	42.8923	169694	428.418	3786.17	19034.8	35.6874	1784.37	9.90792	0.559406	71.4338	1.46161	1.75873	41.799	29.6243	34.0695	136.335	12.4706
52wk FU	52	Mild	1	15	Mild	1	No Remission	No Remission	NOremission	No Colectomy	89	Rescued	334	Rescued	Rescued	0.00436508	18517.5	345.292	15.1074	90443	18.5585	1261.16	29676.5	0.850088	55.8484	0	0.00213889	17.8989	3.11822	0.641405	15.2884	70.6905	0	23.6738	0
52wk FU	52	None	0	0	Inactive	0	No Remission	No Remission	NOremission	No Colectomy	219	Rescued	359	Rescued	Rescued	0.00577849	437078	607.924	7.43219	15682	45.4628	1862.05	43321.1	0.409098	78.4362	1.16726	0.0287191	2.30042	1.43994	0.997165	22.0489	0	24.9937	57.2688	0.405546
52wk FU	52	Mild	1	15	Mild	1	No Remission	No Remission	NOremission	No Colectomy	0	Not Rescued	414	Not Rescued	Not Rescued	0.00518135	317819	599.188	20.3564	33659.5	50.2086	1716.92	72103.4	19.07	124.06	3.17098	0.0717098	8.27596	0.690984	2.17687	106.193	74.311	52.8605	97.5135	2.41894
52wk FU	52	None	0	0	Inactive	0	Remission	No Remission	CSFREEremission	No Colectomy	493	Not Rescued	428	Not Rescued	Not Rescued	0.00499396	22151.6	165.672	3.54516	67574.5	61.1141	1466.8	47717.6	19.8709	67.4297	0.26468	0.00848973	2.45263	1.08301	0.0348079	57.6091	0	7.03199	54.5757	0
52wk FU	52	Moderate	2	30	Mild	1	No Remission	No Remission	NOremission	No Colectomy	0	Not Rescued	542	Not Rescued	Not Rescued	0.00495208	281267	456.192	24.7415	96080.3	103.376	1813.88	53139.7	59.4694	287.39	11.5482	0.165201	6.7683	3.30521	3.9649	126.365	14.4557	40.654	170.025	8.13875
52wk FU	52	None	0	5	Inactive	0	Remission	No Remission	NOremission	No Colectomy	0	Not Rescued	568	Not Rescued	Not Rescued	0.00517582	17132	11.6705	1.20072	3141.03	20.2535	0	6088.81	0	0	0	0	0	0.0157604	0.0455731	7.1815	4.4069	0	0	0
52wk FU	52	Mild	1	15	Mild	1	No Remission	No Remission	NOremission	No Colectomy	0	Not Rescued	632	Not Rescued	Not Rescued	0.00515668	17657.4	707.419	33.2574	143015	111.498	897.885	14531.2	7.48796	374.398	3.22293	0.0931297	49.5906	1.6594	1.15203	57.0952	35.0733	33.2221	160.498	3.25917
52wk FU	52	None	0	10	Mild	1	No Remission	No Remission	NOremission	No Colectomy	91	9Rescued	1021	Not Rescued	Not Rescued	0.00465587	159043	1298.04	20.867	55966	104.882	244.135	43722.3	29.9913	118.795	1.5504	0.0584777	0	0.804255	1.40384	230.043	28.6559	35.4986	76.6033	0.962508

## Sheet: Suppl. Fig.S1
Supplementary Figure 1: Diagnostic markers of Ulcerative colitis
Name	Healthy 1	Healthy 2	Healthy 3	Healthy 4	Healthy 5	Healthy 6	Healthy 7	Healthy 8	Healthy 9	CD 1	CD 2	CD 3	CD 4	CD 5	CD 6	CD 7	CD 8	CD 9	CD 10	UC 1	UC 2	UC 3	UC 4	UC 5
D.dimer	32.2	52.5	110.8	49.3	50.3	38.2	40.9	142.5	533.1	213.1	341.2	127.3	40.9	308	9555.2	162.5	664.5	1454.3	65.3	110096	1322.1	64490.4	101.4	89331
Fibrinogen	55.9	129.8	332.7	22.8	49.8	127.2	81.9	234	3106.4	1509.8	993.6	1345.4	64.2	93753.2	8518.6	180.3	965.2	1996.4	82.9	104988	5045.9	213348	176.7	149528
MMP.9	31.8	60.5	453.7	83.7	123.6	45.9	41.3	697.1	4291.4	7698.8	898.5	19760.4	33.6	70100.8	14284.5	64.2	6092.1	980.7	441.8	80011.9	62422.3	135953	2862.3	150323
Kallistatin	89.2	259.1	155.7	137.7	57	572.6	77.7	327.8	1031.9	7542.7	6778.8	1230.8	135.5	14913	2765.9	207.2	3309.5	1388.1	2027.9	7762.4	7023.8	13192.2	541.7	18265.7
Proteinase.3	22.4	27.3	195.3	17.7	21.6	18.3	37.8	259.9	908.2	1171.2	293.8	697.9	26.4	9177.8	1428	37.5	122.1	1091.7	526.9	13305.3	1575.1	6481.5	123.7	3148.8
Ferritin	24.6	18.9	60	52.6	25.4	15.9	14.3	297.1	2916.9	13460.7	95.2	2955	16.7	12563.4	8459.6	44.2	127	46.4	5668.1	1181.8	10104.5	908.4	12387	6356.3
MMP.8	51.1	39.1	38	33.6	29.7	79.7	45.8	51.1	123.5	1929.2	78.4	95.7	58.1	226.6	114.1	62.2	137.6	69.3	122.7	1946.8	842.3	1826.9	83.6	370.8
Lipocalin.2	1201.7	1126	4226.9	333.1	446.3	1993.4	617.5	4380.5	20426.6	21519.4	9957.1	24103.8	878.9	62975	40789.7	6501.1	25162.7	1689.4	16255.6	49259.6	104229	35726.7	13465.3	120052
SAP	399.2	323	901.6	235.4	185.2	4398.8	182.9	5104.5	28580.5	68855.4	20600.3	54061.2	1171.3	37746.4	43673.4	6755	12095.5	8217	38483.4	26252	55561.9	33390.3	60306.2	56527.6
Myeloperoxidase	164.5	521	16402.2	222.2	110.4	664.1	723.6	22654.4	44098.3	117257	68124	53223.9	895.7	116668	60651.4	16830.7	30607.7	59305.2	105181	107843	89847	119486	7815.1	122303
Lysozyme	375.7	238.3	131.6	161.8	85.9	3304.9	136.7	432	5207.1	5184.8	1284.4	619.4	292.6	15993.1	2847.3	185.8	8458.4	305.3	1611.2	16877.3	13648.6	48160	513	7573.8
Haptoglobin..Mixed.Type	25.2	29.9	36.1	79.3	80.9	25.3	21.4	49.6	1419	946.2	385.9	996.4	22.4	1027.3	954.4	29.3	115.8	1472.7	2417	66.7	4895.8	97.6	2616.4	3733.9
Elastase	223.2	143.4	11404.7	421.3	135	1119	194	14352.3	37215.6	61992.6	72787.6	37640.9	1139.2	33260.9	55983.2	5298.3	19116.9	14380.4	64690.2	10015.6	57991.7	44567.5	5648.7	37175.2
alpha.1.antichymotrypsin.complex	9436.5	9631.2	30662.5	3017.3	2340.2	10176.7	13698.4	26004.9	39915.7	43898.1	46049.7	54264.3	9392.1	35125	35455.8	41295.3	50037.9	31762.4	40079.1	29704.5	47625	53787.3	60152.4	58200.3
Hemoglobin	24.3	37.1	25	8.7	13.9	19.7	13.9	38.5	380.4	100153	1028.5	409.8	15.4	52682.7	127532	25.9	110.2	19.5	500.5	72843.4	26837.3	147416	3138.4	18772.2
X6.Phosphogluconate.dehydrogenase	18	17.3	19.3	8.6	8.3	18	19.7	16.5	16	17	17.3	15.1	18.5	22.7	15.3	16	16.3	267.7	17.4	62232.4	18.5	14.6	16.1	13.5
Desmoglein.2	33.8	36.4	261.8	104.6	46.6	273.1	30.8	157.3	2849	2822.5	19616.6	216	99.3	1393.4	7591.6	464.1	53668.6	83.8	511.3	7275.6	137410	159025	854	105920
DR3	16.3	18	50.6	42.4	23.7	27.3	21.9	29.2	264.4	290.1	1595.7	29.7	21.5	190.1	564.9	66.8	4617.3	28.8	61.1	788.7	14166.4	24244.2	74.1	11832.9
Fibrinogen.g.chain.dimer	73.3	172.6	539.4	39.5	58.8	131	101.8	628.4	2843.6	1165.8	1667.2	684.8	130.6	1726.4	46449.5	991.3	3025	7191.8	261	101968	6905.1	159828	378.3	184098
Lactoferrin	157.4	368.8	374.4	48.2	57.8	177.8	224.4	957.1	6189.2	174056	18442.6	8571.1	135	73684.5	29879.8	732	6112.6	28421.6	11686.5	107968	169380	116586	5007.5	186092
annexin.I	47.6	57.1	210.4	23.7	34.7	24.1	24.5	54.5	397.6	3831.6	47.9	273.8	28.6	1640.6	726.8	29.3	112.5	197.4	41.8	87527	69.2	124.7	98.4	205.2
Rab.GDP.dissociation.inhibitor.beta	39.8	54	184.9	65.4	85.4	26.3	68.1	158.4	355.1	1712.9	27.5	146.3	32.4	11768.7	114.5	72.1	99.7	2587.2	39.7	48729.5	332.7	11983.4	31.7	280.5
TCTP	44.5	53.6	55.5	19.3	40.7	37.8	92.5	101.4	266.5	181	40.1	48.9	40.6	1470.7	445.1	41.4	45.7	746.6	56.7	31305.8	716.6	11362.3	42.7	5199.7
Glutathione.S.transferase.Pi	23.6	21.3	22.6	10.8	29.8	18.3	16.5	22.3	51.8	113.9	19.2	44	19.3	1229	98.5	23.7	28	264.3	22.4	10108.5	201.6	1118.9	22.5	2189.1
MMP.12	20.3	22	23.2	10.3	13.4	22.5	19.3	33.3	30.5	29.1	56.2	70.7	19.8	382.1	91.1	25.6	39.7	31.2	19.6	4980.8	458.3	5189	31.1	1850.9
TIMP.1	23.1	26.2	41.5	12.9	19.7	26	29.2	64.1	162.3	216.3	101.3	155.8	22.2	1670	123.1	24.4	374.1	181.7	54.5	5634.2	1990.6	6900.4	31.1	9570.7
Thyroxine.Binding.Globulin	50.9	45.4	133.6	68.3	45.5	43	50.2	101.7	201.4	146.3	74.2	1036.3	54.7	23840.3	485.8	64.9	137.5	190.1	41.7	6818.5	577.1	4331.2	60.6	11244
HSP.90a.b	31.6	33.7	67.6	59.4	37.8	23.4	38.5	101.1	167.4	178.5	27.5	49.4	31	1653.3	111	30.9	27.8	958.3	37.3	22753.3	186.1	6401.7	31.1	172.3
AMHR2	86.1	118.8	1513.1	223.8	100	169.8	56.9	3693.2	12004	4102.9	25114.1	3296.9	230.7	9481.9	102922	2071.2	77663.7	1852	1374.2	110765	226859	232607	1461.7	233339
Cyclophilin.A	36.2	63.9	99.5	29.9	29.6	27.8	102.7	470.9	4296.3	4785	117.2	56.2	33.5	28518.4	11899.2	95.5	222.3	514.1	741.2	72773	12761.9	106876	42.5	28904.4
NAGK	17.6	14.6	24.3	9.6	21.5	14.1	16.3	36	57.3	26.2	20.7	42.4	16.9	2198.8	284.4	19.6	79.9	57.9	14.1	4721.9	183.7	1570	13.8	946
LDH.H.1	164.5	104.3	467.2	51.7	43.3	36.8	609.1	1570.8	5514.9	9961.3	370.5	1123.7	139	100175	3632.4	222.5	46	1230.7	84.5	87511.3	18713.9	161925	52.4	7112.7
iC3b	34.3	38.2	74.1	21.5	29.9	37.2	40.2	66.1	718.3	167.6	49.2	206.4	31.7	2136.2	808.6	40.9	65.6	305	35.9	14448.4	452.9	23588.1	39.3	5165.9
Properdin	32.5	31.9	36.1	31.4	25.8	32.6	28.9	31	42.8	85.3	31.1	49.5	33.7	1689.9	55.6	31.7	34.5	34.2	32.6	7799.6	290.8	1521.6	35.2	1241.1
UBC9	43.7	46.3	49.3	97.6	71	41.2	86.8	57.6	53.5	63.2	33.5	54.4	41.3	1737.9	149.3	48.6	41	71.5	46	12892.3	141.1	6027.3	40.3	2249.8
FN1.4	100.6	59.8	122.1	204.9	71.2	53.2	172.3	176.4	2350	1038.9	1881	2267.5	77.8	7601.7	9964	376.9	1070.3	1513.5	320.4	35342.8	7675.4	37013.1	100.1	21194
C1r	12.4	13.3	12.2	7	7.3	14	12.8	11.8	14.6	14	13	11.1	12.4	9.8	24.1	14.1	14.1	16.2	12.2	3727.9	14.7	62.6	12.5	11.2
B7.H2	57.7	34.3	49.3	43.6	39.5	28.3	34.9	123.2	404.7	614.4	372	418.6	54.8	3026.1	910	101.4	206.4	87	97.4	11722.5	909.8	9723.2	48.3	1986.5
Catalase	32.6	26	76.8	43.5	22.4	23.4	665.9	132.3	2948.1	2338.4	1461.7	260	26.2	24774.8	4504.5	30.3	336	11765.5	89.5	32428.2	7441.3	34083.1	36.1	27031.2
resistin	36.4	40.8	187.6	96.4	106.3	43.1	62.3	77.9	592.9	1057.5	2000.6	1024.4	49.1	1273.8	1674.1	188.9	1435.6	106.1	199.9	3666	4519.9	19524.5	148.6	8948.1
Protein.S	14.5	13.9	19	6.6	9.3	16.9	22.7	15.9	27.5	17.4	21.8	25.5	13.1	776.5	179.1	14.7	19.7	217.5	14.8	2243.5	30.8	944	16.4	660.7
Protein.disulfide.isomerase.A3	50.6	56.4	53.5	353.2	233.8	51.8	43.6	98.2	472.6	361.8	54.8	62.2	48.7	1305.7	359.9	51.6	47.5	167.4	85.3	26835.4	1142.7	14656	65.6	1187.5
IgG	114.8	196.1	1451.5	238.3	220.3	176.4	69.3	5981.6	21404.1	2565.7	7736.3	7228	298.4	11398.9	165464	3083.4	26333.8	3343.2	1175.4	100535	128435	241797	647.8	204511
CD36.ANTIGEN	34.5	32.3	31.2	27	32.8	38.3	26.1	35.9	146.2	154.8	202.3	43.2	32.3	192.4	100.8	438.2	9978.1	22.8	78	87.4	244.4	449.9	31.4	152.3
CRP	18.5	23.6	37.6	56.1	44.7	24.1	21	356.9	672.3	855.7	4502	1170.2	150.8	49.8	164.5	132.2	418.2	22.4	464.8	7675.2	1156.8	19774	62.3	780.1
Adiponectin	13	15.5	55.6	25.3	22.6	12.7	10.5	23.6	32.1	119.7	468.2	218.1	11.6	339	317.1	18.3	183.8	111.9	108.9	1036.2	158.9	671	280.4	1895.8
Carbonic.anhydrase.III	14	13.1	14.3	11.5	14.7	17.7	14.6	13.9	14.1	16.9	15.1	12.3	14.7	343.4	24.6	13.2	15.3	11	14	2282.8	18	532.6	14	272.7
MDHC	133.6	322.4	359.9	27.3	107.8	20.4	91.5	837.7	2758.2	9688.3	85.9	232.5	84.8	18157.7	4012.4	136.5	98.1	4712.1	259.3	67055.4	5705.7	11821.8	28.9	3654.9
Stress.induced.phosphoprotein.1	24.6	32.8	29.2	135.9	128.5	26.7	21.7	28	58.1	155.2	27.5	26.4	29	336.6	41.9	26	26.4	67.6	39.3	10054.5	51.7	1874	33.3	87.5
PHI	41.4	27.8	117.2	17.2	21.5	15.9	53	257	2721	1498.5	346.2	93.6	35.4	15083.4	2763.5	91.6	14.6	1595.4	63.6	20490.7	18660.4	11700.2	64.9	13461.4
RTN4	50.7	183.3	736	43.9	51.6	35.2	59.2	5033.8	6243.3	592.8	563.7	3446.3	209.9	8134.6	74691.3	1391.2	1966.5	9911.1	154.9	65332.9	7317.6	47641.1	94.5	104180
HSP.70	43	42.3	49.3	47.3	30.7	44	44.8	43.1	68.1	62.2	42.4	95.5	46.2	1242.4	51.9	42.8	42.6	38.2	41.7	5599.7	137	1473.3	42.9	1334.6
prostatic.binding.protein	187.2	22	290.9	63	15.3	622.4	25.3	33.8	2081.3	2870.7	157.7	605.2	185.1	8614	4162.5	2249.3	3599.2	1474.8	265.3	13935.1	7976.2	8190.1	354	25637.4
PARK7	60.8	23.8	30.5	18.3	26	49	43.8	76.4	35	376.4	84.2	1238.5	106	40.5	140.9	426.5	52.3	64.7	356.6	465.5	548.9	3695.2	40.9	878.8
vWF	28	27.7	25	71.4	33.2	34	22.5	25.8	31.3	31.7	31.1	26.3	27.6	28	29.5	29.3	31.6	22.5	33.7	6499.8	32.5	35.4	31.2	35.7
IgM	956.8	227.9	1134	361.1	195.8	1440.7	370.1	4151.9	8311.3	40685.7	57377.7	5723.6	844.9	26739.9	22138.8	24543.3	84243.9	597.6	1294.6	16284.7	52419.2	21470.5	3115.2	37968.1
Topoisomerase.I	37.5	36.5	32.7	61	37	42.4	32.6	35.9	36.1	42.9	37.3	33	39.5	30.4	35.5	35.7	38.3	30.4	38	7336.6	43	234.7	39	39.6
IL.8	64.4	60.8	70.8	65.8	45.8	72.1	64.6	61.8	110.4	412.9	79.8	87.9	65.4	1287.9	116.8	67	190.5	83.6	64.2	9828.1	403.1	639.2	75.4	699.9
FN1.3	78.5	68.4	108.9	44.9	46.7	68.5	117	143.7	178	68.1	62.5	178.5	66.1	919.3	978.3	220.9	74.2	341.5	58.1	8207.6	102.9	2899.7	67.6	5231.8
GRN	143.1	109.6	126.1	88.6	80.3	406.2	82.2	174.4	961.7	1271.2	1406.3	485.4	240.7	2278.2	976.4	259.7	4021	8407.2	641.4	12296.2	2912.9	5775.9	163.6	5987.1
FCG3B	39.6	43.5	62	17.1	26.1	59	41.5	71.4	1143.8	68.9	375.7	663.1	34.9	2196.6	2436.7	309.9	424.3	174.7	46.8	5056.9	3695	6361.7	296	9521
a2.Macroglobulin	31.5	56.5	173.2	22.4	30.3	45.9	46.7	58.6	834.7	48.8	391.9	252.4	31.3	947.4	2775.6	61.8	140.3	698.7	51.6	8662.8	722.6	4372	50.1	7648.9
Cathepsin.G	71	73.1	90.4	108.1	79	58.6	157.4	92.7	134.8	165.6	55.9	607.8	66.8	1156	307	151.4	54.9	280.4	992.1	5563.2	1291.1	3589.5	70.8	1066
CPNE1	23.1	27.6	18.1	54.1	59.5	22	19.2	22.1	30.1	216.9	22.7	26.6	18.6	394.3	21.9	20.4	23.6	117.5	25.8	3704.1	27.2	223.1	21.3	27.5
IDUA	40.5	47.5	45.4	68.8	33.3	79.5	47.1	50.4	129.9	55.5	201.1	157.8	50.4	65.9	116.5	103.5	984.5	149.2	152.2	1661.1	1640.6	1401.3	39.4	2802.6
NDP.kinase.B	13	13.8	14.3	8.9	7.7	14.1	16.9	16.2	14.3	34.3	13.6	12.1	14.1	16.8	12.2	13.3	12.6	64.5	13.2	1709.5	15.6	83	13.3	76.1
Caspase.3	33.8	26.5	53.9	38.5	39.9	22.7	30.4	174.4	77.7	154.2	44	123.2	36.6	2052.5	249	77.4	119.1	117.1	36	1886.7	956.3	1877.9	27.2	810.5
Chitotriosidase.1	41.8	63.4	147.5	187.9	196.7	59.1	99.4	141.7	39.3	2067.1	848.3	1654.5	43.9	1073.8	41.2	208	569.6	953.3	1030.5	2974.5	1851.8	941	183.4	2200.3
RAN	16.1	16.3	16.4	8.6	8.7	17.4	13.3	15.7	45.7	35.7	18.3	17	16.3	95.8	59.8	15	18.3	48	15.4	1232.7	51.9	553.4	18.1	467.6
OLR1	20.4	20.4	21	13.1	20	22	16.9	19.6	35.5	103.4	25.7	24.1	21.5	764.3	49.5	19	25.5	18	24.3	1148.7	64.7	533.4	21.7	264.1
Transferrin	51.2	86.7	957.9	16.2	26.1	46.6	113	3024	10334.2	565.6	219	3196	297.5	20000.9	59537.1	498.3	111	17364.6	92.7	85930.8	10806.5	28528.8	68.4	11125.7
C4	19.1	19.6	19.9	7	9.2	24.5	19	19.2	20.1	22.8	21.8	16.3	21.8	12.7	24.7	19.3	24.6	56.6	22.2	2181.7	22	22.7	23.1	20.3
CD5L	33.8	33.1	35.4	17	22.7	37.5	32.5	30.5	37	33.4	47.4	32.5	30.3	51.7	49.7	32.4	50.9	47.8	30.1	3621.4	40.2	203.4	33.1	59.9
annexin.VI	22.9	24.6	22.6	25.5	17.3	14.1	14.7	19.2	35.4	59.8	20.1	81.4	19.5	940	29.2	19.6	17.9	24.9	17.4	1484.7	21.6	167.1	18	44.6
Cytochrome.c	3049.8	166.8	262.6	85.5	78.7	395.7	134.1	749.5	10295.5	34675.2	4560.8	439	181.9	3592.3	23054.4	21978.7	80057.8	1899.3	11745.2	949.6	26735.9	8346.5	724.4	4555.2
C1q	38.5	33.6	22.6	43.2	48.8	30.4	39.7	39	174.8	118.4	54.3	53.9	27.2	2503.8	90.8	32.4	40.4	48.6	38.6	2866.6	139.9	710.7	23.1	157.3
MIF	53.8	54.7	49.6	51.5	52.3	41.8	34.2	85.3	627	593.4	60	251.3	58.3	1127.7	62.7	145	57.9	51.2	70.6	599.9	6637.1	2731.6	52.3	2034.1
Carbonic.anhydrase.I	2084	159.3	1714.3	350.1	116.7	131.8	1153.6	7354	5980	26251.7	4295.3	2908.9	1457.7	15716.8	55651.6	2580.3	4212.3	5009	712	35971	30467.4	24330.8	1390.5	51577.2
C4b	35.8	33.4	50.6	10.4	19.5	39.2	57.4	45.5	155.2	39.7	56.3	91.2	30.1	125.7	521.9	40.6	53.2	81.8	47.7	1546.9	534	1580.5	37	1101.6
b2.Microglobulin	20	88.3	28.1	12.2	54.8	18.4	64.5	65.9	203	570.1	43.2	48.2	20.2	306.5	283.1	28.2	84	940.8	25.4	2596.5	260.2	1755.9	28.6	151.9
CaMKK.alpha	27.2	24.4	24.5	36.4	61.4	19.3	26.1	41.6	246.4	29.5	39	80.2	33.8	91.9	729.5	36	93.9	35.3	23.5	824.6	537.3	2316.3	24.6	1490.9
PERL	57.1	51.4	35.7	37.7	33.3	33.5	444.6	32.3	132.2	37.8	125.5	156.2	32.5	142.4	204.4	655.4	1021.4	541.9	181.2	637.7	545.9	333.4	53	5606.3
CLM6	22.6	24.6	45.8	63.5	61.5	21.8	20	40.9	157.6	445.1	224.5	173.9	22.8	987	220.2	59	49.4	218.7	378.5	983.1	299.7	716.1	41.6	655.8
BPI	142.2	141.8	141.9	151.9	105	84.1	439.7	274.3	136.1	325.3	70.4	319.4	149.8	1173.7	496.7	201.1	73.5	344.9	118.6	13467.7	220.3	1570.5	87.4	395.7
LIF.sR	12	13.5	27.4	6.3	11.6	13.5	32.6	22.7	80.3	237.2	80.4	76.9	11.4	470.7	128.2	31	17.8	139.9	226.6	321	151.7	310.8	17.8	281.2
PGRP.S	20.6	18.7	25.9	18	13.6	19.3	25.3	24.3	61.9	381.7	46.8	73.1	23.2	176.6	118.2	27.2	46.8	27.3	159.6	118	637.1	455.1	25	239.9
IMB1	24.7	20.8	23	15.4	24.7	22.5	21	28.3	59.3	31.1	24.7	28	22.6	95	91.2	23.4	28.8	109.3	21	449.4	82.2	676	20.2	973.2
Cathepsin.H	65.9	68.3	71	85.9	120.4	2661.8	45.2	80.5	418.4	6620.9	3228.8	138.1	55.1	628.5	447.6	392.3	9644.2	95.4	4002.5	1263.6	5694.4	2050.4	238.4	5408
Factor.H	44.9	45.4	69.9	29	31	38.4	76.3	54.9	43.2	50	34.9	51.8	41	48.2	48.7	46.7	37.2	117.7	37.4	3492	41.2	596.6	38.9	50.9
MMP.1	21.6	22.1	21.6	44.7	48.7	23.9	18.1	20.7	26	24.9	25.8	23.2	22	31.2	27	21.4	23.4	17.8	25.5	1920.4	34.8	382	24.1	53.7
Prekallikrein	23	22.5	26.3	16.2	12.4	21.8	32.4	26.1	23.4	24.1	21.9	22.2	26.8	22.9	30.8	24.5	20.6	40	20.5	1817.8	22.9	34.3	24.6	23
LBP	18.3	18	18.3	13	12.1	20.5	14.3	18.6	17.6	18.1	18.8	14.5	16.4	20.2	18.4	17.2	21.1	20.1	18.7	1192.3	18.4	142.4	17.4	17.5
X41	32.2	36.4	36.5	119.1	153.2	30.9	28.1	64.7	57.6	61.8	33.4	33.3	30.8	594.5	138	28.9	30.3	69.5	36.9	3849.4	70.4	716.9	36.5	80.3
BFL1	292.6	138.2	123.6	68.1	61.1	565.4	80.3	155.4	568.8	453.3	881.3	629.6	335	1472	435.9	2024.8	3804	572.5	233.2	510.7	1774.5	2721.3	176	5174.5
HCC.4	17.9	14.8	14.6	22.1	15.8	106.3	14.7	19.6	138.4	126.1	306.9	23.5	24.5	24.9	97.2	83.4	470.4	11.6	24.9	109.8	164.3	1752	118.1	327.5
Albumin	392.8	2842.2	17750.2	185.3	540	63.3	394.5	8148.6	3834.2	392.9	50.5	7143.4	149.4	96845.2	9645.1	601.9	402.2	18182	45.3	107916	1353.6	55109	84.3	38326.2
Alkaline.phosphatase..bone	1688.9	4684.5	15348.2	557.9	570.4	3237.7	6612.5	61224.4	153852	235783	178095	157420	2927.2	131346	226962	27884.8	152960	171212	197560	110276	284877	242265	79229	234699
AK1A1	18.4	16.6	34.7	11.8	17.4	15.7	28.5	137.4	108.2	108.3	16.4	19.8	20.6	648.8	47.1	18.5	19.2	376	16.4	522.1	171.1	417	23.5	1390.6
Calpain.I	348.6	236.3	422.4	271.7	151	461.3	116.3	1757.4	1801.4	4049.2	82.3	1283.7	109.1	18239	1326.4	249.5	992.2	4445.3	143.9	13478.5	579.2	584.2	133.5	4154.9
Macrophage.mannose.receptor	8.1	8.4	7.7	10.4	7.7	8.4	8.9	8.1	9.1	8.3	8.8	7.8	8.4	33.9	20.2	9.3	17.5	8	7.9	117.9	21.4	164.3	7.4	233.4
CRIS3	19.5	19.7	19.3	17.2	21	19.5	24.4	19.2	126	146.5	45.7	85.7	19.3	408.6	160.8	18.5	43	108.1	65.6	199.6	507.8	271.8	25	375.6
MIP.5	47.3	28.5	29.9	51.4	36.2	93.2	32.2	246.2	429.4	1316.9	749.8	159.8	79.2	490.9	343.5	327.2	377.2	49.1	74.2	720.1	412.6	657.1	41.3	2515.6
calgranulin.B	173.9	80.8	1020	63.9	101.8	73.6	48.6	100.9	1086.4	1448.1	263.8	584.5	332	1301.1	64.9	1024.3	273.2	141.1	49.4	4310.6	90.1	11834.6	142.6	192.5
TIMP.2	33.3	34	42.5	27.8	26	38.1	29.1	42.8	56.3	100.8	41.3	35.2	34.7	142.2	59.3	36	39.5	46.8	37.1	1432.2	151.1	150.1	38.1	265.9
ERBB1	97.4	55.3	122.6	67.9	77	124.1	102.8	114.9	610.6	302.8	249.7	693.1	85.5	1892.3	416.7	318.2	2155.2	372.5	110.6	500.8	1549.8	697.5	142.9	1213.1
Epithelial.cell.kinase	35.9	32.6	35.7	20.4	21.8	36.7	28.6	44.7	127.4	41.2	35.7	62.8	36.4	699.4	221.8	39.9	40.9	98	33.4	342.9	174.2	535.1	48	507.2
Azurocidin	23	24.1	26.1	12.5	24.7	28.9	30.3	26.2	190.7	120.3	38	78.6	25.2	363.9	136.2	29.5	25.2	90.6	400.9	656.8	231.4	532.3	36.4	126.8
Galectin.8	20.9	18.9	19	23.6	15.8	21.4	15.5	19.9	27.1	37.3	37.5	22.5	19.9	155.1	27.5	24.6	252.3	18.4	20.8	379.7	100.4	109.2	22.4	117.3
Tenascin	47.8	44.3	49.3	54.3	42.9	55	45.9	48	59.3	45.1	68.9	53.7	47.1	94.9	205.3	53.1	70.1	45.1	50.4	583.4	74.3	1431.8	51.7	414.7
CD39	70.6	76.7	74.5	209.1	102.3	82.3	146.8	81.7	354.6	609.3	172.5	226.8	74.4	389	671.4	88.1	108.7	3042.3	612.3	245.6	1593.2	171.8	91.1	660.2
ERP29	72.3	69.2	72.4	74.8	67.7	60.6	59.3	124.4	91.8	122.2	97.1	103.5	142.9	316.1	143.4	91.5	102.2	132.8	98.2	3027.6	100.8	232.7	70.1	143.9
Triosephosphate.isomerase	659.4	400.9	1133.7	221.9	200.9	132.8	277.2	1813.5	37316.1	19332.2	97.8	1314.4	249.6	39399.3	6366.6	1262.6	2479.9	8158.9	454.1	53719.4	39604.3	60934.2	415.4	65422.5
TNF.sR.I	25.2	25.7	29.7	21.3	25.8	30.4	46.9	42.6	47	35	32.6	52.3	25.4	272.4	84.5	43.9	55.4	40.4	26.1	407.3	86.1	366.4	26.4	444.8
LG3BP	335.1	195.2	383.5	80.7	150	18.2	191.5	578.9	433	955.8	704.1	1040	473.8	662.3	428.3	1410.6	5405.7	469.7	123	202	912.8	473.9	614.3	1797.4
RAC1	27.9	68	189.2	15.1	24.4	18.5	85.2	93.4	83.8	2014.6	25.1	88.4	21.6	413.4	63	68.1	40.8	501.7	23	407.5	68.6	182.4	18.9	64.2
PA2G4	24.4	24.4	23.4	79.2	20.7	24.8	28.3	28.7	22.8	22.5	23.7	25.1	25.2	16	20.2	23.8	23.8	84.7	29.2	1405.3	22.6	19.2	24	22
DnaJ.homolog	28.5	29.1	32.8	28	40.2	28.8	38.4	36.7	30.4	30.5	27.1	30	29.4	227.5	36.6	33.5	32.8	35	27.2	378.9	50	692.4	27.9	228.9
Galectin.3	156.6	168.3	2244.8	224.4	154.6	194.1	184.2	239.4	38788.2	39457.6	1251.8	190.8	148.6	21654.4	18915.3	2923.2	19575.1	264.8	5653.8	21342.2	43489.9	50863.1	1752.5	41768.7
Fibronectin	25.8	27.3	23.4	37.6	21.8	29.4	32.6	29.5	31.4	31.1	25.9	30.7	25.6	67.3	39.7	32.3	26.7	36.7	29.9	805.1	38	304.3	29.4	109.5
Esterase.D	46.9	43.4	49.6	70.8	51	44.5	42.8	88.3	57.7	57	45.1	95.1	43.8	192.2	98.1	59	47.4	411.2	46	1568.2	167.3	108.6	43.8	110.4
ANGL4	153.9	109.8	150.6	140	102	116	164.1	124.3	239.1	596.1	237.9	319.6	114.4	1928.6	410.7	160.8	109	348.9	563.2	1599.1	350.6	596.4	122.9	621.5
Cathepsin.S	27.5	30.1	44	35	24.4	27.9	25.7	28.7	38.5	54.1	24.2	26.9	26.2	200.7	33.5	24.4	27.4	136	25.2	989.2	37.1	61.4	27.2	28
DRG.1	19.7	17.9	27.8	16.6	10.9	16.8	23.8	30.2	18.2	45.5	14.8	18.4	17.7	291.1	22.3	17.4	18.2	57.8	16.9	368.1	22.6	148.1	16.6	23.5
TNF.sR.II	34.5	49.9	29.6	246.9	299.3	39.2	44	46.2	41.2	49.1	38.8	39.1	33.8	1341.1	52	39	41	36.1	52.4	1737.1	56.5	481.9	58.5	807.6
a2.Antiplasmin	15.8	15.8	17.4	40.6	21.7	18	13.7	17.3	19.3	16	18.9	15.1	16.7	15.3	34.9	16	19	15.9	18.4	735	17.3	26.5	17.4	67.9
PKC.B.II	15	15.7	13.9	11.2	17.4	20.6	15.3	22.4	30.4	121.6	29.8	35.2	16.9	38.1	59	16.9	44.5	23.7	21.1	233	50.1	56.4	18.7	170.3
Cytochrome.P450.3A4	488.7	209.5	266.1	141.8	108.6	400.1	165.7	154.1	305.5	1002.9	316	622.3	224.3	377.8	198.2	1325.4	884.5	275.4	924	563.8	1825.8	2242.4	229	1929.1
DAF	23.4	32.6	40.2	52	96.2	21.5	39.3	50.5	126.8	47.4	28.2	77.4	29.1	340	230.8	47.3	38.6	96	28.2	393.8	96.2	565.9	39.6	727.1
Transketolase	2248.5	1256.2	4349.4	474.9	485.7	230.4	540.8	6723.3	119905	62506.8	126.1	4904.2	687.3	101642	24520.2	4717.4	9977.5	27437.1	1538.3	98369.7	123134	154654	1413.3	168178
Ubiquitin.1	274.9	433.5	784.5	134.6	138.2	76.1	1018.6	295.8	385.3	3613.8	172.2	241.3	125.3	8107.4	597.2	310.4	248	3058.2	184.4	1629.8	431.1	657.7	165.5	552.9
GAPDH..liver	78621.3	17831.7	10278.1	8364.5	1101.6	1885	371.4	93830.9	189321	191615	183348	187007	58705.9	63142.3	157374	131035	235767	149293	154364	99169.5	302120	155204	12528	181417
CK2.A1.B	16.7	17.3	16.2	7.3	23.1	14.3	15.2	17.3	16.3	20.4	12	14.6	14.6	295.2	22.4	12.7	15.1	59.2	14	186.3	18.9	80	15.4	23
ARTS1	47.3	67.5	74.9	129.5	72.8	36.8	383.6	198.5	120.9	31.1	47.1	84.2	32	421.1	163.9	125.6	46.1	2240.9	63.5	730.5	195	54.2	370.9	1706.5
Siglec.7	17.1	16.4	16.4	11.3	15.5	20.4	16.4	17.6	22.9	17.6	19.3	19.8	17.1	168.8	41.7	16.9	26.4	15.7	17.4	117.4	34.6	150.4	18.7	164
Peroxiredoxin.1	47.3	51.9	57	35.9	59	38.3	177.9	101.5	70	72.9	37.3	69.3	44.1	102.5	63.7	52.9	49.2	238.4	50.8	1877.2	83.7	468	39.7	254.5
Cyclophilin.F	61.6	50.6	93.3	36.1	59.1	48.7	89.9	55.2	94.6	121.1	48.6	69.7	46.8	259.1	144.1	55	45	88.3	53.7	763.8	141	1024.8	44.6	253.2
HPLN1	42.5	40.9	44.6	73.8	66.2	49.4	43.8	50.5	144.6	44.9	48.4	48.6	42.8	162.9	54.5	45.8	58	69	41.9	321.7	162.1	1424.6	45.9	344.3
IMDH2	126.5	139.2	138.6	201.9	299.3	171.3	115.7	264.8	193.1	430.6	1694.6	246.1	112.8	946.4	611.7	270.3	852	310	277.5	280.4	579.4	957.6	185.4	802.3
ASAHL	46.2	55.7	64.3	37.4	40.5	56.6	65	91.9	429.7	366.6	81.7	105.5	50.1	1159.8	251.3	66	1037.3	239.1	48.5	238.5	238.2	463.2	49.8	202.7
PSA1	34.1	29.3	33.6	41.6	44.3	32.5	30.3	29.7	66.8	32.4	35.6	156.6	34.4	322.8	52.8	39.3	36.5	33.8	30	131.8	170.4	396.8	32.6	256.5
C5	30.2	28.8	34.7	38.6	36	31	34.1	38	38.2	43.2	34.9	29.9	33.5	33	59.5	34.3	33	37.4	27.3	160.6	31.1	282.5	31.3	678.4
MAPK14	33.8	35.5	36.5	36.2	45.2	35.6	33.8	27.2	32.6	29.7	34	28.4	30.7	23.8	29.6	31	31.1	28.4	30.7	1160.9	27.6	37.6	31.3	25.7
Carbonic.anhydrase.XIII	21.3	21.5	26.3	35.6	43.6	18	32.4	30.2	91.6	79.5	18.1	44.6	20.5	155.1	61.1	38.1	43.4	53.7	18.3	197.4	95.9	536.3	21.5	213.3
TXD12	63.4	61.8	186.9	41	34.9	45.2	95.4	57.9	125.1	77.6	89.3	189.6	59.2	225.1	234.4	65.2	113.1	103	53.8	619.1	189.4	480.4	66.8	958.4
C5b..6.Complex	25.2	25.8	27.4	22.4	20.3	25.5	28	29.7	29	24.8	26.3	27.2	29.5	29.1	41.7	24.6	27.7	26.4	25.2	117.3	26.6	317.4	26.3	380.5
Elafin	500.6	1088.4	1527.5	228	419.4	371.1	795.3	2317.5	16140	8641.6	1520.7	1158.8	1482.8	2332.9	5089.4	847.2	1596.7	2224.1	810.9	4829.7	23306.9	13751.2	1469.3	46146.2
Nogo.Receptor	17.2	15.8	18.6	15	15.9	16.6	15.7	21	29.9	112.4	25.9	16.8	18.4	104.5	20.6	27.8	89.5	16.1	17.6	44.2	57	144.3	17.3	70.9
C9	31.6	31.2	31.6	19.1	31.9	36.3	29.2	27.5	70.8	53.9	58.5	42.6	29.3	57.6	68	34.2	40.2	55.9	49.5	523.6	46.4	309.7	34.8	50.4
TWEAKR	31.7	20.9	26.6	11.6	19.5	21.6	21.3	25.6	33.8	378.5	27	35.5	25.9	27.7	33.4	30.7	26.4	70.2	135.3	40.9	28.4	61	27.4	40.1
PRL	65.4	61.8	67.2	205.1	264.1	50.8	51	71.5	170.4	390.9	185.2	191.5	48.7	691.6	314.8	90.3	58.5	220.5	376.9	611.2	282.3	455.8	78.5	451.7
UBE2N	15.5	16.4	23.4	9.8	16.2	12.7	36.2	26.2	19.7	92.1	12.6	17.6	14.8	27	21.2	15.7	14.3	45.5	22.3	409.5	20	23.2	15.5	17.5
Moesin	33.4	37	50.6	55	38.5	37.6	29.5	39	43.2	178.2	35.6	36.6	33.3	145.6	38	38.1	33.2	77.4	35.5	736.5	61	57	35.7	45.2
DC.SIGNR	1193.8	1068	1044.7	592.9	488	847.4	892.3	919.1	1140.7	3070.6	2276.1	2239.1	1521.3	2299	2235	1568.4	1740	1469.6	3032.9	2566.8	4094	3869.1	1521.3	2066.3
M2.PK	23.4	18.2	29.4	32.9	24.7	17.3	68.7	26.6	20.3	23.1	16.9	266	23.7	22.4	51.5	22.6	17.2	60.7	17.8	384.2	146.8	21.1	17.8	42.7
CK.MM	152.8	436.6	682.3	63.7	369.7	42.6	345.8	1634.3	526.6	2846.2	30.6	459.9	114.8	2303.2	425.8	126.9	44.5	7840.6	29.9	770.5	320	1909	29.1	953.6
IGF.II.receptor	91.9	103.3	91.1	447.2	481.2	82.7	78.5	190.5	283	342.1	98.3	179.7	70	1027.1	364.5	98.4	117.8	187.8	153.1	1276.3	613.2	1932.5	142.8	1296.9
Troponin.I	19.6	18.2	16.8	16.3	27.8	20.1	15.3	17.1	18.3	15.5	18.3	18	18.7	13.3	21.7	19.6	19.5	18.9	17.8	384.9	16.6	105.6	18.6	15.6
BAFF.Receptor	31.1	28.1	26.8	107.9	20.3	16.8	21.3	21.4	37.1	30.6	21.8	48.7	26.6	75.8	94.6	24.9	21.8	39.1	25.5	127	36	418	24	303.5
Notch.1	16.8	16.8	15.7	8.2	20.3	19.3	17.3	19.9	26	20.8	18.2	16.5	14.9	33.4	39.6	17.6	20.2	17.8	15.4	245.6	22.2	79.3	20.2	87
IL.5	93.8	100.3	90	354.4	314.1	93.1	76.3	102.8	188.9	473.7	269.5	240.3	87.1	946.7	227.5	113.4	90.4	247.9	552.5	909	355.7	563.5	120.4	675.7
SNAA	42.4	44.6	65.9	13.9	26.3	44.5	60.6	57.8	66.1	370.5	40.2	52	39.4	404.6	44.8	41.1	42.5	150.3	38	131.6	75.1	224.3	39.3	54.1
Laminin	15.8	16.7	18.6	6.9	13.5	16.9	16.3	16	26.2	17.5	18.2	20.8	15.6	74.4	31.5	17.8	22.7	18.1	16.4	126.6	39.5	88.1	16.6	83.1
NKp46	67.4	91.7	176.3	200.8	146.4	58.5	92.5	298.4	126.1	783.5	277.5	222.8	115.9	109.3	512.7	322.3	346.9	224.1	548.4	187.1	277.8	236.3	749.2	271.9
C6	133	137.4	129	147.6	97.4	108.7	338.5	243.6	110.8	195	86.3	229.7	127.7	135.5	134.7	194.8	91.7	261.5	128.7	3662.4	93.7	267.2	96.3	199.6
Karyopherin.a2	79.1	50.6	62.8	26	30.4	55.6	42.3	67.7	191.9	121.5	181.7	128	86.7	46.6	146.9	161.2	73.6	87.6	692.4	76.2	246.7	146.5	80.4	163.3
MRC2	17.3	18.6	17.4	41.5	38.5	20.9	14.2	19.9	22.8	18.3	21.1	18.5	19	26.9	80.1	20.4	25.2	15	20.8	104	55.4	237.7	30.7	151.2
Arylsulfatase.A	87.7	47.4	70.8	38.1	62	134.1	316.5	182	205.8	63.2	83.6	254.1	151.9	402.3	383.6	250	794.1	655.2	107.2	266.1	263.8	261.2	66.4	572.9
IGF.I.sR	16.6	16.7	16.8	13.6	13.3	17.8	17.3	19.3	22.8	20.6	16.4	16.2	17.8	20	42.8	16.9	19.9	30.8	18.2	195.4	35.6	83.8	18.1	61
NSF1C	10.3	10.5	15.5	5.2	8.7	9.8	24.8	17.3	9	11.4	7.6	14.3	11.4	12.1	14.1	12.3	8.6	21.7	7.7	261.3	8	31.9	10.4	8.7
Phosphoglycerate.mutase.1	39.6	40.5	41.7	16.8	27.3	42.9	42.3	39.4	46.4	79.4	41.2	33.6	40.5	82.2	34.8	40.4	40.4	64.3	37.3	67.6	49.5	553.4	40.1	116.2
FCGR1	53.5	51.3	55	40.6	39.6	40.8	115.7	85.9	152.2	123	146	135.5	56.3	115.6	87.9	68.3	91.7	95.1	62.5	136.3	645.5	211.1	42.6	377
Ubiquitin	8649.1	5186.9	22750.4	3501.2	2898.2	2601.6	9122.4	26645.7	55467.9	68402.6	3882.3	63779.5	9494.8	41619.2	49109.2	38815.1	10773.6	28776	6477	31087.5	38854.1	30349.9	35879.4	56571.8
Nidogen	42.5	38.2	37.4	33.2	29	43	48	43.4	53.4	38.3	80.4	49	41	139.3	55.2	44.4	78.2	39.8	38.3	148.9	91.3	188	41.3	285
GPNMB	13	12	29.9	23.1	16.8	100	11.8	28.8	25.5	78.7	94.2	22.5	19.8	153.9	20.7	32.5	221.2	19.4	27.7	24.2	36.3	64.2	18.9	123
Testican.1	169.1	153.8	240.2	56.4	91.7	55.1	153.7	158.9	148	204.3	150.9	292.1	375.2	424.8	213.6	184	117.9	372.1	160.5	796.4	119.4	809.6	99.6	150.4
UFM1	33.4	33.4	35.9	57.1	69.3	31.6	29.6	31.1	31	32.1	31.6	31.7	32.2	30.9	29.1	31.5	31.8	30.1	30.9	829.5	28.2	53.8	33.8	26.7
Aflatoxin.B1.aldehyde.reductase	24.3	23.9	23.9	19.4	15.9	21.3	42.2	35.1	22.7	23.8	18.8	31.6	26.2	47.8	22.1	25.4	18.4	55.8	19.5	445.5	22.8	21.4	19.5	29.9
NADPH.P450.Oxidoreductase	27.2	27.3	29.6	19.1	23	32.5	29.5	45.8	72.9	79.9	33.9	26.5	24.8	28.4	22.7	26.7	33.6	80.4	28.4	342.6	122.2	197.1	29.1	29.9
Nucleoside.diphosphate.kinase.A	167.6	153.9	239.6	174.4	120	133.1	328.3	232.9	437.2	292.5	108.3	241.1	164.2	810.9	198.1	183.9	138.7	322	128.1	1844	457.6	1020.3	123.7	1107.9
Angiogenin	16.1	14.3	14.8	9.5	13.5	15.6	10.7	23.5	24.7	81.6	16.7	11.2	13.3	15.8	20.5	14.9	14.1	23.9	16	192.3	22.9	36.8	16.5	15
annexin.II	212.6	1355	10099.3	81.1	955.7	137.6	370.2	613.2	2145.7	7329.4	73.2	942.6	161.6	1600	203.2	333.2	454.6	10745.3	167.5	33863.8	111.2	438	195.9	156
Fucosyltransferase.3	18.9	26.5	23.9	26.1	36.8	17.6	16.8	36.1	79.7	95.4	26.9	22.1	18.6	18	64.1	20	21.7	19	25.2	487.2	88.9	16.8	20.5	57.8
Siglec.9	40.2	37.2	39.4	16.9	29.1	46.2	33.6	34.8	43.8	37.8	42.7	35.6	39.1	103.4	63.4	39	43.4	29.3	37.4	212.8	74.8	285.7	40.6	45.4
BST1	1130.1	143.3	859.5	186.3	69.5	48.3	5069.6	2471.1	3550.9	68.1	281.2	4070.5	1569.8	4129.8	9381.6	1812.6	154.7	15928.4	2047.4	1027	1122.3	289.3	493.3	4910.5
XPNPEP1	48.7	48.9	60.6	14.5	29.7	53.3	73.2	51.8	66.7	75.5	51.6	55.4	46.4	71.1	56.8	56.8	66.4	276.3	46.9	173	73.3	217.7	46.3	250.2
LIGHT	21.6	23.1	22.1	48.3	80.7	24.7	18.1	22.3	22.9	582.5	25	21.3	22.5	36.9	22.1	22.5	22.5	16.1	24.6	47.5	25.9	39	30.6	40.9
Caspase.10	303.9	110.4	137.1	49.9	104.5	341.4	255.7	209.8	340.3	350	162	795	179	202.2	467.9	906.2	213.4	333.2	328.1	469.9	532.8	623.7	114.3	709.4
TS	26.6	28.9	40.3	21.8	32	34	25.5	38.3	108	143.2	57.5	25.5	28.2	94.9	48.8	38.1	81.5	89.3	50.1	368.1	43.8	69.8	31	34.5
FUT5	30.7	35.2	34.9	13	20	33.5	29.1	34	48.9	56.8	34.2	28.9	30.6	24.8	38.8	28.6	31.3	23.5	28.4	465	59.7	28.6	31	35.7
PIGR	24272.2	7446.5	70155	4967.2	520	2116.7	4568.5	84114.1	124093	101015	69077.1	110058	20753.1	18778.8	92196.9	112984	175010	15264.9	15420.8	25756.9	130426	62815	5972.9	118186
Coactosin.like.protein	90.3	72.9	78.2	74.3	76.5	61.1	69.6	59.8	68.4	79.3	62.4	92.9	102.4	78.6	83.3	80.5	63	123.1	64.1	636.1	94.7	179.1	63.9	347.6
GIB	8631.2	7342.7	39771.9	11418.2	2604.6	20561.7	74930.7	31057.9	46290.2	72040.9	93936	9791.7	71313.3	64277.4	78318.9	49177.8	86763.7	69746.5	64421.2	14184.7	24571.7	61842	13637.5	19879.2
C3	39.3	39	39.2	36.3	24.9	65	33.2	33	56.4	64.1	60.6	41.3	45.1	27.9	92.4	54.4	70.7	66.8	63.4	355.9	74.4	51.5	67.6	58.1
GOT1	149.2	90.5	90.7	59.9	67.9	76.5	68.2	106.9	123.2	110.8	108.4	217.7	96.6	338.5	145.4	383.2	81	172.7	80.9	170.9	165.3	269	192.4	177.2
RUXF	30.4	34.1	36.9	61.2	57	113.8	21.9	69.1	73.9	83.3	179.2	65.3	42.9	71.6	159.2	83.6	160.1	36.7	143.9	73.6	75.4	167.5	31	233.2
TAFI	33.9	30.9	31.1	45.5	21.2	31.6	33	32.6	32.8	36.2	29.9	34.2	34.1	39.5	43.9	31.8	31.7	36.4	34.7	285.6	57.8	53.1	32.7	157.3
bFGF	44.1	43	46.5	99.1	77.4	42.2	48.3	51.5	43	52	43.7	39.7	41.6	36.8	35.6	39.4	46.8	92	43.6	279	599.6	152.3	41.2	41.8
a2.HS.Glycoprotein	79.1	143.4	87.1	107.4	166	47.8	57.1	70	87.9	62.8	54.1	151.5	85.2	326.8	81.2	62.2	56	102.4	51.9	163.1	60.5	97.9	55.3	1261.7
CK2.A2.B	16.1	13.9	12.2	5.2	7.7	32.9	12.6	12.2	13.3	17.2	13.6	19.6	81.5	22.3	9.7	11.4	13.9	83.3	12.9	40.1	12.9	33.5	14.6	11.5
ALCAM	16.6	16.1	17	22.3	28.7	17.4	14.1	18.8	39.8	46.1	23.2	24.3	17.7	69.2	51.4	15.9	19.9	49.8	35.7	48.6	43.7	77.2	18.1	60.4
PGP9.5	821.2	356.9	363	62.1	205.9	59.8	509.3	312.1	449.5	1254.1	158	1348.3	421.3	250.6	942.4	781.3	380	1091.5	696	371.6	257.3	483.4	833.6	616
TFF3	170241	12109.8	12260	7144.6	2595.5	146422	8199.2	54489.6	161552	147325	154959	101112	56788.2	94834.8	78094.4	152303	183359	15071.6	154330	38660.5	162999	132750	188357	140703
PAPP.A	19.6	20.5	72.2	21.4	20.6	22.5	20.5	31.2	28.4	55.7	27.2	37.4	20.3	102.7	35.3	25.3	34.4	31.7	21.9	173.3	34.9	58.8	21.8	123.5
ASM3A	3388.1	1079.7	3790.9	635.5	403	449	16159.2	7560.6	12908.7	13332.3	5322.4	7970.6	6074.3	7385.3	15206.2	18548.1	21444.6	14441	3648.5	3966.8	6173.8	4007	2276.3	14946.8
Cystatin.C	18.8	18.9	18.1	6.4	10.2	20.1	15.3	18.5	31.8	122.8	18.9	16.4	17.4	20.9	25.1	20.8	18.5	30.4	17.6	78.8	24.9	37	18.6	22.4
CONA1	19.1	23.2	23.5	53.3	34.5	20.9	29.8	27.9	32.7	46.4	36.3	38	20.8	91.3	25.5	21.8	40.2	25.3	29.2	74.6	125.9	107	20	106.4
CYTN	258.6	129.8	115.2	72.4	41.7	1825.2	212.3	111.1	763.3	95.2	119.9	1430	138.4	278.6	2204.2	580.8	2205.5	638.5	191.3	41.5	201.7	189.4	73.8	2384.3
GX	78.8	131.8	210.3	96.1	81.6	58.5	144.7	280.3	256.2	776	499.4	130.3	109.1	129.3	226.2	212.5	535.3	338.4	197.5	83.3	176.9	293.8	47.3	283.5
SREC.I	26.9	27.5	27.4	77.4	57.4	27.9	22.5	25.9	31.6	26.9	53.9	29.6	26.1	38.9	34.2	25.6	63.1	21.6	29	255.7	34.9	186.4	28	107
SLPI	103.6	64.4	92	51.7	45.5	117.6	87.1	96.5	130.8	220.7	92.4	80.2	67.7	155.5	96.6	83.8	308.1	91.8	69.8	265.6	224.1	292	75.1	212.2
ASAH2	3313.6	4799.6	6614.9	2597	2639.4	1566.5	5704.4	17419.1	5961.9	4215.5	7257	2735	4611.6	5011.2	5268.1	14131.6	63552.3	9953.9	17146.4	522.2	3453.3	1751.3	5878.4	4225.3
FCG2A.B	32.9	31.6	31.6	34.3	33.3	32.5	40.8	33.3	29.2	45.9	42.4	72.9	32.1	39.6	127.6	38.5	30.6	40.3	29.4	40.1	94.4	44.5	35	171.7
IL.1a	32.9	26.2	36.3	43.7	29.4	43.4	19.6	53.4	37.8	29.3	100.2	70	33.8	51	121.2	51.2	126.2	42.6	70.2	46.2	43.6	64.3	20.8	56.7
TSG.6	8.8	10.2	13.5	10	10.5	10	17	11.3	10	10.1	10.2	10.4	10.6	12.8	12.8	9.7	8.9	15.2	9.3	38.9	24.3	97.1	10.4	7.3
IL.12.RB2	38.1	65.5	32.5	35.3	47.3	42.6	66.7	47.9	33.6	462.3	29.5	106.9	44.5	36.3	32.6	33.6	27.7	116.8	38.2	41.6	83.2	35.4	29.2	44.3
Sonic.Hedgehog	17.4	17.7	17.7	9.9	10	19.5	15.7	18.5	23.6	25.8	19.4	18.8	16.3	19	23.1	18.2	19.5	15.4	17.1	24.7	42.5	31	18.1	111.8
LIMP.II	22.2	24.9	25	30.2	42.1	22.1	22.2	29.1	58.8	54.4	30.9	41.8	27.5	60.4	67.6	44.3	134.3	43.5	35.1	26.9	59.9	33.2	23.8	90.9
Mn.SOD	527.6	683.2	735.4	414.3	689.5	738.5	663.4	1493.1	1305.3	1851.4	706.7	985.4	860.6	923.4	2078.2	954.4	1269.6	1235.9	947.7	2784.3	1226.4	1637.6	690.9	2109.4
HRG	50.4	45.8	45.2	97	76.1	52.5	37	41.3	50.3	48.1	51.1	42	45.3	37.6	61.9	49.1	80.5	40.9	49	567.5	51	56.1	49.6	132.1
Calcineurin	14.3	13.8	11.8	14.8	17.3	14.8	11.5	10.7	13.6	13.9	14.1	12.2	12.4	10.3	7.1	14.3	13.6	14	13.5	157.2	13.3	14.4	15.1	10.9
ILT.2	15.1	14.4	20.3	6.9	21.3	15.8	17.8	13.9	16.5	14	14.8	17.8	13	42.3	20.3	14	18.4	21.3	14.4	36.9	15.8	83.8	14.8	41.1
IGFBP.7	40.1	39.9	46.9	114.7	38.2	41.5	45	41.9	37.6	49.8	37.2	43.5	40.6	43.3	37.9	40	224.5	35.8	53.7	31.6	125.1	200.1	40.4	195.3
BASI	188.9	116.6	157.5	214	182.9	96.9	214.9	151.9	158.4	201.1	124.8	308.8	123.5	593.6	193.4	135.1	96.9	263.4	178.6	918.8	186.8	263.2	112.3	260
C7	27.8	28.7	27.6	64.8	43.3	28.1	29.7	28.5	26.8	25.8	27.8	27.2	26.6	31.4	32.4	28.6	27	27.4	27.4	366.9	25.9	41.6	26.3	67.4
PBEF	23.4	22.6	26.3	33.3	36	24.1	22.1	25.2	24.3	23	24.5	22.5	24.5	186.5	28.6	22.9	22	23.9	23.6	57.5	30	83	21.5	33
TPSB2	53.3	49.4	47.8	21	25.1	59	44.7	45.7	52.4	51.2	53.9	45.9	51.4	47.8	76.2	53.3	52.5	46.8	50.6	310.4	53.4	49.5	54.4	52
IDS	63.5	105.5	99.8	51.1	53.5	49.1	164.1	77.2	44	51.6	30.2	163.3	77.4	188.7	44.7	83.6	39.7	265.1	37.2	233.8	88.8	93.7	29.4	430.1
gp130..soluble	49.5	48.4	53.3	59.4	53.2	51.3	49.4	87.5	84.5	87.4	48.4	53.9	49	186.8	116	88.7	58.6	66.2	52.1	112.2	109.3	164.9	51	158.6
ARSB	101.3	56.6	70.8	224.6	58.1	124.2	66.7	57.9	72.5	173	73.5	133.7	90.2	49.4	62.2	280.9	86.3	70	122.2	41.7	261.5	315.9	72.3	329.1
Mammaglobin.2	298.7	206.7	234	132.4	116	128.7	187.6	308	205.3	310.7	331.1	420.5	242.8	323.1	301.1	267.7	157.3	353.8	225.4	420.8	381	356.7	200.7	383.5
IL.1.sRI	16.3	13.8	10.8	10.7	10.2	19.5	11.7	13.7	16.5	27.4	14.8	20.2	13.4	15	25.4	12.9	14.3	10.9	15.7	29.3	29	38.7	16.1	31.3
SIRT2	478.6	227.4	447.2	335.8	118.4	139.9	568.1	150.4	963.3	260.5	101	543.1	412.9	394.5	2408.6	800.7	120	1669.5	193.4	461.6	157.3	541.7	322.6	334.1
ON	49.8	49.4	55.5	65.6	67.2	31.3	40.9	46	75.3	52.9	40.7	58.1	77.2	142.6	79.6	57.6	36.2	93.9	53.2	217.2	47.7	148.8	39.3	77.9
Coagulation.Factor.XI	39.8	38.8	40.9	30.2	49.5	42.3	55.8	45.3	40.4	37.5	39.9	35.3	35.5	43.8	36.9	39	39.6	43.2	40.9	351.4	38.7	110.9	38.1	41.1
TYK2	139.4	101.2	184.4	312.5	254.2	87.1	108.6	102	142.6	481.7	106.2	216.6	102.4	231.1	167.2	103	91.8	613.4	144.5	599.5	153.1	307.5	102.7	188.1
CK.MB	44.1	40.6	48.4	31.7	33.7	43.5	38.3	70.4	46.5	52	38.3	54.5	40.9	163.3	35.7	38.5	41.8	171.3	36.9	126	35.8	75.4	38.9	50
C5a	26.4	21.9	25.5	16.6	15.4	24.7	21.7	26.5	27.1	27.1	24.8	41.6	39.2	31.5	29.1	31.1	24.2	30.4	26.8	106.9	25.3	26.7	30.4	21.3
Cathepsin.B	80.4	62.3	46.3	70.8	62.1	53.4	45.4	35.2	52.7	55.3	41.7	270.1	60.6	64.3	65.1	131.1	35.7	117.5	50	126	45.7	68.3	37.1	99.7
FGR	34	30.3	31.6	17.4	17.9	38.3	27.4	30.5	32.6	33.4	35.3	29.6	32.7	24.4	37.3	33.2	34.2	25.1	32.3	194.6	33.2	30.8	33.9	36.2
contactin.1	30.4	29	33.6	14.9	28.3	31.5	33.1	27.9	33.1	29.7	28.9	31.2	31.5	59.4	50.1	30.8	36.3	36.9	29.7	150.2	30.4	32.8	31.1	38.9
GP114	25.5	23.5	20.5	18.7	26.1	24.5	23.1	26.8	33.1	46.2	30.5	34.4	22	44.7	39.7	24.6	25.6	30.9	45.5	43.8	37.8	47.5	20.2	55
ST4S6	14.5	12.8	16.4	11.7	9.6	15.8	16.7	14	14.1	14.7	14.7	13.2	15.4	14.6	13.5	12.6	15.1	12	13.2	33	17.3	74.2	13.8	31.5
CAPG	25	25.5	32.8	27.2	33.4	26.7	30.7	27.1	28.9	52	26	39.3	29.2	34.2	32.1	25.3	29.6	34.1	24.2	190.1	24	27.9	26.3	34.1
Factor.I	15.2	16.9	14.4	15.2	13.9	14.6	16.4	15.1	121.3	13.7	16.9	13.6	17.8	17.8	343.6	14.8	20.4	31.4	14.6	19.7	17.8	18.9	16.4	15
Peroxiredoxin.6	34.3	37.4	34.9	53.3	50.4	39.1	28.9	30.5	45.8	136.3	37.8	34.7	34.4	28.8	36.8	35.4	40.4	56	47.8	140.6	38.4	81.2	36.8	72.2
AGR2	44.1	42.5	36.5	98.4	69.6	42.4	33.6	38.5	60.9	66.9	46	40.5	41.5	104	47.3	40.4	42.3	33.1	51	175.7	54.2	283.1	43.1	52.4
EMAP.2	137.5	129.9	109.3	46.6	61.1	93.6	96.9	97.7	109.4	171.8	86.4	166.4	116.1	96.1	128.2	98.9	99	158.5	93.6	228.7	125.4	291.6	92.9	148.3
CTAP.III	25.2	24.4	28.3	6.7	12	28.7	24.2	22.8	25	25	24.4	20.6	22	17.7	15.8	24	27.4	23.9	23.5	144.1	23.6	22	24.1	24.7
FLRT1	22.3	25.8	27	30.8	37.6	23.2	26.3	25.2	30.3	45.4	31.4	31.2	24.1	66.5	34.4	24.6	22.2	34.3	49.5	59.4	34.9	47.7	24.8	50.6
LYNB	24	20.5	18.1	8.3	10.2	21.8	19.6	19.9	21.1	24.2	21	19.8	22	22.7	19.1	21.2	21.3	20.2	19.9	81.1	23.8	24.6	22.3	18.1
LYVE1	48.7	49.7	49.6	54.5	37.4	54.9	52.7	49.2	48.4	49.8	49.3	46.8	50.6	127	50.4	52.4	52.2	50.1	47	112.9	60	76.6	48	162.4
VEGF121	34.1	33	32.3	24.3	36	42.9	39.1	35.9	39.5	42.4	41.8	33.1	33.7	42.6	43.6	43.4	40.4	37.6	34.4	68.9	51.3	86.4	35.7	98.8
Plasminogen	18.4	18.3	17.9	17.7	12.4	22	18.4	20.7	19.7	28.8	20.1	18.1	19.7	17.8	23.5	18.4	20.4	19.5	19.8	74.6	20.8	40.6	19.3	19.3
AMPM2	69.3	65.7	72.1	53.1	47.6	70.1	85.2	72.3	62.4	78.6	60.5	68.6	65.2	54.8	59	66.3	64.8	112.6	60.5	353.4	60	145.7	61.1	61.9
DR6	19.3	19.7	20.1	22.9	29.4	25.1	15.3	27.9	27.3	25.9	20.8	21.6	20.2	32.3	32.9	25.9	25.9	23.9	21	48.8	34.9	61.9	20.8	53.5
ESAM	29.8	28.1	29.2	29.1	32	30.3	32.4	25.8	30.1	33.8	27.5	30.1	29.3	117.6	32.9	30.5	30.2	38	27	68.1	27.9	45.5	30.6	36.8
amyloid.precursor.protein	26.1	29.2	34.3	66.7	36.7	27.2	48.4	32.4	25.2	27.8	24.5	26.1	29.8	24.7	25.4	29.8	26.1	86.5	26	244.6	26.7	26.2	26.6	88.6
Cadherin.E	135.9	156.1	136.1	81	106.7	111.3	225.6	326.7	166.9	353.4	307.3	188.5	133.3	151.5	211.2	208.4	325.7	424.8	117.9	188.3	154.7	268	89.7	135.2
phosphoglycerate.kinase.1	344.9	211.3	504.5	86.3	95.2	49.9	77.2	112.3	155.9	75.9	74.9	369.8	1015.5	175.4	186.7	371.5	50.9	548.5	76.6	210.3	61.4	133.9	195.9	140.8
TLR2	37.5	66.2	26.1	23.9	39.8	27.3	31.4	32.5	42.3	34.8	34.6	42.3	40.1	74.7	36.4	31.2	50.6	37	29.1	94.5	35.5	95.3	33.3	65.4
PPase	80	97.3	159.1	152.9	85.2	81.6	54	146.8	91.2	113	193.9	101.7	163.6	79.4	123.2	99.2	309.1	116.1	110	211.3	74.9	290.4	56.6	82.9
Kallikrein.6	70.3	77.1	84	70.1	58.6	64.2	59.1	76.1	72.7	90.3	83.5	77.7	73.9	86.1	129.2	66.2	70.7	102.3	84.4	218.5	68.4	98.2	67.6	88.7
ER	15.2	15.2	17.4	18.3	16.7	15.7	15.9	14.8	14.6	15	14.2	14.3	16.1	57.5	16.9	16.1	15	13.8	17	28.5	19.5	36.5	15.4	21.1
HIPK3	66.5	56.1	58.3	38.8	40	68.5	48.5	57.1	85.7	79.3	83.9	69.4	57.6	51.5	79.8	74.6	103	78	81.6	45.5	112.1	71.5	60.6	93.7
TrATPase	35.1	35.5	32.5	110.9	72.7	37.1	36.9	38.8	37.4	40.2	40.7	34.3	37.4	49.1	34.3	35.3	84.3	36.2	38	98.5	46.3	293.8	34.5	57.1
Thrombin	71.8	65.9	86.5	29.1	40.4	72.2	81.3	70	78.8	75.3	67.1	74.1	68.9	59.3	66.7	70.9	71.6	71.9	62.8	188.2	78.7	189.9	67.5	83.4
HPG.	130.3	127.9	182	152.9	111.2	75.2	280	108.4	142	191.8	115.2	188.2	161.1	291.3	175.5	151.2	70.8	252.5	162.1	287.7	158.8	295.3	138.6	200.1
NPS.PLA2	2545.7	5194.8	15905	478	6725.4	609.4	3018.4	8657.8	11691.5	23324.9	4162	7762.8	4191.7	2903.2	16699	7377.2	6573.1	11086.8	11417.9	1917.2	7475.4	8622.6	705.8	4599.3
SHBG	17.2	19.4	20.1	56.6	46.1	21.4	15	17	18.4	15.9	19.2	16.8	17.4	15.8	17.6	19	17.4	35.7	20.7	227.9	16.9	19.3	18.5	22.5
XTP3A	93.4	86.4	81.4	105.2	56.3	96.8	75	73.2	81.8	99.2	84.6	81.9	88.2	47.4	86	83.8	84.3	294.8	83.9	259.6	84	70.7	89	75.7
Endostatin	25.4	28.2	29.9	53.6	41.4	24.8	44.2	36.8	27.2	38.8	25.3	33.2	32	57.4	36	31.6	25.4	42.5	26.8	133	47.9	66.5	24.7	46
UNC5H4	1.4	1.4	2.5	0.5	0.5	1.7	1.4	2.5	1.6	2.4	1.5	1.5	1.6	1.8	1.7	2	2	1.3	1.1	1.5	2.2	2.4	1.5	4.2
Cadherin.5	44.8	45.4	52.7	31.5	39.4	41.3	35.6	36.3	43.3	64	37.7	37.1	46.4	39.2	66	43.4	39.7	41.4	49.9	104.5	48.8	91.8	39.1	34.7
PF.4	34.3	26.8	29.9	35.6	36.6	22.3	29.4	38.8	31.1	46.7	26.4	30.9	40.9	27.3	35.9	25.3	22.7	50	32.4	38.3	49.3	118.9	27.8	29.7
Kallikrein.7	98.4	95.9	167.2	32.4	76	92.8	140.1	123.4	110.4	180	90.4	124.7	139.3	67.5	50.2	242	127.4	177.9	165.9	107.8	65.5	107.7	118.1	201.6
Factor.B	15.5	13.9	15.5	12.7	13.9	16.2	32.8	14.9	13.2	15	14.2	12.8	14.6	15.6	14.6	14.2	14.3	18	14.2	97.7	15.4	17.2	14.4	16.6
Gro.a	64	60.9	66.2	50.5	53.9	70.6	61.8	60	67.7	86.9	68.5	60.7	64.8	129.9	69.3	63.6	68.7	59.8	67.6	91.1	76.6	92.7	66.9	84.9
PRKACA	7.2	7.4	8.5	14.5	9.4	6.7	11.4	12	8.8	35.8	6.3	7.9	7.8	21.8	9	7.9	5.7	18.4	7.7	18.7	7.5	9.1	7.2	7.2
Integrin.a1b1	16.9	18.3	15.7	7.7	10	21.5	14.2	16.9	23.4	27.1	17.3	17	16.8	15	15.8	17.8	20.2	19.5	17.6	40.2	18.6	19.4	18.6	16.7
TGM3	123.7	92.7	172.6	37.4	59.6	90.5	54.8	97.5	94.3	91.3	121.2	111	124.3	37.6	29.3	348.9	51.1	289.6	196	23.3	31	52.2	123	59
IgD	12.6	13.5	12.9	16.2	14.3	14.6	12.1	14.2	14.3	12.4	12.9	13.1	13.9	9.4	13.6	13.8	14.1	11.8	13.9	72.8	12.5	14.6	13.8	12.7
ERK.1	45.4	44	44.6	57.6	42	46.9	54	49.1	42.8	43.8	43.6	43.1	48.4	44.3	35.7	46.3	43.8	46.2	47	254.9	43.5	42.1	46.3	42
TIMD3	26	26	25.5	19	45.5	26.2	26	26.3	23.9	23.6	26.1	25.2	22.8	81.4	28.6	24.7	27.1	26.3	26.7	61	27.3	44.9	25	28.5
Activin.A	17.2	17.2	15.7	8.7	14.5	16.1	16.3	16	16.3	14.9	16.5	15.9	15.7	17.4	15.4	15.6	16.4	15.7	15.7	28.6	18.5	41.6	17.2	16.6
PSME1	52.2	82.8	50.2	97.3	75.3	36.7	38.3	45.7	41.2	46.4	43.5	46.1	49	56.6	50	39.3	41.7	44.2	41.3	392.5	41	69.8	39.9	59.5
NID2	68.9	116.8	113.9	106.3	134.4	46.9	147.2	299	239.4	249.7	140.9	127.2	58.3	290.8	103.8	121.6	64.2	170.5	71.9	411	204.3	285.8	79.5	210.9
IF4G2	8	8.7	7.3	2.8	4.5	8.9	8	7.8	8.2	7.2	9.7	7.5	9.8	9.1	10.1	9.4	9.8	7.2	7.5	14.1	8.6	6.6	8.5	5.5
RBP	48.5	62	41.7	499.3	321.1	53.9	38.1	70.4	118.2	246.1	245.8	75.4	44.8	363.3	332	51.3	95.3	63.5	116.2	289.8	221.6	159.5	85.9	154.3
SEPR	22.6	19.6	18.8	23	36.2	20.8	17	20	20.8	52.2	26.9	34.3	21	32.5	24.6	20	21.3	23.2	23.9	28.5	25.4	23.2	22.5	23.7
Protein.C	23.6	20.5	23.5	41.7	28.4	20.5	21.4	24.8	24.7	22.8	26.3	22.5	25.6	25.7	30.1	25.8	28.8	28.2	26.4	30.5	23.8	30.2	28.1	89.5
Semaphorin.6A	19.7	20.5	18.8	32.4	45.6	17.6	20.2	21.5	22	21.4	20.4	18.9	17.6	77.4	23.7	18	19.1	19.8	20.8	71.5	23.8	41	19.8	25.4
Carbonic.anhydrase.6	24.4	21.6	22.2	12.4	14.6	26.7	23.7	20.2	25.3	21.4	22.5	23.5	24.6	14.3	28.3	23.9	34.2	27	22.6	13	26.4	20.1	23	58.3
IR	21.5	21.7	18.3	15.5	12.3	23	18.5	18	22.9	21.8	21.9	18.9	21	22.1	23.3	20.9	20.6	34.3	22.7	27.8	24.3	22.5	21.1	20.8
DLL1	128.1	169.7	518	161.6	123.6	255.9	91.9	249	195	282.7	557.3	144.9	236.8	256	228.3	201.3	551.8	150.1	169.7	216.4	178.8	253.2	114.9	248.4
ERBB3	15.8	14.9	16.4	14	13.5	15.7	18	19	20.8	21.2	14.8	16.8	16.6	27.9	19	16.7	16.9	18.7	15.4	19.7	21.4	35.2	16.6	18.2
Noggin	4619	4322.2	3699.4	692.3	1541.9	3040.3	2938.7	2802.1	4576.8	3905.3	2920.4	4772.1	4067	2128.1	3734.1	4404.3	2594.6	3027.8	3753.9	2911	4283.2	4555.4	4420.9	4328.9
JAG1	22.4	23.7	23.9	45.4	48.7	26.5	22.1	26.3	28.9	27.2	29.8	23.9	26.3	36.9	24.6	24.1	24.1	23.1	24.1	72	28.8	68.9	25.9	69.1
MMP.2	62	58.6	68.6	19.2	32.3	70.8	70	60.5	62.6	65.2	64.9	59.8	61.7	48.3	49.9	63.1	66.4	58.4	59.7	148.7	60.3	72.3	63.6	53.5
MAPKAPK3	66.9	62.6	53.9	27.7	34.1	71.2	53.6	53.3	62.2	66.2	66.4	58.6	65.5	45.3	54.9	58.6	69.4	49.1	63.4	95.8	62.2	67.8	70.6	62.8
C3adesArg	55.7	46.5	48.4	18.1	25.5	61.3	37.3	41.6	52.9	54.8	48.9	52.3	51	40.7	55.2	61.7	41	40	77.7	29.2	49.1	50.3	63.8	46.4
C1QBP	382.1	341.8	347.3	284.3	236.9	351.2	272.8	328.1	331.9	391	394.6	348.6	465.1	291	400.1	351.4	354.4	369.6	370.4	293.4	434.3	389.1	366	437.6
IgE	20.4	18.7	18.6	13.5	15	21.4	22	16.6	21.2	17.8	20.1	18.8	19.7	16	18.9	19.5	21	18	19	47.2	19.6	26.1	19.2	27.6
TSP2	52.7	52.4	49.4	25.8	32.2	45.5	79.3	58.6	46.9	40.3	39.9	51.9	51.7	55.7	37.8	51.1	42.4	81.6	38.3	30.9	40.9	44.9	214.9	45.5
granzyme.A	23	27.2	24.5	19.5	21.7	26.1	24.5	36.6	23.6	22.7	24.7	18.3	23.3	37.1	23.2	28.8	29.7	22.2	26.2	68.9	28.2	46.1	23.7	19.3
ENPP7	14367.8	20875.8	32731.8	4775.5	6963.9	2590.5	21771.1	32358.5	21278.5	13798.4	39536.2	24586.5	16384.2	12975.9	18052	41962.1	61029.3	18127.9	22715.5	1133	19266.6	1929	6950.8	9283.7
Kallikrein.11	72.7	69.9	101.9	45.7	59.2	66.6	129.2	102.1	77	115.3	62.9	91.4	74.8	218	79.2	93.1	79.8	119.4	77.2	51.1	83.9	112.8	65.1	87.4
CSF.1	68.8	60.2	62.8	167.9	183.6	58.2	78.7	65.6	101.6	92.2	66.8	71	54.9	192.2	81.9	60.7	52.8	79	54.6	143.3	155.7	125.9	68.6	348
Epo	44.4	41.4	41.1	16.1	27.4	46	53.6	50.8	42.8	44.8	40.1	46	44	79.7	40.6	42.5	47.2	42.7	37.4	44.4	50	53.7	41.3	50.9
IL.18.Ra	31.4	31.4	27.2	82.9	48.2	33.5	27.5	32	30.5	32.3	32.6	30.8	31.6	23.2	26.2	29.8	31.3	26.8	33.1	230.2	33.7	41.8	32	32.9
CATE	26.6	28	38	21.9	46.1	26.9	36	29.4	27.7	34.6	30.7	29.5	25.2	67.9	37.9	27.3	31.1	45.1	32.7	39.3	35.1	41	28.7	36.5
WNT7A	39.8	37.8	46	25.3	28.8	45	32	35.6	51.8	42.7	45.3	35.1	41	29.6	43.5	101.6	66.2	30.4	44.2	27.6	37.6	36.5	40	38.7
LY9	15.2	18.8	19.5	7.3	16	17.4	23.8	18.1	15.1	16	17.5	17	18.9	30.5	21.4	18	18.6	17.8	17	18	20.5	22.2	18.5	19.8
Coagulation.Factor.Xa	18.8	19	17.4	19.6	11.5	20.9	15.2	19.1	19.6	18.2	19.1	16.3	18.6	14.3	21.9	19.9	20.6	15.4	20.1	35.6	19.5	29	21	20
Ficolin.3	19.3	19.4	18.8	37.7	42.2	18.5	18.6	22.2	19.1	17.9	24.5	19.5	23	14.7	19.4	19.6	63.7	16.4	19.2	29.5	27.9	24.6	19.3	75.3
C2	26.4	25.6	27.8	41.2	37.4	26.2	35.3	30.1	27.1	24.8	27.7	28.4	27.6	49	26.4	27.3	27.4	34	27.3	39.3	62.7	54.6	26.8	48.3
C34.gp41.HIV.Fragment	26.1	29.9	33.4	56.6	53.3	27.6	26.3	31	35.2	35.6	28.7	39.3	45.7	35.7	43.9	29.6	31.1	38.5	28.7	78.7	34.1	80	33.4	27.6
SLAF7	42.1	42	35.6	59.4	60	46.6	34.4	37.3	48.6	40.2	44.6	41.3	39.4	31.8	51	39.9	131.6	40.7	44.6	38.5	54.8	56.1	42.5	78.5
LCMT1	54.1	56.5	64.5	76.5	57.2	55.9	81.2	70.6	52	70.6	116.2	72.2	57.9	76.4	57.6	63.9	44.8	73.7	56.7	117.4	59.9	97	46.4	74.7
Granzyme.B	27.2	27.9	31.6	26.8	17.8	27.8	43.7	34.1	25	27.4	25.1	29.4	28.3	25.2	22.5	31.8	26.4	33.2	24.4	65.8	28	82.3	23.8	26.2
PAFAH.beta.subunit	66.1	62.7	72.1	28.5	41.1	54.6	73.1	54.8	74.5	51.8	51.1	64.7	63.7	82.3	63.1	58.9	54.9	73.7	51.1	143.3	51.8	86.2	52.9	54.9
PTP.1B	114.9	109.2	109.3	166.8	127.1	112	107.5	112.1	119.1	146.3	132.4	114.9	106.8	115.6	118.7	109.6	119.5	117.5	192.4	252.1	129.5	145.2	111.4	140.1
LEAP.1	44.5	42.3	40.7	29.7	26	47.3	39.4	39.2	42.5	43.1	43.3	41.8	43.3	92.7	36.6	44.3	45.1	37.8	40.7	27.8	42.8	40.5	47.8	40
EPHB2	17.6	17.8	19	21.5	28.8	19.3	17.4	18.8	22.1	17.2	18.2	16.3	19.3	16.6	21.5	16.4	18.3	29.8	17.9	51.5	23.6	36.8	18.6	23.5
BTK	50.7	45.4	52.4	47.8	53.1	52.9	47.9	49.5	47.4	44.4	47.9	53	50.6	40.4	45.3	48.3	47.4	48	46.1	193.4	45.7	42.7	47.1	44.5
Angiopoietin.2	41.9	38.8	40	14.5	22.5	48	35.5	37.3	40.8	38.9	41.9	38.4	41	30.2	37.4	38.6	44.7	31.7	38	58	41.2	35.9	43.8	42.4
HSP.60	70.3	67.3	68.6	61.3	58.8	75.8	106.6	66.3	71	69.1	71.3	64.9	72	76.2	62.3	74.1	73	88.3	73.3	76	73.1	196	68.4	77.6
JNK2	3269.9	3788.3	2885.7	678.4	1199.1	3243	2407.4	3210.1	3593.5	3277.2	2321.9	2787.4	3618.7	2419.5	4151.6	3239.6	2631.4	2310.8	3136.2	1363	3950.5	3359.5	3409.6	3681.7
IL.1.sR9	42.5	38.2	31.1	43.7	63.5	31.2	34.3	33.4	33.5	41.7	31.6	42	34.6	36.1	31.4	32.5	31.7	42	149.6	56.1	28.1	35.2	33.4	33.8
AMNLS	47.5	45.7	49.8	20.8	22.1	49.1	46.9	42.7	50	44.8	42.2	45.6	45.2	49	33.4	45.9	47.1	41.6	42.2	48.6	50.6	57.2	47.1	62.6
EphB4	168.2	149.5	181.1	374.3	241.7	107.1	101.2	114.2	132.3	181.8	138.2	169	131.5	337.3	161.2	113.4	99.4	132.9	193.4	629.2	147.3	198.8	109	200.5
Olfactomedin.4	86.1	94.8	96.5	34.4	47.6	99.1	76.9	83.9	83.5	85.4	87.9	105.9	93.1	50.1	76.6	90.8	115	175	87.7	29.9	77.6	69.2	103.1	69.7
NG36	52.7	46.9	56.2	23.5	46.5	43.5	48.8	48	60.8	76.5	42.9	67.9	52.6	60	52	53.3	45.2	47.9	47.7	52.3	47.6	55.1	50.9	47.6
HTRA2	14.4	16.7	21.9	10.1	16.7	17.4	20	15.9	16.3	20.4	17.2	16.3	12.5	23.6	8	16.1	18.1	21.8	17	35.6	20.6	20.1	15.4	16.7
DAN	31	27.8	32.1	22	35.1	34.7	28	31.7	34.3	28.9	32.9	30	46.7	25.4	32.8	31.8	33.4	30.3	30.1	34	33.6	51.8	29.9	45.2
PFD5	18.3	19.2	15.5	22	15.8	19.8	16.2	17	17.6	14.9	20.9	17.3	19.2	13.4	19.2	16.8	18.9	15.9	18.3	60	18.1	14.5	18.9	14
SKP1	496.7	475.4	487.1	146.3	280.3	515.5	528.9	447.2	493.8	458.4	457.1	444	509.6	535.2	528.7	458.5	476.4	406.1	562.4	418.3	469.5	472.4	534.9	454.9
DC.SIGN	50.6	52.9	55.8	43	42.9	54.1	44.7	48.2	51.6	53.6	54.3	52.7	51.4	38	70.7	48	53.8	46.9	48.6	69.1	50.7	75.6	51.2	59.2
NKp44	19.9	20.2	19.7	11	14.3	18.2	19.2	19	18.5	19.2	18.5	18.3	20.3	20.2	17.9	19	18.3	16.4	20.6	16.7	25	24.4	19.3	22.5
MBL	18.4	18.9	26.1	26.7	38.3	18.2	24.8	21.5	16.2	17.1	17	20.5	17.7	51.7	22.8	17.5	18.2	23.9	24	46	21.3	38.2	20	31.7
MPIF.1	24.6	22.5	22.1	21.8	14.7	25.2	20.9	22.5	27	29.6	23.5	24.6	23	22.7	26.2	22.7	24.5	18.4	23.7	28.3	25.2	24	25.1	30.4
PSMA	135.9	87.8	73	240.1	98	122.9	190.5	104	159.7	149.8	102.8	136.8	109.3	136.7	82.5	267.7	332	164	123.9	64.3	120.9	85.6	78.4	283.1
Met	48.2	44.7	42.9	23.2	22.2	54.3	43	43.1	46.3	46.6	48.9	41.3	47.1	36.3	33.9	49	51.3	43.8	42.2	44.8	47.4	51.1	49.7	44
Discoidin.domain.receptor.2	82.5	75.6	103.7	91.8	113.1	59.8	88.3	68.5	74.4	82.5	68.5	108.3	69.4	126.8	87.1	71.9	57	110.7	81.7	187.7	77.5	93.3	73.7	97
IL.1b	121.9	166.6	164.8	61.2	69.9	120.4	248.3	139.7	115.9	127	115.9	148.2	113.9	177.2	145.1	113.3	111.6	292	130.3	223.2	117.1	136	116.9	150.3
MK01	49.9	47.9	50.4	41.5	81.9	54.3	61.3	53.6	49.3	46.4	51.8	44.9	48.3	40.8	46.6	47.2	55.2	39.9	49.2	239.1	46.3	48.1	51.8	43.5
Apo.D	82.2	78.4	74.9	344.9	254.5	74.8	62.4	84.5	97.8	159.3	101.9	112.4	65.8	268.8	110.2	81.6	68	96.3	174.5	346.5	115.4	163.2	87.8	165
Hemopexin	11.4	11.3	10.4	5.1	6.8	14.1	9.1	10.1	9.1	8.9	12	9.9	11	6.8	11.8	11.2	10.1	9.2	10	20	9.5	10.5	11	8.2
I.TAC	13.7	14.9	13.7	8.3	9.2	16.2	11.1	13.7	16.3	14.3	15.1	12.8	14.9	11.3	13	14.3	16.9	9.9	15.9	11.8	17.6	14	13.9	18.6
NAP.2	39.1	37.3	35.2	36.3	26.3	41	30.3	32.3	37.8	35.6	41.6	33	37.6	25.7	36.4	35.9	39.5	30.7	40.4	71.8	39.8	34.9	38.7	35.6
Angiopoietin.4	51.2	46.1	81.2	41.5	48.1	25.5	135.3	146.7	45.3	43.4	27.2	219.6	91.2	70.3	60	68.3	29.2	220.3	39.9	42.2	68.6	60.3	30.1	64.2
RS3	37.2	34.7	41.5	23.6	33.6	40.4	42.9	34.9	38.2	38.1	40.2	35.1	38.5	30.6	36.8	37.5	37.6	33.8	37.7	45	39.3	70.3	37.1	38.9
WISP.1	1736.2	638.1	982	209	316.4	67.2	499.4	458.3	284.2	453.4	152.4	1436.2	665.7	743.9	443	488.5	226.7	1110.1	132.1	878.4	365.3	1169.4	384.2	805
G.CSF	39.4	41.9	83.4	20.4	18.9	32.8	153.5	64.1	44.8	36.3	38.3	43.3	40.4	28.2	104.4	57.7	28.5	138	30	169.2	45.7	59.6	34.6	54.5
DHH	52.8	49.9	69.5	14.5	29.4	55.1	67.4	50.1	50.1	64.6	52.4	47.5	47.8	90.4	48.7	52.6	55.1	60.7	50.4	29	49.7	48.9	52.5	47.7
Periostin	19.3	21.5	25.9	9.2	15	22.4	25.3	20.5	19.9	20.4	21.3	19.1	19.4	30	16	19.8	22.6	25.6	20.6	23.9	22.9	24.6	19.5	19.8
VCAM.1	71	67.4	60.2	63.1	69.1	64.5	78.9	78.8	70.9	68.5	67.6	84.5	68.1	103.6	70	66.1	70.1	87.5	72.9	77.8	78.1	80.6	58.4	80.6
Cystatin.M	23.4	20.6	22.1	10.2	12	23.6	20.6	20.9	19.2	19.5	17.8	18.5	22.9	53.8	18.4	21.6	19.5	19.8	20.4	11.1	16	17.2	20.4	16.2
Cofilin.1	68.1	65.8	63.5	97.4	62.6	50.9	83.5	57.8	52.4	87.5	53.6	82.5	62.6	44.3	68.1	79	44.7	131.8	57.6	82.2	74.2	100.6	49.2	72.9
OCAD1	47.4	48.3	42.3	89.5	119.6	46.4	38.7	41	48.6	66.6	52.5	49.5	41.5	72.5	47.5	44.8	48.9	47.7	59.4	116.3	65.1	109.4	51.6	72
GDF.11	31.6	32.3	39.6	26.8	33.1	31.5	36.7	43.1	32.8	30.6	36.8	34.2	37.6	43.6	32.4	33.2	36.3	31.9	30.5	34.8	52.6	52	29.7	39.7
C1s	71.3	80.7	56.2	328.1	362.5	62.2	62	63.8	74.6	99.8	70.3	81.3	50.8	338.9	68.5	67.5	60.9	76.3	102.9	471.8	86	313	95.4	111.4
HDAC8	101.8	98	91.5	214.1	175.6	109.8	88.5	93.1	111.3	147	114.1	110	97.9	164.7	155.7	99.2	100.3	114.5	142.8	188.8	122.1	142.5	103.7	145.6
TFPI	76	66.8	80.1	31.3	41.3	72.2	80.6	66.6	65.9	68.8	68.6	123.1	61.8	70.4	48.6	73.3	72.6	74.8	63.7	58.8	65.3	61.4	67.8	64.4
HB.EGF	47.3	42.2	44.4	12.1	20.3	55.4	38.5	39.5	43.6	44.9	48.5	43	45.4	31.8	41.5	47	51.1	30.6	42.2	19.4	44.8	38.7	48.5	38.8
PTH	30.9	27.8	26.3	28.3	31.2	28.9	25.9	29.8	29.8	33	29.3	34.7	31.1	39.7	26.7	26.5	24.9	29.3	31.1	36.6	28	32.7	28	32.9
BGN	63.6	63.2	59.3	52.6	45.5	83.9	97.1	80.7	74.8	77.5	105.2	73.6	66.9	62.4	52	85.2	107.5	75.1	91.6	40.2	68.9	67.5	55	84.9
Caspase.2	16.6	15.3	15.1	13.1	31.7	14.6	15.3	14.2	17.6	14.7	16.3	15.9	17.1	22.5	15.3	14.7	17.1	13.7	15	22.9	29.1	26.4	15.8	17.7
GP1BA	18.2	19.7	20.3	45.9	46.2	19.9	15.8	17.8	19.4	17.5	21.6	18.6	18.3	14.7	29.3	19	22.1	16.6	20.4	98.2	19.3	22.3	20.6	40
SIG14	56.2	53.3	52.9	36.9	53.9	55.9	51.3	49	54.2	54.2	58.7	60.5	54.7	57.1	48	48.5	50.3	48.4	56.3	72.1	51.7	54.4	56.5	55.7
MCP.2	50.3	48.8	49.3	13.9	24.7	59.3	46.9	43.2	50.3	52.1	53.9	46.6	50.6	35.7	43.1	52.4	54.9	38.5	49.2	23	49.3	43.4	53.7	42.9
LKHA4	58.5	62.8	63.5	146.5	59.8	58.5	88.9	71.5	56.7	57.7	55.1	65.1	61.2	186	56.1	60	56.6	75.6	58.1	231.8	52.3	60.5	57.3	54.4
CNTFR.alpha	32.5	31.2	32.5	24.8	26.5	36.2	27.3	30.7	32.8	33.2	32.6	31.7	34.3	54.7	32.4	32.9	34.5	25.1	32.1	18.6	30.1	34.6	33.2	28
kallikrein.13	104.5	76.8	81.1	78	70.3	55.6	86.2	70.6	52.3	77.9	46.6	107.3	80.1	200.4	51.2	89.3	51.7	126.2	56	37.1	47.2	60.9	91.1	77.4
GPVI	47.8	48.4	48.9	30.4	37	47.1	59.1	47.6	43.3	42.2	44.8	46.6	49.3	87.1	36.3	43	48.1	62.6	44.6	31.5	50.2	44.4	50.1	46.7
CK.BB	29.2	33.4	32.5	81.3	101.2	27.2	24.3	36.9	40.8	152.7	26.9	28.9	33.8	65.7	25.3	26.2	27.4	134.3	28.6	34.6	26.6	55.1	29.8	26.6
Kininogen..HMW	35.4	34.8	40	22.2	37.5	40.5	39	34.4	33.5	33.6	39	33.4	36.6	43.9	35.3	37.2	41	32.2	34.2	46.5	34.8	38.9	39.1	37.8
TCCR	62.7	28.1	25.7	64.9	38.5	28.9	33.6	30.7	32.3	37.8	32.1	46.7	47.2	22.5	60.2	35.3	30.2	34.1	36.1	32	42.6	44.9	49.3	62.4
IL.3.Ra	46.5	46.4	47.7	15.5	34.6	50.3	52.7	41.7	45.8	42.6	56.3	42.7	50	47.2	45.5	49.3	46.8	42.8	44.4	30.6	43.6	42.3	47.3	45.1
RGMB	40.4	40.2	37.6	42.8	35.9	33.4	76.3	50.9	37.6	37.3	34.2	55.9	40.2	93.6	28.3	41.6	34.5	60.4	34	61.7	44.9	48.9	32.6	52.9
AREG	28	30.4	32.7	28.4	42.6	28.4	42.2	32.7	30.1	26.1	27.5	31	31	48.2	30	31	30.7	33.1	27	35.1	52.5	51.8	28.7	40
GA733.1.protein	44.1	40	40.3	17.5	28.3	50.1	34.9	36.7	40.8	40.7	44.8	37.1	42.5	31.8	39.5	42.7	54.8	31.4	40.6	23.8	43.5	36.1	42.9	37.4
CYTT	35.8	34.3	28.1	32.9	18.4	137.5	25	29.6	71.2	21.4	25.9	27.9	31	39.6	36.6	53.9	151.7	23.7	27.5	15.6	34	179.3	26.3	37.1
sRAGE	24.5	23	23.4	20.7	19.2	28.3	19.3	21.7	20.8	22.5	24.8	25.9	23.4	17.8	23.4	23.7	24.7	18	36.7	26.3	22.6	19.9	27.6	18.6
CRK	30.6	34.9	33.2	89.1	81	34	32.8	38.8	36.4	67.2	30.6	31.8	33	70.9	34.3	30.9	31.2	41.4	35.4	140.2	36.2	76.2	34.4	33.9
Siglec.3	17.6	18.9	15.9	7.8	12.2	19.2	16.8	17	18.3	16.1	18.8	15.9	19.8	13.3	18.5	18	19.9	14.3	18	11.9	17.2	17	19.3	15.9
DPP2	87.7	105.3	90.2	306.4	197.6	64.3	101	94.3	112.1	128.6	99.3	107.4	80.8	125.9	349.6	90.7	76.1	214.7	101.8	198	121.5	133	87.1	133.1
IGFBP.1	13.5	15.5	15.3	13.1	15.3	15.3	14.9	19.8	13.6	23.2	18.4	12.3	17	12.4	22.4	16.1	16.9	14.4	18.3	8.1	18.3	14.3	13.4	15.3
Trypsin.2	31293.9	166.6	3807.1	3050.7	45.2	80523.9	17.5	6827	12864.1	916.8	3936.9	32176.7	24186.1	4552	6394.6	23857.7	57729.7	20.2	2001.1	980.1	4252.4	5368.3	40863.5	37395.4
CTLA.4	31.5	30.3	28.8	8.4	13.5	37.2	25.6	28	30.7	30.1	30.6	25.9	31.6	19	29.5	31.6	33.8	20	28.1	16.8	29	28.2	32	26.7
BCAM	29	27.9	27	22.4	21.3	32.6	24.8	27.2	29	27.1	29.9	26.4	28.7	31	33.8	30.8	31.1	22.7	29.4	19.9	26.9	27.2	30	30.7
TPSG1	35.3	35	36.5	17.8	24.5	40.3	33.6	32.1	33.9	36.9	39	32.5	36.7	28.8	36	37.1	38.3	28.4	33	22.7	36.1	33	36.4	34.6
Protease.nexin.I	35.1	37.4	39.8	232.8	64.1	39.8	43.1	40.6	34.1	35.9	36.8	37.6	34.7	260.5	34.1	34.7	34.5	46.8	57.8	145.2	53.2	94.7	36.8	55.8
MMP.3	53.7	50.9	54.6	19.7	33.4	66.6	48.9	46.6	53.2	58.2	59.8	48.7	48.9	39.9	51.9	55.1	60	40.4	54.6	27.8	54.8	50.1	52.7	49.4
EG.VEGF	21.1	23.7	20.6	19.6	20	22.4	34.4	23.5	20.3	18.3	20	19	21.8	17	17.9	19.6	41.3	44.8	19.5	17.4	24.5	21.8	20.4	38.2
MFGM	13.9	14.1	14.8	11.5	11.2	12.5	16.4	15.4	13.6	11.8	12.8	12.4	15.4	14.4	13.4	13.1	12.1	12.8	12.3	17.8	12.4	33	13	10
TWEAK	53.9	51	59.9	34.3	42.5	59.1	64.1	56.4	52.5	53.1	53.6	55.3	55.3	78.4	45.5	54	56.6	56	52.7	48.4	53.4	59.9	51.6	58
kallikrein.5	32.9	25.4	34.3	15	18.4	20.4	32.4	27.1	26.3	28.8	22.5	27.3	35.9	19.3	14.5	34.2	22.1	41.3	29.6	12	19.6	25.9	26	48.6
FSTL3	64.9	56.4	57.3	45.7	36.6	69.6	62.9	54.4	55.7	62.3	62.5	55.6	59.2	50.7	34.2	63.8	62.1	65.5	58.3	64	60.1	69.3	60.5	55.4
SPINT2	47.5	44.8	42.3	21.7	25.6	49.9	42.3	40.8	45.6	45.9	48.7	42.9	45.5	32.3	37.3	47.9	48.8	38.3	42.6	24.5	45.4	39.6	51	41.5
Angiotensinogen	15.2	15.1	14.3	10.5	10.5	16.9	13.3	13.6	14.1	12.9	14.7	18.6	14.4	11.8	15.3	14.6	14.7	13.5	15.4	12.4	14	15	16	13.2
MMP.14	28.4	24.3	23	36.3	23.5	24.4	21.4	21.5	25	25.5	25.9	25.6	26.1	20.9	28.4	26	28.1	22.3	25.9	30.6	30.4	25.3	26	31.9
MMP.7	35.4	35.9	37.6	33	31	39.7	33.4	35	38.8	34.7	39.3	36.6	38	27.8	32.7	34	37.2	30	37.8	28.9	35.8	55.1	37.8	52.8
FSH	17.4	18.7	16.6	24.9	34.7	19.5	14.7	17.9	18	15.6	21.9	16.3	23	61.6	17.1	16.4	24.9	14.5	17.6	16.5	21.1	18.1	17.3	16.5
CD23	49.9	48.8	45.2	111.4	45.5	48.5	51.1	52	48	48.2	50.8	54.5	48.7	124.9	52.9	51.8	53.5	48.5	51	72.7	51.5	43.9	53.1	67.4
HGF	46.6	44.5	51.3	42.2	30.1	50.1	41.9	41.7	44.2	46.3	48.4	41.9	49.9	36.8	50.1	47.9	50	33.8	54	29.8	56.1	43.3	50.6	45.5
OPG	76.7	69.2	54	166.6	98.2	50.8	149	119.1	66.1	93.7	130.2	103.7	55.9	107.7	104.9	83.6	61.9	105.8	133.3	111.4	132.8	83.4	48	122.9
EPHA3	28.6	29	25.3	8.3	15.6	30.4	24.6	25.6	28.4	26.4	28.1	25.8	27.1	17.9	22.5	27.6	30.9	20.9	29.5	12.9	26.8	24	30.1	24.7
p27Kip1	25	24.9	22.6	26.2	30	24.7	24	26.2	28.4	27.9	26.3	25.8	27.9	22.1	23.4	25.9	26	23.3	25.4	29.7	27.8	42.9	26	22.9
C1.Esterase.Inhibitor	23.9	24.5	26.1	34.1	21.4	23.6	36.3	29.2	23	21.9	23.3	24.5	26.4	21.7	24.7	24.8	22.6	29	22.2	70.3	20.8	39.6	24.4	24.3
SP.D	30.2	30	30.5	9.9	15.1	30.7	31.5	28.3	28.4	25.2	27.8	30.5	30.6	25.3	26.6	31.4	28	25.3	37.2	14.6	25.7	23.5	31	24.5
Apo.E	64.4	55.8	51.7	108.7	45.1	62.8	52.2	53.3	64.3	70.1	74.9	64.9	54.1	45.4	63.1	63.9	67.7	46.4	81.7	58.5	75.1	67.3	60.5	73.4
LAG.1	27.4	28.9	20.5	17.5	26	21.6	58	35.1	22.6	25.7	19.2	31.9	25.3	40	16.9	28.1	21.6	54.1	21.8	24.5	27.6	38.4	22.5	48.2
LGMN	71.7	66.1	71.2	309.7	205.1	59.1	79.1	70.5	75.7	98.9	70.8	108.7	59	151	74.5	82.5	99.1	93.5	90.7	392.7	101	102.2	68.4	151.3
FGF.20	41.3	43.4	44.4	15.8	27.8	46	40.1	36.7	40.3	41.2	43.4	41.3	44.3	33.1	40.3	42	45.7	31.8	39.8	22.8	39.9	37.9	43.3	34.1
ERBB2	23.7	21.5	20.8	14.1	17.8	23	20.8	21.4	20.6	19	19.8	20.2	22.3	35.2	19.9	21.3	20.6	19.7	21.5	16.7	18.5	22.7	20	20.2
CYTF	50.3	50.2	48.7	69.2	49.9	40.4	80.2	71.7	42.5	50.9	36.5	77.4	55.1	70.4	40.4	47.8	37.7	74.6	39.7	115.5	50.6	65.3	43.1	63
NKp30	25.6	24.4	23.4	12.5	16.3	28.8	24.5	22.9	25	21.6	27.2	24.6	26.9	17	27.1	22.9	25.6	19.9	24	15.3	24.2	23.8	26.8	23.8
Coagulation.Factor.IX	62	57.9	61	29.5	35.7	68.6	51.3	54.4	56.6	59.2	62.3	51.8	59.7	40.3	48.6	62.9	65.4	49.4	60	31.1	57.5	53.3	66.2	54.6
BMX	55.3	50.9	60.2	30.9	32.7	64.4	51.8	49.4	54.2	51.9	58.3	48.8	55.1	42.9	53.1	59.6	62	48.2	54.6	28.8	53.4	51.6	58.2	48.3
MK11	20.4	25.4	21	21.8	20.9	23.6	33.8	19.6	20.3	66.2	20.7	22.5	20	18.2	20.9	19.6	21.3	20.7	22.5	19.2	20.3	19.5	20.5	23.8
FER	6.5	7.1	5.4	2.1	3	9.3	6.4	5.4	5.2	5.9	5.2	4.9	7.1	5.8	7.4	4.9	5.8	5.8	6.4	5	6	6.7	5.8	4
HCG	42.8	41	42.5	18.8	33.8	47	36.2	38.8	42.2	40.9	46.9	37.4	44	30.4	42.3	42.5	46.7	33.1	40.8	24.9	40.9	37.9	44	37.5
MIP.1a	53.5	54.9	67.9	30.9	50.4	58.7	66.3	68.5	57.6	57.7	60.6	66.6	54.3	50.2	45	57.3	65.8	78.9	57.8	55.2	61	55.9	55.5	53.1
CATZ	23.7	27.6	23.7	73.5	54.2	27.7	24.1	29.4	26.4	38.4	27.1	55.2	27.7	58.6	26	22.5	23.6	45.9	31.4	63	30.1	30.9	24.4	28.5
EDAR	29.9	30.3	32.5	15.5	35.7	33.9	33.6	29.6	31.6	31.1	34.1	32.1	29.8	40.3	29.6	31.5	33.2	33.1	31.8	21	31.3	31.5	31	27
Prothrombin	61.7	69.2	58.9	267.2	265.6	64.9	45.4	59.7	69.9	104.9	86.1	82.4	55.6	134.1	74.3	63.1	65.5	82.7	110.3	418.8	97.3	97.2	80.1	100.4
sTie.1	39.1	37.3	37.8	26.2	21.6	42.2	45	36.5	38	39.3	42.4	35.8	39.3	29.2	34.2	39.6	40.2	47.6	37.5	26.9	36.1	32.9	40.4	34.3
IL.13.Ra1	43.6	38.9	42.3	36.6	22.6	47.7	33.7	37.3	39.3	40.2	42.8	39.8	38.3	27.2	47.3	43.5	44.6	35.2	41.1	22.6	42.2	39.9	42.5	39.7
FGF7	56.3	56	82.3	22	42.7	61.8	77.5	59.2	55.9	60.3	59.2	58.7	57	55	64.1	61.3	57.5	76.7	55.6	40.9	60.4	64.8	56.5	53.4
discoidin.domain.receptor.1	38.9	35.8	42.7	16.4	18.9	42.3	33.6	34.4	38.7	36.5	39.7	35.2	39.2	25	36.5	37.1	39.7	28.4	35	22.1	34.1	34.8	40.9	32.4
IL.11.RA	100.5	87.5	82.8	44.5	67.5	103.3	83.1	84.2	88.7	86.2	96.6	84.2	92	74.6	79.9	95.1	96.9	85.8	86.2	48.3	88.6	81	91.1	82.8
PSME3	88.6	95	90	55.7	74.1	87.6	67.4	84.1	91.4	80.6	82.7	81	99.3	66.1	110.4	84.7	78.5	61.6	92.7	45.8	90	86	101.1	94.7
SHC1	66.6	48.3	635.6	37.8	115.8	19.8	356.9	90	80	155.3	22.3	147.5	27.4	157.4	501.9	31.4	22.5	937.4	24.6	262.4	34.1	38.2	85.4	31.3
bFGF.R	24.8	27.3	24.3	34.9	29.7	22.3	41.9	32.6	25.3	25.3	22.2	28.1	25.1	37.3	28.6	28.7	26.8	38.6	30.1	27.5	36.1	34.2	24.1	36.6
hnRNP.A2.B1	20.8	33.4	19.1	43.7	76.4	21.3	16.3	21.8	28.7	28.6	23.3	24.6	21.7	44.5	25.4	20.9	23.5	25.1	35.7	45.7	40.2	65.1	26.6	29.6
LYN	44	35.4	39	12	22.8	43.8	36.6	32.7	38	35	39.6	33.4	38	28.1	34.3	37.3	40.5	28.3	35.1	31.4	35.1	32	39.6	31.7
IL.1Rrp2	33.3	30.9	32.5	33.2	35.7	37.1	32.6	33.5	35.5	34	34.6	32.3	33.8	38.5	32.3	33.5	38.4	28.1	35	33	40.3	38.2	34.3	32.5
ERBB4	32.7	32.3	31.4	13.8	17.7	37.1	27.8	29.8	33.1	30.6	33.4	30.6	33.5	20.9	29.3	32.7	32.8	24.9	32.5	13.6	30	28.5	35.9	26
LSAMP	61.6	54.9	57.5	32.6	30.3	72.6	55	66.1	59.3	55.7	58.1	55.9	61	41.1	55.2	60.1	71.2	50.3	62.5	33	55	53.8	64.2	56.4
BMP.7	24	25.6	23.2	15.5	13.6	27.1	25.4	24.2	22.7	21.4	24.5	22.9	25.1	16.6	23.5	23	25.3	29.8	24.3	12.5	22.2	23.2	27.4	20.2
CTGF	41.4	39.9	40.3	29.4	39.7	40.3	40.7	37.8	36.9	33.9	38.5	42.1	39.2	35.8	40.6	40.7	41.7	35.2	36.3	28.8	54.6	42.2	42.5	36.2
MCP.4	45.4	46.8	51.7	26.6	41	52.9	49	44.6	45.7	44.6	48.3	45.5	46.2	54.1	38.5	46	48.8	42.3	48.5	37.1	46.4	48.9	45.2	44.9
Testican.2	14.7	16.3	15.3	13	26.2	18.3	17.8	15.1	31.6	15.4	15.7	14	16.8	12.5	72.8	15	16.1	21.8	16.2	10.7	14.9	15	16.1	12.5
Lymphotoxin.a2.b1	66.2	60.3	48.4	61.5	72.9	64.2	69.8	64.8	66.3	66	71.9	69.7	55.1	54.2	59.8	61.8	71.2	55.2	75	58.4	73.5	77.1	47.7	77.2
MICA	12.7	11.5	10.4	4.7	6.1	14	13.1	11	12.3	10.9	12.3	11.8	12.1	7.2	12.5	12.3	12.6	9.4	11.7	5.3	10.4	11.6	12.8	9.5
EphB6	33.8	30.7	31.9	36.3	28.6	29.4	25.3	28.2	32.3	32.1	30.7	28.7	31.1	28.4	31.8	28.8	28	31.5	30.9	41.5	28.1	39.6	28.3	28.9
Thrombospondin.1	34.2	34.3	38.2	58.9	37.8	35.1	36.1	35.4	32.1	32.7	35.2	35.4	34	36.9	33.2	40.4	33.3	53.5	38.1	41.5	43.4	46.6	33.7	41.5
FAM107B	68.9	61.3	65	55.1	55.6	71.8	64.7	55.4	66.5	65.7	66.5	60.6	73.5	49.3	59	71.8	68.4	58.8	64.5	55.4	67.7	68.1	68.8	57.1
Myoglobin	52.8	45.8	53.7	43.5	46.2	54.9	46.9	56.5	49	68	53.5	45	51.3	58	43.5	49	51.5	62.9	49.1	38.9	48.1	45.1	50.9	45.6
IL.17	40.2	37.3	39.6	19.5	26.5	44.6	33	33.5	37.8	37.9	41.8	36	39	26.5	35.4	40.4	40.8	30.5	36.8	18.4	35.5	33.5	41.7	33.8
MIP.3a	57.1	53.1	73.9	15.7	29.9	66.3	65.1	55.2	56.5	58.1	59.7	55.9	59.2	47	45.6	60.6	62.1	55.1	53.4	28.3	55.1	52.2	57.6	50
Coagulation.Factor.IXab	17.4	16.5	16.6	19.2	18.1	20.8	14.4	16.1	17.7	18	21.2	15.3	17.6	14.2	16.3	16.8	18.3	13.8	17.5	18.7	19.3	19.3	18.7	20.2
IL.4.sR	26.8	26	24.1	16.4	19	28.8	21.9	25.2	26.7	27	26.2	24.8	27.7	17	27	24.9	26.1	21.2	25.9	18	23.8	22.2	28.5	22.9
PKB.a.b.g	40.9	35.3	33	73.2	45.5	42	37.6	37.9	42	38.3	38.6	40.8	35.3	48.6	39.9	36.9	44	34.7	40.9	42.2	70.9	60.9	32.6	49.9
NRX1B	18.7	19.6	20.3	10.8	16.5	19.5	23	18.8	18.5	17.6	21	18.4	20.6	18.7	18.4	18.3	17.9	18.1	20.5	18.5	17.4	16.7	20.2	17.5
Thyroglobulin	52.8	49.7	50.6	25.2	29.5	61.1	58.9	46	53.1	52.6	52.7	48.5	53.7	37.4	45.9	55.6	54.9	47.9	49	24.5	50.6	45	55	46.4
CCL28	74.9	64.3	57.7	41.3	39.3	86.5	61.5	54.4	88.7	74.8	64	71.1	63.2	43.5	62.9	69	68.7	53.4	67.2	48.1	69.9	69.8	66.2	66.6
RET	57.8	54.3	54	53.5	37.6	60.7	49.8	51.8	55.2	54.3	60.7	52.9	58.6	39.8	47.4	52.7	59.5	47.2	59	46.7	56.9	52.3	56	56
ADAMTS.4	30.2	29.1	26.6	22.9	23.8	32.4	26.5	27.8	28	26.2	32.9	36.6	31.6	19	28.4	27.5	28.2	25.6	29.1	24.2	28.2	24	30	25.2
Activin.RIB	29.1	28.5	22.6	18.6	24.6	32.8	25.7	26.4	29.5	28.4	28.4	26.3	28.2	21.7	28.2	28.6	28.8	25.9	28.1	18.3	26.5	27.1	29.8	26.3
MMP.13	25.8	28.5	25	14.5	29.6	24.7	28	27.2	28.9	27.1	27.4	26.6	24.5	24.2	20.6	25.9	26.4	27.7	24.9	19.4	30.3	23.9	26.1	35.9
PCSK9	16.3	16.2	16.8	14.3	13.8	18.4	13.7	14.8	16.1	18.3	16.3	14.8	16.8	12.4	16.6	16.7	16.7	12.1	15.7	10.7	16.6	16.7	18.4	17.1
Vasoactive.Intestinal.Peptide	38.8	39.3	42.3	12.4	27.9	46.1	41.5	36	39.6	38.1	42.4	38.4	36.2	28.2	30.6	42.4	44.3	32.5	39.4	19.7	39.3	34.4	40.1	37.3
EMR2	20.7	19.8	24.1	8.6	13.1	22.5	23.1	18.4	19.5	19.8	19.8	18.5	19.4	16.4	17.6	19.8	21.1	23.1	19.1	15.1	18.2	17.8	19.9	19.1
FCN1	25.3	32	37.1	65	94.2	24.1	39.5	37.8	26.3	32.7	26	35.5	26.7	168.5	18.4	26.7	27.7	43	27.1	51.5	33.6	34.8	30.5	56.6
Gro.b.g	23	23.4	24.5	46.3	28.3	24.4	21.4	23.4	25.1	26.8	24.7	21.7	22.4	27.9	28.6	31.2	25.6	21.2	23.4	46.8	21.6	26.6	23.8	29.5
IL.1.R4	10.9	10.6	12.4	3.5	6.4	12.6	12.3	9.8	11	10.5	10.8	9.6	10.2	7.3	9.1	9.4	10.7	15.2	10.7	5	10.5	9.5	11.9	9.5
kallikrein.12	78.5	66.2	48.7	123.9	77.4	70.5	84.3	72.4	87	89.9	73.2	89.8	56	51.7	92	70.7	98.8	69.6	95.2	92.8	86.7	85.2	47.9	87.8
FGF9	40.1	37.4	36.9	19.3	30.5	44.6	34.5	35.3	38	37.9	38	36	39.1	29	30.2	40.7	41.3	31.8	38.2	21.8	37.3	34.8	40.4	33.7
SARP.2	65.7	66.6	87.4	22.6	35.4	75.8	81.3	66	66.3	66.2	69.3	66.6	66.4	55.5	55.8	77	70.1	68.8	64.1	31.3	63.6	62	69.1	63.2
CAMK1	120.9	93.8	98.7	211.7	242.1	50.3	70.3	108.8	96.8	161.7	146.6	139.7	101.5	138.5	76.3	102.8	60.6	147.1	78.9	234	76.3	142.6	103.4	119.1
a1.Antichymotrypsin	24.8	22.4	27.4	11.4	19.8	26.9	25.3	22.8	23.3	24	24.9	23.4	22.8	18.7	24.4	26.8	24.5	21	22.5	14.1	23.2	22.1	26.3	22.5
EPI	52.5	43	44.2	41.7	62.1	47.6	34.9	40.3	48.7	47.5	44.1	52	45.9	37.5	43.5	44.9	44	61.4	41.3	37.7	45.2	59.5	46.3	42.8
sICAM.1	107	106.2	89.2	54.1	57.6	102	98.1	93.2	96.5	90.1	91.8	100.3	113.8	53.3	119.1	98.3	96.5	94.9	82	44.2	86.5	86.6	102.7	82.4
C3b	10.9	13.2	9.9	3.4	5.6	11.4	12.9	11.2	9.9	8.3	11.4	9.7	11.2	7.6	10.9	9.7	10.1	9.9	10.6	8.8	10.8	10.2	11.3	7.1
TGF.b3	38	34	32.8	24.6	28.3	35.7	39.9	35	31.6	33.1	31.4	34.2	35.3	40.1	31.4	35.2	33.1	38.5	31	28	33.8	30.8	31.2	33.4
Integrin.aVb5	26.2	30.4	33.8	39.4	54.2	27.9	36.1	29.2	32.7	52.2	30.4	37.4	32.7	30.8	38	31	27.6	44.1	29.1	35.1	33.7	37.6	29.1	28.1
NRP1	35.8	36.1	36.9	71.8	51.1	38.2	32.2	35.9	35.7	35.7	38	35.3	37	37.1	36	37.2	40.7	30.9	39.8	86.5	38.4	50.6	40	39.8
X4.1BB.ligand	41.2	41.5	39.6	26.6	24	45.5	36	38.5	38.8	37.3	38.6	38.7	42.1	28.8	40.3	40	40.7	31.9	39.6	22.1	38.3	36.7	44.2	33.4
PDGF.Rb	40.3	39.5	41.9	34.3	41	41.4	38	38.8	41.2	42.6	42.2	38.6	41.8	37.2	39.6	42	45.1	34	40.2	29.2	41.3	39.6	41.9	38.3
pTEN	58.3	59.2	55.5	35.9	70.1	66	56	53.8	58.6	61.8	63.8	61.5	57.1	48.7	45.6	61.7	62.7	50.1	58.4	37.4	74.9	56	59.8	55.4
HPV.E7.Type.16	18.2	16.3	17.5	8.3	10.6	20.5	15.5	18.6	16.7	14.7	20.4	14.2	18.1	14.6	17.5	18.7	17.7	14.3	14.8	11.2	15.1	14.8	18.9	11.7
LRP8	59.9	57.1	53.9	53.3	50.1	58.6	84.2	70.4	57.3	58.5	56.6	81.4	56	81.8	43.7	63.6	55.1	63.8	53.2	52.7	57.1	58.3	53	72
ULBP.2	24.7	28.2	21.4	18.4	32.4	24.7	18.1	22.5	22.9	25.3	25.5	25.2	24.4	23.6	25	22.6	27.5	18.9	25	22.1	21.6	24	23	21.3
SAA	21.9	20.6	20.8	47.4	58.9	20.9	17.5	19.8	22.1	97.1	23.5	21.8	22.9	22.2	21.7	19.3	22.8	17.1	24.2	28.3	20.3	22.9	24.3	27.1
HSP.40	18.4	17.8	17	9.9	15.4	18.5	19.1	16.6	18.3	15.7	18	16.3	17.9	16.4	18.1	17.4	18.9	16.8	17	12.8	16	17.9	17.4	14.4
FGF.18	55.2	56.1	56	28.4	28.9	60.6	55.3	53.6	52	52.5	56.5	53.1	55.1	39.7	44.9	55	56.5	51.5	49.4	24.3	50.3	46.7	60.3	45.1
Carbonic.anhydrase.9	92.2	93	95.6	62.5	78.2	100	122	99.4	96.8	91.7	97.4	108.5	91.8	84.9	73.5	97.2	101.1	100.1	90	67.5	99.1	85.9	91.1	114.6
UNC5H3	23.7	24	21	62.8	37.1	27.1	18.8	21.7	61.6	21	22.1	21.2	21.7	17	176.7	21.8	21.4	18.4	34.9	33.8	20	21.4	24.7	18.4
Galectin.2	69.6	71.1	79	44.2	62.9	80.3	71.7	65.6	70.1	103.1	73	65.4	70	55	59.8	72.6	76.2	64.6	68	46	66.7	62.5	72.8	64.5
sL.Selectin	60.8	65.9	62.2	243.7	220.1	60.4	55.7	60.7	60.4	91.4	68.6	61	57.5	82.5	61.6	65.7	62.8	61.4	75.9	492.2	69.2	74.2	72.3	80.5
Fas.ligand..soluble	57.6	55.3	59.1	41.5	46.1	65.3	48.3	54	57.1	60.1	66.1	51.4	58.3	39	48.2	58.3	63.8	49.2	57.2	37.3	54.8	48.9	58.5	52.4
CD70	49.2	48.5	44	47.4	68.9	47.3	51.6	42.6	46.3	57	51.7	46.4	46.4	49.4	44	44.9	47.9	43.5	52.3	52.6	52.9	50.7	47	52.8
b.NGF	27.4	26.2	23.2	28.2	17.6	29.9	23.5	28.3	27.7	25.7	26.5	25	27.8	19.3	25.7	26.3	28.2	20.4	27.2	28.7	24.8	25.5	29.7	23.4
PTK6	75.1	73.1	86.1	28	51.9	87.1	76.9	69.5	73.7	70.6	80.4	67.5	74.6	56.3	65.2	76.6	83.2	65.1	72.9	37.3	71.4	63.8	76.4	67.5
HCC.1	19.3	17.5	17.4	10.1	11.1	19.9	15.6	17	16.7	17.2	17.4	16.4	18.4	11.7	16.2	16.7	18.1	13.6	16.9	10.5	18	15.1	17.3	15.8
PSA6	34.7	31.9	36.1	32.6	53.4	32.6	40.8	34.1	31.1	30.4	29.7	33.5	33.8	65.3	29.8	34.3	34.6	33.2	29.9	30.9	39.2	42.2	32.4	42.4
ILT.4	17.9	16.8	19.9	19.1	23.6	18.4	26.6	17.6	18.2	17.5	20.2	17.4	20.7	16.4	18.6	17.1	16.7	24.9	18	40.9	16.9	17.1	17.8	14.5
Apo.B	44	32.2	30.5	21.3	19.2	35.6	32.2	30.7	32.7	33.8	31.3	29.1	33.2	22.7	31.2	33.5	35.1	24.2	31.5	31.1	31	31.1	32.4	29.4
Activin.AB	14.5	13.2	18.6	4.1	9.1	17.2	17.8	13.2	13.7	13.5	14.9	13.2	14.6	11.8	13.5	13.6	15.1	17.2	13.6	7.7	14	14.1	13.3	10.7
BCMA	32.3	32.6	36.7	21.9	28.8	35.5	34.8	30.6	31.8	31	34.8	29.8	34.3	30.4	28.3	32.3	34.9	28.5	35.9	23.3	31.5	31.1	34.5	30.7
IFN.lambda.1	40.1	37.8	56	10.4	20.7	45.1	49.1	38.3	39.9	37	39.4	38.6	39.2	33.5	40.4	39.6	42.5	48.5	38	16.7	35.9	34.5	40.3	33.5
TBP	59.3	58.6	60.2	36.6	31.6	66.9	60.6	55	55.4	52.7	59.4	54.5	59.3	42.7	51.2	57	60.5	56.9	55.4	30.7	55.5	50.1	60.6	53.2
a1.Antitrypsin	25	32.3	39	102.4	140.6	23.4	40.6	36.7	26.5	36.4	28.9	32	24.1	47.5	19.2	26.1	26.1	56.7	35.4	260.5	39.8	47.8	35.2	54.1
CLF.1.CLC.Complex	46.2	43.8	45.6	38	32.7	49.9	39.9	41.7	43.3	43.3	47.6	43.9	49.7	32.3	40.4	47.1	48.8	36.4	44.4	26	42.5	39.4	47.9	38.6
FGF.10	23.2	21.4	25.7	12.2	14.9	25.6	23.9	21.8	21.4	22.2	22.8	21.3	22.3	16.1	20.9	22.3	23.9	19.5	21	12.3	23	22.1	23.1	20.5
OX40.Ligand	27	27.5	32.8	18.2	30.4	29.2	33.3	29.2	27.3	24.7	27	25.8	29.7	37.2	26.7	27.6	29.7	36.9	26.4	22.7	25.4	29.1	26.7	24.3
MIA	59.3	58.7	70.5	29.2	37.6	63.8	74.4	58.6	57.6	60.9	60.6	57.2	60.9	45.6	57.3	64.6	60.7	69.8	55.7	30.6	56	49.9	58.8	50.4
TGF.b2	48.4	44.7	61.4	20.4	28.8	51.7	60.8	49.8	46.1	45.4	46.7	49.3	46.2	45.3	32.3	49.5	48	56.5	43.6	26.1	51.4	47.1	44.2	46.5
Sphingosine.kinase.1	16.3	14.8	15.9	13	9.3	16.2	15.2	14.1	16.8	13.8	16.2	16.1	15.6	12.4	12.9	15.1	14.9	13.8	16.5	9.3	16.2	14.5	16.6	12.6
GPC2	20.8	21.6	24.5	16.2	23.6	18	36.6	23.1	19.3	24.8	17.6	22.1	21	39.8	17.2	22.1	18.4	24	19.4	22.5	20.4	24	19.7	21.9
MASP3	41.3	42.1	38.7	135.7	118.7	42.6	32.4	40.2	43.5	61.8	50.3	43.9	38.5	80.4	53.7	42.3	43.6	42.2	64.3	138.2	51	61.9	45.3	62.4
TECK	45.7	41.7	49.8	32	33.6	47	48.3	45.2	40.6	43.6	44.2	43.1	48.4	40.5	39.6	43.9	44.6	40.7	45	31.8	39.8	39.3	46.7	39.8
Granulysin	13.9	15.1	14.6	15.4	13.9	15.9	12.9	14	16.8	16.9	14.4	13.7	16.3	15.8	13.2	14.1	14.7	12.5	13.5	17.8	12.7	13.5	16.5	12.1
Lymphotoxin.a1.b2	9.6	10	9.3	2.9	4.4	11.2	8.7	8.8	9.5	8.3	9.5	8.8	9.8	5.8	8	8.7	7.8	7.7	9.2	4.8	8.2	9	10.2	6.4
IGFBP.4	38	36.4	40.9	36	58.1	39.7	36.5	35	35.4	34.9	36.8	33.9	37.1	40.6	40.7	37.2	40	34.8	50.8	34.8	38.6	41	39.7	43.2
Carbonic.anhydrase.VII	54.1	56.1	66.4	20.3	33.2	61.3	79.2	59.7	54.8	60.3	56.8	57.4	50.2	56.2	41.5	59	57.8	59.1	54.9	28.6	52.2	61.8	49	51
CSK21	21.6	21	19.9	31	23.1	23	20.6	20	21.4	22	22.8	19.9	22	26.7	17.5	19.6	22.2	17.8	21.4	30.4	21.5	27.4	21.8	17.7
BMP.1	38.5	40	48.7	29.4	22.5	42.6	41.3	39.9	36.1	39.8	41.8	41.3	39.9	34.1	36.2	40.6	38	38.6	36.2	20.5	37	37.2	36.6	37.4
Troponin.I..skeletal..fast.twitch	101.5	39.7	40.5	50.9	66.7	31.2	32.2	37.8	56.4	58.1	54.3	61.5	53.2	43.3	35.7	38	36.5	45.8	56.1	88.9	37.9	55.5	45.8	37.3
IL.16	43	39.7	38.8	36	28.2	47.5	42.4	38.7	42.7	42.2	41	41	42.4	26.8	39.2	42.9	44.5	33.5	41.3	26.1	42	37.7	40.4	43.2
IFN.lambda.2	42.5	40.5	45.2	22.1	30.8	44.6	43	40.9	40.4	37.9	40.2	40.2	42.4	39	33.9	43	43.1	36.5	37.5	23.6	38.8	38.7	43.3	34.4
TNFSF15	55.4	53.1	63.1	33.2	48.1	61.1	60.9	52.9	52	54.2	58	54.3	54.1	48.2	48.5	59.6	55.9	54.3	52.1	33.1	54.1	48.7	56	53.7
[truncated: 606 more rows]
